# Supplementary material for: Wheat powdery mildew resistance gene Pm13 encodes a mixed lineage kinase domain-like protein
Source: Nat Commun. 2024 Mar 19;15:2449. doi: 10.1038/s41467-024-46814-7 (PMC10951266; doi:10.1038/s41467-024-46814-7)
Supplement: Supplementary file 4 — Supplementary Data 1 [file 41467_2024_46814_MOESM4_ESM.xls]

## Sheet: Supplementary Data 1
Supplementary Data 1. List of PCR primers used for initial mapping of Pm13a.
Marker name	Forwards primers (5' to 3')	Reverse primers (5' to 3')	Genomic position at common wheat Chinese Spring RefSeq v2.1 chromosome 3A	Genomic position at Chinese Spring RefSeq v2.1 chromosome 3B	Genomic position at Chinese Spring RefSeq v2.1 chromosome 3D	Genomic position at Aegilops longissima TL05 chromosome 3Sl	Genomic position at Aegilops longissima AEG-6782-2 chromosome 3Sl	Tm (℃)	Reference
CL54946/MboI	CTCCGACGCAGGCACATA	TAAATCAACCTCACCGTTCCAA	-	388201	-	39257	UN: 346960086	60	In this study
CL54397	AAGCAAGCAAAGCAATCC	AACCTCACCGTTCCAATC	-	388034	-	39424	UN: 346960253	53	In this study
CL10208	CCCGACGGAAACCATAT	GCACACTCGCCCACTAC	1251457	3143208	1003931	880550	569270	54	In this study
CL22345/MspI	GCATAGAGTGGTGGAGGAT	ACTGAGGCAGACAAAAGTT	7973605	-	2627054	2444869	3955378	56	In this study
CL87265	CTCCCCGCACACTCAGAT	ACACCGTCCACGAGCAAC	8307643	5469176	2888716	2542972	4098982	58	In this study
CL61058	CCCAACCGATTCGTCAAAC	CGCAGAAGCATTCCCATAA	8762243	5798706	3025663	2680166	UN: 3684632	57	In this study
CL897	TGTGGACGAGATTAAGTGTT	AAATAGGCCGTAGGAAAGT	-	5916491	-	-	UN: 3341181	55	Li et al. (2021)29
CL51739	AAAAGGAAGAATAGAGCGAG	AGTTATGTGGGAATCAAGGA	10019784	-	4330299	3739743	4709051	56	In this study
CL3352	CGTGTGCTGGATATTAGGG	TTGAAGGTTTAGGAGGTGG	10055875	-	4340384	4483400	5191450	57	In this study
CL9359	AACAAGTCAAGCCGCAGGAGA	CCGCAAAACAATAGGCAAAGA	10211289	-	4377631	4258118	5267078	62	In this study
CL56281	GGGTTGCGTTGTTACTGT	CCTGGCTTTCTCTTCTTC	10978784	-	4991675	4555120	UN: 393471934	54	In this study
CL86294	AGCACACCCCTCGTACAAC	GCATCATGCCTCCAGTCAC	-	13903351	-	7175612	7856844	60	In this study
CL114525	TGACATGGTCTCTCTGGTC	TTTTCTGTGTGCCTTTAGC	15976613	9967845	5624530	9277850	9880740	56	In this study
CL10081	CGGGAGGTAATGTCACGAG	CCAGCCCACCATAAAGGAA	-	12070736	19940215	8643076	UN: 12677668	59	In this study
CL98976	GAGTTTTCTTTCTGGGTTTG	TTGGATGGTGATTTGTTATG	11105896	-	4948976	10444113	UN: 15855518	55	In this study
CL60186	ATCTCAACATCTCCCCGC	CCGTCCATCCATTTCCTT	14498270	12226512	6193530	8149103	9057080	55	In this study
CL102693	CGGCAAAGAAGACAGGAT	CAGTTGGCAGCTAAGTGG	-	13596448	6859490	-	8125516	55	In this study
CL51489/AluI	CCATATTCCTGCTGTTCC	AAGTTCGCTGCGTAGTTC	12922907	15128595	7690578	6326111	6636553	54	In this study
CL88820	ATAGGAGGGGTGCATACAAGAA	CGCGACATAAATTAGCAGGAGT	-	-	9920536	-	11632020	64	In this study
CL77094	ACAAGCCTCAAGAACCTCA	CCCATTTATCCCATTACCA	25236355	-	12651716	14709665	21431483	55	Li et al. (2021)29
CL112775	GCCAAAATCTATCACCAAG	CAAATCCAAATACACCAAC	25229114	-	12756036	14708364	21583354	53	In this study
CL111568/RsaI	GTCCTCTTCAACCCTGGC	TCCTAAATCCTAACCCCC	24677979	24477524	13116231	15059251	19238313	56	In this study
CL117865	ACACAAGAGAGCCCTACAA	AACAGGAAAAGCCACCATA	24655585	24488306	13124875	15105626	19197742	58	Li et al. (2021)29
CL23257	CATAATGCTGTCCTTCCA	GCCGTGATTTCCTACCCA	24294715	25112594	13417361	1548093	18716820	54	In this study
CL143/MseI	TGCGTGTCAACTGGTGTG	ACGGAAAGGCAAGTGTGT	25796547	22612125	15009680	18342574	20277214	55	Li et al. (2021)29
CL103119	AAGTAGAGCCGATGGGGT	GGTGGGGTCGTGAAGATA	-	-	7D: 478779647	5S: 701741613	29162412	56	Li et al. (2021)29
CL1543	CTGAGAGCCACCAACACCA	TACACTCCCCGCAAAAAGG	37386796	-	-	36346204	35604104	59	Li et al. (2021)29
CL5616	GCAGTAGAAGTGGGATGGGA	GGTTGTGCGGAGGTATTAGC	42476605	62367393	30038692	42241470	36877603	62	In this study
CL80113	CCATTAGTCAAAGCAAACC	GTCGATAAAGGGAACACCG	-	-	-	UN: 224631422	54490862	58	Li et al. (2021)29
CL86343	CCCCATCCATTTCCTTTCTAT	TCCAAACTTGCATCGTCCA	5A: 603812039	5B: 595116807	5D: 485098798	5S: 629783073	54485907	58	In this study
CL90315	CAGAGGTGGTTTGCTGGTG	TGCGTGTGCGAAGTATTTT	445718344	799876608	321912507	696578592	525278498	57	In this study
CL119883	CAGTATCAACCACGACCAG	ATAATCCAAGGCGTACATG	728219892	822503008	600743898	UN: 159713711	899476220	56	Li et al. (2021)29
CL11648	CTCCTTTATTGTTTTGCCC	GATGACTTTGTCTGCCTGG	-	-	611084048	780218146	909491388	56	Li et al. (2021)29
CL78738	CTCAGGTGCAGGGCAATCA	AACTCCTCCCCCATCAAGG	-	822408674	600662058	UN: 159720494	899472760	60	Li et al. (2021)29
CL115975	AAGTCTCTGTCCCCATTTG	GTGCTTAACCTCCTTCCTC	728287989	822392996	600740132	UN: 159729719	899461260	57	Li et al. (2021)29
CL70219	ACAATCGGTGGCAACCTTATC	GCAGAATGGTCTTGGCATCA	5A: 614753027	5B: 609306559	5D: 493957444	777999819	898952645	61	In this study
CL79382	CGGCTCTGTCTGCACATTCC	CCAGTTGGCGTCAAAGAGGTT	5A: 614753435	5B: 609306966	5D: 493957865	777999401	898952227	64	In this study
CL90137	CAGGAAAGACATCCGGTGCG	CCAGAAGATGGCAAGGAAACCC	-	579436548	-	733524481	588558089	66	Li et al. (2021)29
CL95400	AGAAGCCCAGATGCAGCAC	GGCCACGACCATAGACACG	581787036	59372939	-	569261133	657185589	61	Li et al. (2021)29
CL67386	CCGCATAAAACTGCCAAA	AAACGAGCCACCACCATA	-	-	587608416	726810339	842411466	53	Li et al. (2021)29
CL108376	GGAGTCTGACCAAATCCA	GAAACCCACATCAACCAT	-	-	572592293	742413334	858042410	53	Li et al. (2021)29
CL88266	GCTACGGTTACTGGGTTC	TTTCTCCTCTGGTGGTCC	711170603	-		751592675	856329439	56	Li et al. (2021)29
CL76651	GTATTAGTGGAGATGGACG	GGAACTGAAGCAGAAAGTG	711450243	781200546	577853933	752696827	868750547	56	Li et al. (2021)29
Note: Tm: annealing temperature.
