# Supplementary material for: Wheat powdery mildew resistance gene Pm13 encodes a mixed lineage kinase domain-like protein
Source: Nat Commun. 2024 Mar 19;15:2449. doi: 10.1038/s41467-024-46814-7 (PMC10951266; doi:10.1038/s41467-024-46814-7)
Supplement: Supplementary file 5 — Supplementary Data 2 [file 41467_2024_46814_MOESM5_ESM.xls]

## Sheet: Supplementary Data 2
Supplementary Data 2. Characterization of CS-Ae. longissima 3Sl#2 recombinants using 43 3Sl#2-specific molecular markers for initial mapping of Pm13a.
Materials Marker name	CS	TA3575	2-102(3)	1-75(3)	1-128(3)	2-116(3)	1-12(3)	2-9(3)	2-31(3)	12-1(1)	18-1(1)	2-121(3)	1-53(3)	1-102(3)	1-69(3)	1-13(3)	6-1(2)	1-72(3)	13-2(1)	28-3(1)	14-3(1)	2-59(3)	1-87(3)	1-36(3)	1-70(3)	2-50(3)	1-29(3)	18-3(1)	27-1(1)	1-44(3)	29-3(2)	2-4(1)	1-16(3)	2-48(3)	1-111(3)	16-1(1)	8-3(2)	2-65(3)	2-70(3)	2-88(3)	2-81(3)	1-19(3)	1-52(3)	1-56(3)	1-66(3)	2-89(3)	1-9(3)	30-3(1)	R1B (Pm13)
CL54946/MboI	-	+	-	-	-	-	-	-	-	-	-	-	-	-	-	-	+	+	+	+	+	+	+	+	+	+	+	+	+	+	+	+	+	+	+	+	+	+	+	+	+	+	+	+	+	+	+	+	+
CL54397	-	+	-	-	-	-	-	-	-	-	-	-	-	-	-	-	+	+	+	+	+	+	+	+	+	+	+	+	+	+	+	+	+	+	+	+	+	+	+	+	+	+	+	+	+	+	+	+	+
CL10208	-	+	-	-	-	-	-	-	-	-	-	-	-	-	-	-	+	+	+	+	+	+	+	+	+	+	+	+	+	+	+	+	+	+	+	+	+	+	+	+	+	+	+	+	+	+	+	+	+
CL22345/MspI	-	+	-	-	-	-	-	-	-	-	-	-	-	-	-	-	+	+	+	+	+	+	+	+	+	+	+	+	+	+	+	+	+	+	+	+	+	+	+	+	+	+	+	+	+	+	-	-	+
CL87265	-	+	-	-	-	-	-	-	-	-	-	-	-	-	-	-	+	+	+	+	+	+	+	+	+	+	+	+	+	+	+	+	+	+	+	+	+	+	+	+	+	+	+	+	+	+	-	-	+
CL61058	-	+	-	-	-	-	-	-	-	-	-	-	-	-	-	-	+	+	+	+	+	+	+	+	+	+	+	+	+	+	+	+	+	+	+	+	+	+	+	+	+	+	+	+	+	+	-	-	+
CL897	-	+	-	-	-	-	-	-	-	-	-	-	-	-	-	-	+	+	+	+	+	+	+	+	+	+	+	+	+	+	+	+	+	+	+	+	+	+	+	+	+	+	+	+	+	+	-	-	+
CL51739	-	+	-	-	-	-	-	-	-	-	-	-	-	-	-	-	+	+	+	+	+	+	+	+	+	+	+	+	+	+	+	+	+	+	+	+	+	+	+	+	+	+	+	+	+	+	-	-	+
CL3352	-	+	-	-	-	-	-	-	-	-	-	-	-	-	-	-	+	+	+	+	+	+	+	+	+	+	+	+	+	+	+	+	+	+	+	+	+	+	+	+	+	+	+	+	+	+	-	-	+
CL9359	-	+	-	-	-	-	-	-	-	-	-	-	-	-	-	-	+	+	+	+	+	+	+	+	+	+	+	+	+	+	+	+	+	+	+	+	+	+	+	+	+	+	+	+	+	+	-	-	+
CL56281	-	+	+	-	-	-	-	-	-	-	-	-	-	-	-	-	+	+	+	+	+	+	+	+	+	+	+	+	+	+	+	+	+	+	+	+	+	+	+	+	+	+	+	+	+	+	-	-	+
CL86294	-	+	+	-	-	-	-	-	-	-	-	-	-	-	-	-	+	+	+	+	+	+	+	+	+	+	+	+	+	+	+	+	+	+	+	+	+	+	+	+	+	+	+	+	+	+	-	-	+
CL114525	-	+	+	-	-	-	-	-	-	-	-	-	-	-	-	-	+	+	+	+	+	+	+	+	+	+	+	+	+	+	+	+	+	+	+	+	+	+	+	+	+	+	+	+	+	+	-	-	+
CL10081	-	+	+	-	-	-	-	-	-	-	-	-	-	-	-	-	+	+	+	+	+	+	+	+	+	+	+	+	+	+	+	+	+	+	+	+	+	+	+	+	+	+	+	+	+	-	-	-	+
CL98976	-	+	+	-	-	-	-	-	-	-	-	-	-	-	-	-	+	+	+	+	+	+	+	+	+	+	+	+	+	+	+	+	+	+	+	+	+	+	+	+	+	+	+	+	+	-	-	-	+
CL60186	-	+	+	-	-	-	-	-	-	-	-	-	-	-	-	-	+	+	+	+	+	+	+	+	+	+	+	+	+	+	+	+	+	+	+	+	+	+	+	+	+	+	+	+	+	-	-	-	+
CL102693	-	+	+	-	-	-	-	-	-	-	-	-	-	-	-	-	+	+	+	+	+	+	+	+	+	+	+	+	+	+	+	+	+	+	+	+	+	+	+	+	+	+	+	+	+	-	-	-	+
CL51489/AluI	-	+	+	-	-	-	-	-	-	-	-	-	-	-	-	-	+	+	+	+	+	+	+	+	+	+	+	+	+	+	+	+	+	+	+	+	+	+	+	+	+	+	+	+	+	-	-	-	+
CL88820	-	+	+	-	-	-	-	-	-	-	-	-	-	-	-	-	+	+	+	+	+	+	+	+	+	+	+	+	+	+	+	+	+	+	+	+	+	+	+	+	+	+	+	+	+	-	-	-	+
CL77094	-	+	+	+	-	-	-	-	-	-	-	-	-	-	-	-	+	+	+	+	+	+	+	+	+	+	+	+	+	+	+	+	+	+	+	+	+	+	+	+	+	+	-	-	-	-	-	-	-
CL112775	-	+	+	+	-	-	-	-	-	-	-	-	-	-	-	-	+	+	+	+	+	+	+	+	+	+	+	+	+	+	+	+	+	+	+	+	+	+	+	+	+	+	-	-	-	-	-	-	-
CL111568/RsaI	-	+	+	+	+	-	-	-	-	-	-	-	-	-	-	-	+	+	+	+	+	+	+	+	+	+	+	+	+	+	+	+	+	+	+	+	+	+	+	+	+	+	-	-	-	-	-	-	-
CL117865	-	+	+	+	+	-	-	-	-	-	-	-	-	-	-	-	+	+	+	+	+	+	+	+	+	+	+	+	+	+	+	+	+	+	+	+	+	+	+	+	+	+	-	-	-	-	-	-	-
CL23257	-	+	+	+	+	-	-	-	-	-	-	-	-	-	-	-	+	+	+	+	+	+	+	+	+	+	+	+	+	+	+	+	+	+	+	+	+	+	+	+	+	-	-	-	-	-	-	-	-
CL143/MseI		+	+	+	+	-	-	-	-	-	-	-	-	-	-	-	+	+	+	+	+	+	+	+	+	+	+	+	+	+	+	+	+	+	+	+	+	+	+	+	+	-	-	-	-	-	-	-	-
CL103119	-	+	+	+	+	+	+	+	+	-	-	-	-	-	-	-	+	+	+	+	+	+	+	+	+	+	+	+	+	+	+	+	+	+	+	+	-	-	-	-	-	-	-	-	-	-	-	-	-
CL1543	-	+	+	+	+	+	+	+	+	+	+	+	-	-	-	-	+	+	+	+	+	+	+	+	+	+	+	+	+	+	+	+	+	+	+	-	-	-	-	-	-	-	-	-	-	-	-	-	-
CL5616	-	+	+	+	+	+	+	+	+	+	+	+	-	-	-	-	+	+	+	+	+	+	+	+	+	+	+	+	+	+	+	+	+	+	-	-	-	-	-	-	-	-	-	-	-	-	-	-	-
CL80113	-	+	+	+	+	+	+	+	+	+	+	+	-	-	-	-	+	+	+	+	+	+	+	+	+	+	+	+	+	+	+	+	-	-	-	-	-	-	-	-	-	-	-	-	-	-	-	-	-
CL86343	-	+	+	+	+	+	+	+	+	+	+	+	-	-	-	-	+	+	+	+	+	+	+	+	+	+	+	+	+	+	+	+	-	-	-	-	-	-	-	-	-	-	-	-	-	-	-	-	-
CL90315	-	+	+	+	+	+	+	+	+	+	+	+	+	-	-	-	+	+	+	+	+	+	+	+	+	-	-	-	-	-	-	-	-	-	-	-	-	-	-	-	-	-	-	-	-	-	-	-	-
CL119883	-	+	+	+	+	+	+	+	+	+	+	+	+	+	-	-	+	+	+	+	+	+	-	-	-	-	-	-	-	-	-	-	-	-	-	-	-	-	-	-	-	-	-	-	-	-	-	-	-
CL11648	-	+	+	+	+	+	+	+	+	+	+	+	+	+	-	-	+	+	+	+	+	+	-	-	-	-	-	-	-	-	-	-	-	-	-	-	-	-	-	-	-	-	-	-	-	-	-	-	-
CL78738	-	+	+	+	+	+	+	+	+	+	+	+	+	+	-	-	+	+	+	+	-	-	-	-	-	-	-	-	-	-	-	-	-	-	-	-	-	-	-	-	-	-	-	-	-	-	-	-	-
CL115975	-	+	+	+	+	+	+	+	+	+	+	+	+	+	-	-	+	+	+	+	-	-	-	-	-	-	-	-	-	-	-	-	-	-	-	-	-	-	-	-	-	-	-	-	-	-	-	-	-
CL70219	-	+	+	+	+	+	+	+	+	+	+	+	+	+	-	-	+	+	+	+	-	-	-	-	-	-	-	-	-	-	-	-	-	-	-	-	-	-	-	-	-	-	-	-	-	-	-	-	-
CL79382	-	+	+	+	+	+	+	+	+	+	+	+	+	+	-	-	+	+	+	+	-	-	-	-	-	-	-	-	-	-	-	-	-	-	-	-	-	-	-	-	-	-	-	-	-	-	-	-	-
CL90137	-	+	+	+	+	+	+	+	+	+	+	+	+	+	+	-	+	+	-	-	-	-	-	-	-	-	-	-	-	-	-	-	-	-	-	-	-	-	-	-	-	-	-	-	-	-	-	-	-
CL95400	-	+	+	+	+	+	+	+	+	+	+	+	+	+	+	-	-	-	-	-	-	-	-	-	-	-	-	-	-	-	-	-	-	-	-	-	-	-	-	-	-	-	-	-	-	-	-	-	-
CL67386	-	+	+	+	+	+	+	+	+	+	+	+	+	+	+	+	-	-	-	-	-	-	-	-	-	-	-	-	-	-	-	-	-	-	-	-	-	-	-	-	-	-	-	-	-	-	-	-	-
CL108376	-	+	+	+	+	+	+	+	+	+	+	+	+	+	+	+	-	-	-	-	-	-	-	-	-	-	-	-	-	-	-	-	-	-	-	-	-	-	-	-	-	-	-	-	-	-	-	-	-
CL76651	-	+	+	+	+	+	+	+	+	+	+	+	+	+	+	+	-	-	-	-	-	-	-	-	-	-	-	-	-	-	-	-	-	-	-	-	-	-	-	-	-	-	-	-	-	-	-	-	-
CL88266	-	+	+	+	+	+	+	+	+	+	+	+	+	+	+	+	-	-	-	-	-	-	-	-	-	-	-	-	-	-	-	-	-	-	-	-	-	-	-	-	-	-	-	-	-	-	-	-	-
Type			A	B	C	D				E			F	G	H	I	J		K		L		M			N							O		P	Q	R					S	T			U	V W
Evaluation of powdery mildew	S	R	S	S	S	S	S	S	S	S	S	S	S	S	S	S	R	R	R	R	R	R	R	R	R	R	R	R	R	R	R	R	R	R	R	R	R	R	R	R	R	R	R	R	R	R	S	S	R
Note: R1B is CS-Ae. longissima T3BL.3BS-3Sl#1S recombinant carrying Pm13 developed by Ceoloni et al. (1988). R2B is CS-Ae. longissima T3DL.3DS-3Sl#1S recombinant carrying Pm13 developed by Ceoloni et al. (1988). ‘+’ indicated the presence of the Aegilops longissima 3Sl#2-specific molecular markers, while ‘-’ indicated the absence of the Ae. longissima 3Sl#2-specific molecular marker. All CS-Ae. l…
Reference: Ceoloni, C., Del Signore, G., Pasquini, M. & Testa, A. Transfer of mildew resistance from Triticum longissimum into wheat by ph1-induced homoeologous recombination. Proc 7th Int Wheat Genet Symp, Cambridge, UK, pp. 221–226 (1988).
[truncated: 1 more columns]
