# Supplementary material for: Wheat powdery mildew resistance gene Pm13 encodes a mixed lineage kinase domain-like protein
Source: Nat Commun. 2024 Mar 19;15:2449. doi: 10.1038/s41467-024-46814-7 (PMC10951266; doi:10.1038/s41467-024-46814-7)
Supplement: Supplementary file 6 — Supplementary Data 3 [file 41467_2024_46814_MOESM6_ESM.xls]

## Sheet: Supplementary Data 3
Supplementary Data 3. List of PCR primers used for fine mapping of Pm13a.
Marker name	Forwards primers (5' to 3')	Reverse primers (5' to 3')	Genomic position at common wheat Chinese Spring RefSeq v2.1 chromosome 3A	Genomic position at common wheat Chinese Spring RefSeq v2.1 chromosome 3B	Genomic position at common wheat Chinese Spring RefSeq v2.1 chromosome 3D	Genomic position at Aegilops longissima TL05 chromosome 3Sl	Genomic position at Aegilops longissima AEG-6782-2 chromosome 3Sl	Tm (℃)	Reference
3Sl-32271	TCAACTCCCGAAAAAATCCA	ACCGACAAGCTCTTCACCGA	7356496	-	-	1936335	3532328	59	In this study
3Sl-35091	CGGTATCACAGACAAGCCA	GGAGACGAAATGAGAAGGA	7510085	-	-	2106061	3715409	60	In this study
3Sl-39481	CGGCGACGGAAGAAACTA	GTGCTGCGTGGAGAGGTG	8217046	5378979	2774644	2369549	3888880	57	In this study
3Sl-39601	CATCAGTTCCTCTCCTCCT	ACCGTCAGTTCATTCTCTC	8266229	5436908	2787343	2377548	3896853	57	In this study
3Sl-44061	AACCCAAAACCACATCCT	CATTCCTCGCGCTAATAC	8739515	5770405	2991131	2644005	UN: 3712266	50	In this study
3Sl-44661	GTCGTTGGTAGGCATGAC	GAGGCTAGGGTAGGGTTTT	8762749	5799648	3026700	2680772	UN: 3683705	54	In this study
3Sl-46001	AGTCTACTCTCCGCTCAATAC	CCTAACACAACCACAACAT	9096461	5871313	3333742	2760331	UN: 3366999	55	In this study
3Sl-28A	TCCCGAAAAGGAAAGAAGG	CCGGTCGAATTCAAAGTCTT	-	5838026	3363763	2783963	UN: 3390522	50	In this study
3Sl-29B	GCTGTGTCACTCCACACTCTAGC	CGACCCTCCTTAATTCTTCCC	-	789129918	-	2795802	UN: 3399073	57	In this study
3Sl-31B	CTAACCCATCATCCCAGCG	GAATACGAGCCAAACCAATCC	9090589	5875338	3329104	2805206	UN: 3407524	57	In this study
3Sl-39A	GACACAAGCTGCAGAGGCA	TCTGCTATCCACTCCCACCT	9081033	-	-	2826014	UN: 3428622	63	In this study
3Sl-41A	CACGATCACCAGGAGGATTG	GCGAGAGGGGAAAGGAAAG	9071013	5972134	3273909	2831767	UN: 3435051	54	In this study
3Sl-48241	AGGAACTGCTGGTCTTAGG	AGAGGCATGGAGTGTGATG	8816475	-	3040987	2894867	UN: 3195883	55	In this study
3Sl-53031	TATCGGAGCGACAGGTG	AAGGTTGACGGAAGGCAG	9359479	6306292	3578607	3182533	4264761	57	In this study
Note: Tm: annealing temperature.
