# Supplementary material for: Wheat powdery mildew resistance gene Pm13 encodes a mixed lineage kinase domain-like protein
Source: Nat Commun. 2024 Mar 19;15:2449. doi: 10.1038/s41467-024-46814-7 (PMC10951266; doi:10.1038/s41467-024-46814-7)
Supplement: Supplementary file 8 — Supplementary Data 5 [file 41467_2024_46814_MOESM8_ESM.xls]

## Sheet: Supplementary Data 5
Supplementary Data 5. The information of unigene CL897Contig1 from RNA-Seq of Pm13a donor parent TA3575.
ID	FPKM_CS_C1	FPKM_CS_C2	FPKM_CS_I1	FPKM_CS_I2	FPKM_TA3575_C1	FPKM_TA3575_C2	FPKM_TA3575_I1	FPKM_TA3575_I2	Length (bp)	Annotation	Sequence
CL897Contig1	0	0	0	0	2.46996	4.73822	8.82688	12.9429	1789	serine/threonine-protein kinase	CGCGTGCTACCATTTCCACAAACACCTCGAGCGCGTGTAGAGACCCAAGGAAGGATCCTCTGACTATTCCTCCCGTCACCGATAAAAGGGCTGCCTCCCATCCTCTTCCTCCTACCAGGGGAACATACTCATTGTGCACCAGTGAGTGAATATATAGTGATCATTTGGGCGGTGGCGACGGCACGCCATAACAATCGCCGTACAGTGTCATGGAGGCCGTGGGGCAAGCGGCCGCGGTCGCGCAGCTCGTTGGCAGCACCGGCACGGTTGGGCTCATCCAAAGGATCATTCGTGCGACGGAGACCGCACGCCAGAACAAGCAGGAGTGCCAGCACCTCGCGCTCCGCGTCTCCGTCATCTGGGAGTTGCTGCCTCGCCTGCCGCTTGAGCCAGGGCTGG…
Note: Total RNA of ten samples (0, 12, 24, 48 and 72 hpi for CS and TA3575) were extracted for transcriptome sequencing. RNA at 0 hpi from CS and TA3575 were accordingly represented as RNA-seq sample CS_C and TA3575_C. Equal amounts of RNA samples 12–72 hpi from CS and TA3575 were mixed to generate RNA-seq sample CS_I and TA3575_I, respectively. Two biological replicates were performed, forming a…
