# Supplementary material for: Wheat powdery mildew resistance gene Pm13 encodes a mixed lineage kinase domain-like protein
Source: Nat Commun. 2024 Mar 19;15:2449. doi: 10.1038/s41467-024-46814-7 (PMC10951266; doi:10.1038/s41467-024-46814-7)
Supplement: Supplementary file 9 — Supplementary Data 6 [file 41467_2024_46814_MOESM9_ESM.xls]

## Sheet: Supplementary Data 6
Supplementary Data 6. List of PCR primers used for CDS amplification, marker-assisted selection (MAS), virus-induced gene silencing (VIGS), vectors construction for transgenic and subcellular localization, validation of the presence of transgene, qRT-PCR for AelMLKL and PR genes.
Marker name	Primer sequence 5'-3' (Forward)	Primer sequence 5'-3' (Reverse)	Function
AelMLKL_CDS	ACAATCGCCGTACAGTGT	CCTTGCTGAATGGCTAATT	Full CDS of AelMLKL
AelMLKL-1	TTCCTCCCGTCACCGATA	TGGCACTCCTGCTTGTTCT	PCR ampilification and Sanger sequencing of AelMLKL gDNA, MAS
AelMLKL-2	GCAATATATACCCAGCGG	AGCAACGTGAATCAGACC	PCR ampilification and Sanger sequencing of AelMLKL gDNA
AelMLKL-3	AACTCAACGCCAGTATCG	CCAGCATCTCACCCAAC	PCR ampilification and Sanger sequencing of AelMLKL gDNA
AelMLKL-4	CATCCCAGGCACACACGA	GCAATCCGCAAAAGCACA	PCR ampilification and Sanger sequencing of AelMLKL gDNA
AelMLKL-5	GCACCTATCGTTCGCCTA	TTCCCGAGAGAAATCTCCT	PCR ampilification and Sanger sequencing of AelMLKL gDNA
AelMLKL-6	GAAATCGGTCGTGGTGGA	GGGGGGAAAACGGGTAA	PCR ampilification and Sanger sequencing of AelMLKL gDNA
AelMLKL-7	TGTCCAGAAGAACCGAAAT	CCATACAAGCATCCAAAAGA	PCR ampilification and Sanger sequencing of AelMLKL gDNA
AelMLKL-8	AAAGGCTACACACCTAACG	AGTGCAGGAAACTGACCAA	PCR ampilification and Sanger sequencing of AelMLKL gDNA, MAS
AelMLKL-9	GGCAATTGGTCAGTTTCC	CTATGTGTGTGCGGGGA	PCR ampilification and Sanger sequencing of AelMLKL gDNA
AelMLKL_VIGS	CATTTTTTTTTTTTTTTAGCTAGCGGACTAGTAAGGTTGCTGTG	GATGATTCTTCTTCCGTTGCTAGCCTTTGAGATATTTCCGAAGG	Virus-induced gene silencing of AelMLKL
TaPDS_VIGS	CATTTTTTTTTTTTTTTAGCTAGCTTTCTCCAGGAGAAG	GATGATTCTTCTTCCGTTGCTAGCCTGCATAAACGCTTAAAAG	Virus-induced gene silencing of TaPDS
AelMLKL_OETrans	AGGTCGACTCTAGAGGATCCATGGAGGCCGTGGGGC	AGCTCGGTACCCGGGGATCCTCACATGCTCTCTATC	ProUbi:AelMLKL construction
AelMLKL_OE	ATGGAGGCCGTGGGGC	TCACATGCTCTCTATC	Transgenic identify
AelMLKL_Exp	GCCAGAACAAGCAGGAGTG	AGAGGCTGAGGAGGGAGTC	Expression analysis
AelMLKL_GFP	GGCTCGAGAAGCTTGGATCCATGGAGGCCGTGGGGC	TTATCTAGATCCGGTGGATCCTCACATGCTCTCTATC	Vector construction for subcellular localization
PR1_Exp	CTGGAGCACGAAGCTGCAG	CGAGTGCTGGAGCTTGCAGT	Expression analysis
PR2_Exp	CTCGACATCGGTAACGACCAG	GCGGCGATGTACTTGATGTTC	Expression analysis
PR3_Exp	AGAGATAAGCAAGGCCACGTC	GGTTGCTCACCAGGTCCTTC	Expression analysis
PR4_Exp	CGAGGATCGTGGACCAGTG	GTCGACGAACTGGTAGTTGACG	Expression analysis
PR5_Exp	ACAGCTACGCCAAGGACGAC	CGCGTCCTAATCTAAGGGCAG	Expression analysis
PR9_Exp	GAGATTCCACAGATGCAAACGAG	GGAGGCCCTTGTTTCTGAATG	Expression analysis
TaActin	GTTGGTGATGAGGCCCAATC	GTGCTACACGGAGCTCATTG	Expression analysis
