# Supplementary material for: Wheat powdery mildew resistance gene Pm13 encodes a mixed lineage kinase domain-like protein
Source: Nat Commun. 2024 Mar 19;15:2449. doi: 10.1038/s41467-024-46814-7 (PMC10951266; doi:10.1038/s41467-024-46814-7)
Supplement: Supplementary file 10 — Supplementary Data 7 [file 41467_2024_46814_MOESM10_ESM.xls]

## Sheet: Supplementary Data 7
Supplementary Data 7. List of Bgt isolates used to characterize the resistance spectra of Pm13, Pm13a and Pm13b.
Bgt isolate	Collection site	TA3575 (Pm13a)	R1B (Pm13)	TA7545 (Pm13b)	CS
GY-KDZ-1	Gongyi, Henan	0	0	0	4
HB-XX-WXZ-1	Hebi, Henan	0	0	0	4
SQ-YC-YJZ	Shangqiu, Henan	0	0	0	4
ZK-CHQ-LHZ-2	Zhoukou, Henan	0	0	0	4
SL-FS-5	Pingdingshan Henan	0	0	0	4
SQ-YC-CGS	Shangqiu, Henan	0	0	0	4
ZK-HY-QLZ-1	Zhoukou, Henan	1	1	1	4
ZK-HY-QLZ-2	Zhoukou, Henan	0	0	0	4
KF-YLH	Kaifeng, Henan	0	0	0	4
Y01	Unknown	0	0	0	4
Y02	Unknown	0	0	0	4
Y05	Unknown	0	0	0	4
Y06	Unknown	0	0	0	4
Y07	Unknown	0	0	0	4
Y08	Unknown	0	0	0	4
Y10	Unknown	0	0	0	4
Y11	Unknown	0	0	0	4
Y13	Unknown	1	1	1	4
Y14	Unknown	0	0	0	4
Y15	Unknown	0	0	0	4
Y16	Unknown	0	0	0	4
Y17	Unknown	1	1	1	4
Y18	Unknown	0	0	0	4
Y19	Unknown	0	0	0	4
Y20	Unknown	0	0	0	4
A03	Unknown	0	0	0	4
A10	Unknown	0	0	0	4
E05	Yunnan	0	0	0	4
E09	Beijing	0	0	0	4
E18	Guizhou	0	0	0	4
E20	Beijing	0	0	0	4
E21	Beijing	0	0	0	4
E23	Beijing	0	0	0	4
E26	Guizhou	0	0	0	4
E31	Beijing	0	0	0	4
E32	Guizhou	0	0	0	4
Note: The first 9 Bgt isolates in the list were provided by Prof. Wenming Zheng from Henan Agricultural University, and the remaining 27 single-spore derived Bgt isolates with different virulent spectrums were provided by Prof. Pengtao Ma from Yantai University. Infection types 0 was immune, 1 was highly resistant, 4 was highly susceptible.
