# Supplementary material for: Wheat powdery mildew resistance gene Pm13 encodes a mixed lineage kinase domain-like protein
Source: Nat Commun. 2024 Mar 19;15:2449. doi: 10.1038/s41467-024-46814-7 (PMC10951266; doi:10.1038/s41467-024-46814-7)
Supplement: Supplementary file 11 — Supplementary Data 8 [file 41467_2024_46814_MOESM11_ESM.xls]

## Sheet: Supplementary Data 8
Supplementary Data 8. Kinase domain comparison analysis of Pm13.
A multiple amino acid sequence alignment of 29 protein kinase catalytic domains involved in disease resistance was used to infer the Pm13 kinase domain architecture. In Pm13 (row 1) all the 14 key conserved residues of a protein kinase are present. In the alignment, red triangles indicated invariant residues (G52, K72, E91, D166, N171, D184, G186, E208, R280), which were numbered with upper case …
