# Supplementary material for: Wheat powdery mildew resistance gene Pm13 encodes a mixed lineage kinase domain-like protein
Source: Nat Commun. 2024 Mar 19;15:2449. doi: 10.1038/s41467-024-46814-7 (PMC10951266; doi:10.1038/s41467-024-46814-7)
Supplement: Supplementary file 12 — Supplementary Data 9 [file 41467_2024_46814_MOESM12_ESM.xls]

## Sheet: Supplementary Data 9
Supplementary Data 9. The amino acid sequences of 714 MLKL_NTD-Kinase proteins from Poaceae and Arabidopsis in Interpro database.
>A0A0D3GCX3|Oryza|taxID:65489
MAVWGGLGQAATVAQLVGADVGGLISSIIQAAATARQNKRECDQLARRVVMIADLLPHLQDAEVMRRPEVRRPLVELGDT
LLEAHELVASCQGRSAAYRFVMAGRLADRFRDVQSKIDSYLIVFPFIAHIDITRRLDQIYRILAPNDTAAASSSSSAGSS
QSDQIYNILVSNDATAASSPSSAGSLQSPDVLEFARISQGDGGEEFTVKELVAATNNFANEIGRGSCGSVYKGRLRDGRE
VAIKSLVKTSPDHGREESLMRELAILSRLRHDHIVRLLGFCVVREKKRESTLLLSFRKKKKKAAERQAGELLLVYDYMEN
GSLADQLHGHLSSSSSSSPVMASWKMRIKMLLGVSRGIQYLHHGATTTAIIHGDIKLSNILVDSSWVPHLTDFGAAVING
MERPSTVVHGTAGYIDPELYSTMNQTRSSDVYSFGVVMLEMLTGKRPTFIDRKEEGEVTNLVAFSLPIIEDGELGRLLDR
RPAEPKARQLEALEMVARTAARCVQLQRKERPAISEVVAILETALDLLLRDG
>A0A0D3GZM2|Oryza|taxID:65489
MWGELGNAATVAQLVGADLGGLISKIIQAAATARRNKAECEQLAVRASMIYDLLPHLQHPEVVRRPEVLRPLALLEDTLR
EAHQLVTCCQHKGPTYRFVMAGRLADKIRSVQARIDSYLLFLPLISHIDIIRCLDQIHRVLISTGDGVCRTMASPSADSQ
LQRRLVLHGDGEYCEKFTMPQLAMATNNFAVDRQIGEGRGFGSMMYKGRLPDRREVAIRRASPRRKGDFLRELAILSPLR
HHHIVRLLGCCVAAATTSSPAEEEEEDCLLVYEYVDNGTLYDHLHGSDGASSLVTTSWKTRIEILAGVSRAIDHLHSHAA
PPVIHRDIKLSNILLDSTYAPRLSDFGLAVSCDEVERTAEMPILGTFEYMDPEYLSTGNLTPASDVYSFGVVMLELLTGK
KAIHDEKHGAVVATSLVASVLPNMEAGDLMKEIDRGPGLKPTPRQLEATEKVARTAVRCVHSQGKERPPMTEVVASLQEA
LELLSLDE
>A0A0D3HPP7|Oryza|taxID:65489
MAVWGGLGQAATVAQLDGADVGGLITMIMKAAMTAQQNKKECEQLARRVFTIAELLHHLQDPEVLRRPEIRRPLTGLDDT
LREAHELVLSCQDKSAVYQLVMAGRQADRFRDVQSRIDSYLLLFPVISHMDITRRLDRIYNILLPNDMARPSMSPISMPP
NPVPAAQVQIEMGSLKHSIVHMSDEKHRISPDARCLLLLLPARRGAVRRNPQASPPPTSHLSIRSSSSPVFYAGILHLLD
REHGMRCRICNSVARCVLPWKASPANLIDRNAQRFQHIRARSGVRTLDRTLNDACGMPDLLAQDGGRRLSARSPAGMTST
RIATSLSGSVTTRRPAQTMSTNGGLEHLDSLFAANSLVYCRVYAKAFALAPRQLVKSCTVPIHVASKHLIPKSLSRSYGR
RRQPNATASLELRHRTSPAAIAHFLANPSRPPHPHTTLVHSQLPIPPTSPPFAGTHRTSSAVQLPGDLLCLGQSYMAGLV
VRCGQGPSAAWRKGEGPPLVAGGGGDVDRAGDDGGGEGDGQATKTVDGVRRLRMAKFVWRGTHGVKEFTFKELATATNNF
SPDRKIGLGSFSTVYMGRLPDGREVAIKRMVERSFENIYIMRELSILRSISHQHIIRVFGSCVKEKRQLLPPFRKKQEET
LLVLEYMENGSLDSHLHGPPSSSPVMTSWKTRIEILLGVSRAIEYMKSYGERPVIHRDIKPANILLDASWAPRLSDFLLA
LTEEGEVIGTLGYMDPEYAMTGNLNLMTDIYSFGVVMLEVLTGKKPYFSKEEWEEMEKTEECVEEEKREEREQEGKNTGE
DKEESEREEEEKTEESPPEWLKLNQYDFGGHYGLVSFALPLIEAGKLWKVLDRRPAADPTPTQLEAAELVAQMTVRCLQL
QWEERPAISEIVANLEKALELARCDG
>A0A0D3HPQ0|Oryza|taxID:65489
MEISISSTVADEAMALTASRSEMSPLLRQLHSLTDTINNLSGGEGVSEDEIQDFKTVLEGLRTNIKDLSAVERTSLTAKR
WMQEVRELCYDTEDFLDRVMNSGAGVDKSDLIEHFNRIQGKQKKRNRQIAADFSGLKARAKGAAERFIRCVLPAQTIKPN
CEEASSSQQHPLPAQLSSVLGVHGRISDRFDGLMDHLVKLLAFNAQQQQFKVVAILGFSGVGKTTLARSLYHNYGARFEC
RAFLQVSRNPDLRGFLISMLSQIKAPRTHASSDVQDLFDNVKKHLQGKRYLIVIDGLWASTTWDIISRALPRDNCYSRII
TTTQTEDVAKACCSYNSTDIFEMRPLNNNLQFSGLPFETTILVANLLECNPMTVAQWMHLQNSIPSSLGTNSTAEGMNEL
LSLIYNILPHYLKTCLLHFNMYPEDYTIRKDDLVKQWVAEGFVHEVNGQDADVVAKIYFDELINRGLIQPVDITYNNEVL
SCTVHHIMLDFIRCKSKEENFISIMDYFQARPGNLDKVRRLSVQFGSVKGAKIPAGSIRMSQIRSLVYFGFFKCVPSVAE
YGLLRVLILHVWADKDKICFDLSSIQELFLLRYLKVACNVGIKFPSKIGRLQYLETLDLDARVVGFPLDIVQLQNLLHVR
LPRETNMPNGIDKMTSLRSLAYLQLSDSSRDNVLRLGKLTNLQDLHLTCSGIVQTDRVVINLECLWSIMEKFSKLTSLIL
DGGASTTSISCDGLSILSSPPPNLQKLELSPKTCVFPSLPEWIGELSKLGNLKIAVRHLPRNEIDILKRLTTLTVLSLSV
QTTPADRIVFDKGFQAIRYFKFACTAPCLSFVEGAMVNAVRLKLVFNASSIKQYDLTSVCFQYLTSLKDISVKFGDTSSY
LPSGRNAAEGALVAAVSKHPSTPIVNVQWQKGTFSCDKGNSVSAKRGKLQVPESLETAGKDSDELEVQETKEWSLSSQRK
RTHEQQGLEENISREDTGKQDNNMSPIVDVVLGSFKPSESSFHSTATVMQLVEADIGGLISKILHAVGTARQNKEECYQL
ARLVLMIEDQLAYLQDPEMMQRSEIQRPLDGLDDTLRQALELVMSCQNRNSVYRLVMARRQVERFRDVQSRIESYLVSHF
NSHINITCSPDRSYIDTSVPSTRASSEYESQDDAAKIAQKELHRAQEFTFEELVAATDNFTADREIGRGGFGSVYMGILS
NWRQVAIKRRSPGSNQGMEEFRAEVTTLSTLHHKNIIPLVGYCKVEKEKKNTVEEEHLLIFDYMKNGSLSDHLHGPSSLS
SHYSPVAESWKMRIKILLGVSRAINYLHSAVPPVIHRNIKTSNILLDSSWSPCLSGFGLAISYDVEVESDSLHTCVGTAG
YIDPEYLLTATPKPTSDVYSFGVVMLEVLTGRKPIFQWEEEEEEVKQLMFYRKGDYTSLVKFALPFIKAEALPKVLDKRL
AVPLTSRQLEAADLVASTAERCLEEKGEDRPTMSDQQVDSSINPCEFGDRHGETMWSGLGQAATVAQLVGADVGSLISVI
MQAAMTARQNKKECEPLARRVFMIAELLPHLQDPEVMRRPEVRRPLAGLDDALREAHELVTSCQGRAAAYRLVMAWRQAE
RFREVQSKIDYHIDITRRLDRIYRVLLPNDAIVPSASAGLPNHEMEGERFTMAELAAATNNFATDRQIGTNPVARVYKGW
LADGREVAVKQLVGNSNLSLAVEEEFQAELSLLSIRHSHIVRLLGWCAAEEKHLVVYEYMKNGTLDDHLHGAPSSPLSSS
PVTTSWRTRIEILLGVSRAVEHLQSSSGGERRRPVIHRDIKPSNILLDDAWAPRLTDFGLSLTWDERECSSELPVVGTHG
YAAPEYVATGCISPASDVYGLGVVMLEELTGRKALSQRAVVLKDGCTGFAPESLVDLALPVIRSGKARKLLDKRLTPTPT
RRQLRAADMVARTAARCLLHDWVKRQAISEVVVDLKAALELVRFDHMTYSTDASHVNVILPSSPAKPNSF
>A0A0D3HPQ2|Oryza|taxID:65489
MALWGGLGQAATVAQLVGVDVGGLIFMIVQAAATARQNKKECQQLAGRVLLISEMLPQLQLQEAEVMRCRMAELDGVLRE
AHELVASSCQARSAAYRLVMAGRQADMFRDVQRRIDSCLLDFNIVSHINITRRFDGNYNVPNPSGGTTVTSTYAGPRYKF
QIDWELPRTHGVQEFTLKELVAATNNFNSVIGRGGHATVYVGMLQDFREVAIKRANVFLHPDSEEEFRAEITILSQVRHK
HIVGLLGWCAVDEDKGLPLVRKKKEKARLLVLEHMKNGSLFDHLHNLQWSSSPVRASWRMRIEILLGVSRAIEYLHDYAV
QPIIHRDVKSNNVMLDDTWVPRLVDFGASLTWDEMECSNIVVSGTAGYIDPEYIETSRLRPTSDIYSSGVVMLEVLTGRK
ALDLNREDNARRLVHLALPLIEAGELRKLLDSRMATEPTPRELEAANLVAHTASRCLQFPGECRPAMSEVATNLKTALEL
VSGDGLESLSGDSTSFANANCL
>A0A0D3HPQ5|Oryza|taxID:65489
MALWGGLGQAATVAQLVGVDVGGLIFMIVQAAATARQNKKECQQLAGRVLLISEMLPQLQLQEAEVMRCRMAELDGVLRE
AHELVASSCQARSAAYRLVMAGRQADMFRDVQRRIDSCLLDFNIVSHINITRRFDGNYNVPNPSGGTTVTSTYAGPRYKF
QIDWELPRTHGVQEFTLKELVAATNNFNSVIGRGGHATVYVGMLQDFREVAIKRANVFLHPDSEEEFRAEITILSQVRHK
HIVGLLGWCAVDEDKGLPLVRKKKEKARLLVLEHMKNGSLFDHLHNLQWSSSPVRASWRMRIEILLGVSRAIEYLHDYAV
QPIIHRDVKSNNVMLDDTWVPRLVDFGASLTWDEMECSNIVVSGTAGYIDPEYIETSRLRPTSDIYSSGVVMLEVLTGRK
ALDLNREDNARRLVHLALPLIEAGELRKLLDSRMATEPTPRELEAANLVAHTASRCLQFPGECRPAMSEVATNLKTALEL
VSGDGLESLSEMWVGLGQAATVAQLAGADVGGLISMIMQAAVTAHQNKKECDHLARRVFMIAELLPHLQDPEVWRPLAGL
DEALREAHELVTSCQEKSAVYRFVMAGRQADRFRDVERKIDSYLLVFPFISHIGITRRLDRIYKVLLPDDTILASPSADI
PQSPALEIAEHMAFHGDDGDKVFTMAELAAATNNFSSDNQIGTGGFGRIYMGMLPDGREVAVKRKSVDSYPGEEEFMAET
TILSQIQHKNIIRLLGWCRTTENRLFRKDKEERLIVYEYMENRSLDGHLHDPLSSSPVATSWKTRVEILLGVSRAIEHLQ
SYGERPVIHRDVKPSNILLDDTWAPRLSDFGLSLVWDEAADHDTPVYGTYGYVDPEYYIKGRLTPMNDMYNFGVVMLEVL
TGKRAYFGEPKERKKRGKQGVILAYSITCSGVIRGHRPHWGVWTGSGGDRQGGSNVVQGDSIPPYTHKTHRCPRSTPFDF
FTMNNKLKVLKWLEVEKTTYLSPPPNFLFLDLPLVTGVNLGAWK
>A0A0D3HPQ7|Oryza|taxID:65489
MAHLQWEGMDRMATIAQLTGVDALGLISTIVQAAQAVRRNKETCQELVQEIQLIRDLLRMLQDPEMMCREEIVNALSGLE
GTLKEAYVLVTSCRDCSAMYRFFMGWKQADQFRCIKKKIGKHLRFYPMISHADLTRRLEKLANSAALSTCSSQDAQEVPA
SSSVNHSNPEARAEEVNDEFKKSDVVTQSINDVERHEAGHQDAVQTLSVRKSRSWWHDVISSKKAADAVKAHVVPRAIEL
FSLAELAKATMDFALDREIGKGIFSSVYRGVLPDGREVAIERKKVDSSAGGMEAFRAEVTIQSLLHHKHIIRLVGCCVME
EEEHWSLFQKKNMVEKRLLVFEYMENGSLFDHLHGPSTSSFSPVTASWKTRIEILLGVSRAIEYLHSYATPAVIHCDIKS
SNILLDSSWSPRLSGFDIAVSCDEAECVDICVRGTLGYLDPEFVRTRTLKPVSDVYNFGVVMLEVLSGRRAICRWKEDHG
DGDGDSPMDSLVNHALPLIDAGQVLHLLDRRPAEEPTPRQLEAADLVARTAAHCLQENGDDRPAMSDVVTRLQAALELVR
CDDE
>A0A0D3HPR2|Oryza|taxID:65489
MVIEVCCCLGLAANVAQLAGLDVITLVKVIKNRVETVRQNKEDCELLAERADMILDLLRRVQESKVIEDPDMWKPTEGLK
STLRRAAAIVKSCQEDWSYAYRFCKGGRIARELRKVLKDLKFYILPLIGMITIINHDQNTRYYYIPETDVVKPQDASANN
AGKLVALEETGERAEELPLDWSKRSQIVKGIADGAVYLHKQCEPRIIHGDLKPGNILLDAALKPKICDFGTSKALRPGQD
MDCTGIVVGSRGYMAPEYKQGGCVSLKTDVYSFGATLLEIIRGSRIPPSTLELSDESRDFGPLNKWAWELWRGGNLMEFI
DPSLRGETHSAAEIQSKEEMRYNQRLRRVIRGENAISQQRAIQAFDCVFQKAFDNAFQKHLDPIYRSLQSLNKRTDILSH
EVEQIKHSNSNHHANQQYRSKVNQESAAITEEVNQEQTAARFVAREAQEGQRVELRFLNKLNPLVFTKEKITAEDGTTIK
IAIVRDNQIITSGPLSSARIEILALHGNFYDVVPDNWTESEFDHRIVSSSQGPALGGVCQVKLKNGEASPSDVFFNIPSS
KTESGRLILAAKVHTSDNGGLRIKEAVMMNPVVVQVYRNKLNRSSDRPKLKDEVHRLKGISGKGCRTKWLKDNQINTVEE
FVKALNKDEEKIRNECFKLKKDNKLWKDTIKHAKECDLEGNCKLKLYRAEEQHVVLFFNCVHDLVGAKFRDHYVAKDNFS
SDQQDAVNRLKKQAYDELDSIGFDHEMKNDYPVMTLSDDAYIPFTDTAQNPPDLHVTFQVQGIAAAEIYHAHELPQAFPN
NNNDFGQHFLHGFQGALTQMDHDYAQFGIADMQCYTAQAPEGTSYGGNNTIGPANVPQNVIGDGSMDMFDCYAYIFPDNE
NQNERPHSSAYPGPV
>A0A0D3HPR3|Oryza|taxID:65489
MAQVLRARRRGGGGREEPIALVVCCCLGFAANVAQLVGLDVASLVKEIKERVQTVSQNKEDCELLAERAELILDLLGRLQ
KSKVIEDPDMWKPTERLRSTLRRACEVIEFCRERSCTYRFCKSDHTAKELRKVLKALKFCVTHLTALVTIINGDQTTRYF
LVQQTPDVVQLQDGVLAPALGLPAQHFKYNDRNDRGETLGISGKAQLVTEPSSVNEPVLHNIVEETSAEKKLSRCCWWHP
WKSIATSSNTGMLVAQKEIGLKRFAFSQLEVATDNFSLENQIGVGAFSIVYQGQLNEGLEVAVKRASYVDKIPFHQLENE
LDLIPKLQHTNMRVFTVLEERRYQIQVVHYAPSNGCKGLVRRGTASLGKQVPSNFQRWKGRVVLSHMNWKGTSHCLLSPP
QINQPDAAVGLPAAVTTGELLGYCTRKRERILVFEYMPNRSLDSFITGERATKEPLDWPKRSQIVRGIAQGAVYLHKLCE
PRIIHGGLKPGNILLDASLKPKICDFGISKALKADADKDCTGVVVGSRGFMAPEYKQGGCLSLQTDVYSFGATLLQIIRG
KHISPSSLALSDESRNYGPLNKWAWNLWKDGNLMELIDPSLHDETHAAEMKRWVQIALLCVQQSPEERPSMWDVLLMLSC
DSVILPEPKLPAYYC
>A0A0D3HPR4|Oryza|taxID:65489
MAQVLRARRRGGGGREEPIALVVCCCLGFAANVAQLVGLDVASLVKEIKERVQTVSQNKEDCELLAERAELILDLLGRLQ
KSKVIEDPDMWKPTERLRSTLRRACEVIEFCRERSCTYRFCKSDHTAKELRKVLKALKFCVTHLTALVTIINGDQTTRYF
LVQQTPDVVQLQDGVLAPALGLPAQHFKYNDRNDRGETLGISGKAQLVTEPSSVNEPGLKRFAFSQLEVATDNFSLENQI
GVGAFSIVYQGQLNEGLEVAVKRASYVDKIPFHQLENELDLIPKLQHTNMRVFTVLEERRYQIQVVHYAPSNGCKGLVRR
GTASLGKQVPSNFQRWKGRVVLSHMNWKGTSHCLLSPPQINQPDAAVGLPAAVTTGELLGYCTRKRERILVFEYMPNRSL
DSFITGERATKEPLDWPKRSQIVRGIAQGAVYLHKLCEPRIIHGGLKPGNILLDASLKPKICDFGISKALKADADKDCTG
VVVGSRGFMAPEYKQGGCLSLQTDVYSFGATLLQIIRGKHISPSSLALSDESRNYGPLNKWAWNLWKDGNLMELIDPSLH
DETHAAEMKRWVQIALLCVQQSPEERPSMWDVLLMLSCDSVILPEPKLPAYYC
>A0A0E0A546|Oryza|taxID:40148
MAVWGGLGQAATVAQLVGADVGGLISSIIQAAATARQNKRECDQLARRVVMIADLLPHLQDPEVMRRPEVRRPLAELGDT
LREAHELVASCQGRSAAYRFVMAGRLADRFRDVQSKIDSYLIVFPFIAHIDITRRLDQIYRILAPNDTAAASSSSSAGSS
QSDQIYNILVSNDTTAASSPSSAGSLQSPDALEFARISQGDGGEEFTVKELVAATNNFANEIGRGSSGSVYKGRLRDGRE
VAIKSMVKTSPDHGREESLMRGLAILSRLRHDHIVRLLGFCVVREKKRESTLLLSFRKKKKKAAERQAGELLLVYDYMEN
GSLADQLHGHLSSSSSSSPVMASWKMRIKMLLGVSRGIEYLHHGATTTPIIHGDIKLSNILVDSSWVPHLTDFGAAVING
MERPSTVVHGTAGYIDPELYSTMNQTRSSDVYSFGVVMLEMLTGKRPIFIDRKEEGEVTNLVAFSLPIIEDGELGRLLDR
RPAEPTARQLEALEMVARTAARCVQLQRKERPAISEVVAILETALDLLLRDG
>A0A0E0ADK6|Oryza|taxID:40148
MAATAEAARHRVVAAAAALRGERNAMESSSLWGVLGQASNVAQLVGVDALGLVSMAALAARRHRDACRRLGQHVELVGGL
LRELELAELMRREATRRPLEQLQGALRRCYALVTACQEDRGYLHRLLLGARMANELRAAQHEIDMYIRLIPLIALVDNSS
SNRRVTATEGVRAVVPSCSDHHTRFQRRALEFIELHVQGAAKPSEIGGKSLVVTVDPQPQEEKIMDIEAVLKLFVHTEEN
YPGFRKFDFIQIVDATDGFSEKRILGKGGFGTVYKGHLLDGLTVAIKTFDADTAIFDLKRLAEGLLYLHKHCWIVHRDLK
PSNILLDHDMNPKIGDFGSAVTLVSDVAEERTKRVVGTSGYIAPEYASQGLYSLKTDVFSFGVVVLETISGRKNFIMEKQ
RDIVGYLVRDAWHMWKDGRLQELVDPALCDGYESTVIMRCTQVALLCAQEDPADRPTMTDVTAMLNSESIMLSDPKEPTE
LTHGGASPDRSSTYIGHSSKAIDITITSSAPVSTRVRIIVEPEI
>A0A0E0ADK7|Oryza|taxID:40148
MAATAEAARHRVVAAAAALRGERNAMESSSLWGVLGQASNVAQLVGVDALGLVSMAALAARRHRDACRRLGQHVELVGGL
LRELELAELMRREATRRPLEQLQGALRRCYALVTACQEDRGYLHRLLLGARMANELRAAQHEIDMYIRLIPLIALVDNSS
SNRRVTATEGVRAVVPSCSDHHTRFQRRALEFIELHVQGAAKPSEIGGKSLVVTVDPQPQEEKIMDIEAVLKLFVHTEEN
YPGFRKFDFIQIVDATDGFSEKRILGKGGFGTVYKGHLLDGLTVAIKTFDADTAIFDLKSELQLVRIQHTNLIRLLGWCI
HEKERILVYEYIQKGSLHNIIFRLAEGLLYLHKHCWIVHRDLKPSNILLDHDMNPKIGDFGSAVTLVSDVAEERTKRVVG
TSGYIAPEYASQGLYSLKTDVFSFGVVVLETISGRKNFIMEKQRDIVGYLVRDAWHMWKDGRLQELVDPALCDGYESTVI
MRCTQVALLCAQEDPADRPTMTDVTAMLNSESIMLSDPKEPTELTHGGASPDRSSTYIGHSSKAIDITITSSAPVSTRVR
IIVEPEI
>A0A0E0ADK9|Oryza|taxID:40148
MVVQAALAARRHRDACRRLGQHVELVGGLLRELELAELMRREATRRPLEQLQGALRRCYALVTACQEDRGYLHRLLLGAR
MANELRAAQHEIDMYIRLIPLIALVDNSSSNRRVTATEGVRAVVPSCSDHHTRFQRRALEFIELHVQGAAKPSEIGGKSL
VVTVDPQPQEEKIMDIEAVLKLFVHTEENYPGFRKFDFIQIVDATDGFSEKRILGKGGFGTVYKGHLLDGLTVAIKTFDA
DTAIFDLKSELQLVRIQHTNLIRLLGWCIHEKERILVYEYIQKGSLHNIIFRLAEGLLYLHKHCWIVHRDLKPSNILLDH
DMNPKIGDFGSAVTLVSDVAEERTKRVVGTSGYIAPEYASQGLYSLKTDVFSFGVVVLETISGRKNFIMEKQRDIVGYLV
RDAWHMWKDGRLQELVDPALCDGYESTVIMRCTQVALLCAQEDPADRPTMTDVTAMLNSESIMLSDPKEPTELTHGGASP
DRSSTYIGHSSKAIDITITSSAPVSTRVRIIVEPEI
>A0A0E0ADN7|Oryza|taxID:40148
MASGLWGALGQASSVAQLVGVDALGLVSMVVQAALAARRHRDACRRLGQHVDLVGGLLRELELAELMRREATRQPLERLQ
GALRRCYALVRACQDDCGYLHRLLLGARMADELRAAQHEIDMYIRLIPLISLVDSSNNNRRVTATEGVPSVVPSCSDHHT
RFPRRILAFTEIHVQGATKPREIRGKSLEANSTTKFTAKRRKREAVAAAAVNNIHSRKEEERGRRCRRLRRRASSSPPPP
SIEAAAASSPQLLPSRIKAATLLPSRIEAAAGNKIMDMEAIMRLCIQTEENYPGFRKFGFFQLVDATDGFSENRNVGIGG
FGTVYKGQLLDGHTVAIKRFVVDAAIFDFKSELQLVRLQHTNLIRLLGWCIHEKEKILVYEFMQKGSLDNIIFHKRKGAL
LNWSKRLQIIKGLAEGLLYLHKHCLIVHRDLKPNNILLDHDMNPKIADFGSAVTLVSDVAEERTRRVVGTSGYIAPEYAS
EGRYSLKTDVFSFGVVVLEIISGRKNFIMEKQGDTVGNLIRDAWHMWRDGRLHELVDPALCDEYESPVIMRCTQVALLCA
QEDPTERPTMTDVTRVLNSQSILLSDPKKPTELTDGGASTDRPSTYIGQSSKTIDITITSSAPVSTRVRIIVDPEI
>A0A0E0ADN9|Oryza|taxID:40148
MASGLWGALGQASSVAQLVGVDALGLVSMVVQAALAARRHRDACRRLGQHVDLVGGLLRELELAELMRREATRQPLERLQ
GALRRCYALVRACQDDCGYLHRLLLGARMADELRAAQHEIDMYIRLIPLISLVDSSNNNRRVTATEGVPSVVPSCSDHHT
RFPRRILAFTEIHVQGATKPREIRGKSLEVTVDLQEQKIMDMEAIMRLCIQTEENYPGFRKFGFFQLVDATDGFSENRNV
GIGGFGTVYKGQLLDGHTVAIKRFVVDAAIFDFKSELQLVRLQHTNLIRLLGWCIHEKEKILVYEFMQKGSLDNIIFHKR
KGALLNWSKRLQIIKGLAEGLLYLHKHCLIVHRDLKPNNILLDHDMNPKIADFGSAVTLVSDVAEERTRRVVGTSGYIAP
EYASEGRYSLKTDVFSFGVVVLEIISGRKNFIMEKQGDTVGNLIRDAWHMWRDGRLHELVDPALCDEYESPVIMRCTQVA
LLCAQEDPTERPTMTDVTRVLNSQSILLSDPKKPTELTDGGASTDRPSTYIGQSSKTIDITITSSAPVSTRVRIIVDPEI
>A0A0E0AUA7|Oryza|taxID:40148
MCSVHEGAVAAREMAAAVLNALAPAATVAQLAGADAAGLVSAILQAVRAARRNGRECRLLARRAMMVGDLLRLLPPESET
MRRPEVRRALDGLGGALRQALELVESCQESGAVRGLMTAGRQAEQFREVQGEINDYMLLFPVVSHIDITRRLDLIYGLLL
PADSQPHQMPEDAPGSPGDHFEADVRNVEITAAEVIPFESNQTITEPFEFGEHQVAGHQEGLEELLSKVQRLNGFAERPS
TYDLLKAATNNFSSKSKIASGGWATVYKAQMRNSLEIAIKVYPMGTGEKRVFSRYERELNLLTKLQHTNIIKLLGHCTGE
WELILIYECMPNGSLDKFIHGPNREVSFDWFSCFKIIQGIAEGLLYLHTYEAEICIVHRDLKPSNILLDSDMNAKIGDFG
IAKTISPARQQDTYVSGTFGYIAPEYLRGGILSTKVDVYAYGVILLEIITGRRSCIPCLKDDEYVHLTEYAWDLWRTGRS
AELLDAALRNEARIAEITSCIQIALLCVQKDPADRPSMLDVLAMLRDEKIVAAPKKPGDLLLGEETSGETAHWFASSGAT
CSSTEFTVPR
>A0A0E0AUA8|Oryza|taxID:40148
MCSVHEGAVAAREMAAAVLNALAPAATVAQLAGADAAGLVSAILQAVRAARRNGRECRLLARRAMMVGDLLRLLPPESET
MRRPEVRRALDGLGGALRQALELVESCQESGAVRGLMTAGRQAEQFREVQGEINDYMLLFPVVSHIDITRRLDLIYGLLL
PADSQPHQMPEDAPGSPGDHFEADVRNVEITAAEVIPFESNQTITEPFEFGEHQVAGHQEGLEELLSKVQRLNGFAERPS
TYDLLKAATNNFSSKSKIASGGWATVYKAQMRNSLEIAIKVYPMGTGEKRVFSRYERELNLLTKLQHTNIIKLLGHCTGE
WELILIYECMPNGSLDKFIHGPNREVSFDWFSCFKIIQGIAEGLLYLHTYEAEICIVHRDLKPSNILLDSDMNAKIGDFG
IAKTISPARQQDTYVSGTFGYIAPEYLRGGILSTKAWDLWRTGRSAELLDAALRNEARIAEITSCIQIALLCVQKDPADR
PSMLDVLAMLRDEKIVAAPKKPGDLLLGEETSGETAHWFASSGATCSSTEFTVPR
>A0A0E0AUA9|Oryza|taxID:40148
MCSVHEGAVAAREMAAAVLNALAPAATVAQLAGADAAGLVSAILQAVRAARRNGRECRLLARRAMMVGDLLRLLPPESET
MRRPEVRRALDGLGGALRQALELVESCQESGAVRGLMTAGRQAEQFREVQGEINDYMLLFPVVSHIDITRRLDLIYGLLL
PADSQPHQMPEDAPGSPGDHFEADVRNVEITAAEVIPFESNQTITEPFEFGEHQVAGHQEGLEELLSKVQRLNGFAGPNR
EVSFDWFSCFKIIQGIAEGLLYLHTYEAEICIVHRDLKPSNILLDSDMNAKIGDFGIAKTISPARQQDTYVSGTFGYIAP
EYLRGGILSTKVDVYAYGVILLEIITGRRSCIPCLKDDEYVHLTEYAWDLWRTGRSAELLDAALRNEARIAEITSCIQIA
LLCVQKDPADRPSMLDVLAMLRDEKIVAAPKKPGDLLLGEETSGETAHWFASSGATCSSTEFTVPR
>A0A0E0AUB0|Oryza|taxID:40148
MCSVHEGAVAAREMAAAVLNALAPAATVAQLAGADAAGLVSAILQAVRAARRNGRECRLLARRAMMVGDLLRLLPPESET
MRRPEVRRALDGLGGALRQALELVESCQESGAVRGLMTAGRQAEQFREVQGEINDYMLLFPVVSHIDITRRLDLIYGLLL
PADSQPHQMPEDAPGSPGDHFEADVRNVEITAAEVIPFESNQTITEPFEFGEHQVAGHQEGLEELLSKVQRLNGFAGPNR
EVSFDWFSCFKIIQGIAEGLLYLHTYEAEICIVHRDLKPSNILLDSDMNAKIGDFGIAKTISPARQQDTYVSGTFGYIAP
EYLRGGILSTKAWDLWRTGRSAELLDAALRNEARIAEITSCIQIALLCVQKDPADRPSMLDVLAMLRDEKIVAAPKKPGD
LLLGEETSGETAHWFASSGATCSSTEFTVPR
>A0A0E0AUT7|Oryza|taxID:40148
MWGELGNAATVAQLVGADLGGLISKIIQAAATARRNKAECEQLAVRASMIYDLLPHLQHPEVMRRPEVLRPLALLEDTLR
EAHQLVTCCQHKGPTYRFVMAGRLADKIRSVQARIDSYLLFLPLISHIDIIRCLDQIHRVLISTGDGVCRTMASPSADSQ
LQRRLVELGIVLHGDGEYCEKFTMPQLAMATNNFAVDRQIGEGRSFGMMMYKGRLPDRREVAIRRASPRRKGDFLRELAI
LSPLRHHHIVRLLGCCVAAATTSSPAEEEEEDCLLVYEYVDNGTLYDHLHGSDGASSLVTTSWKTRIEILAGVSRAIDHL
HSHAAPPVIHRDIKLSNILLDSTYAPRLSDFGLAVSCDEVERTAEMPILGTFEYMDPEYLSTGNLTPASDVYSFGVVMLE
LLTGKKAIHDEKHGAVVATSLVASVLPNMEAGDLMKEIDRGPGLKPTPRQLEATEKVARTAVRCVHSQGKERPPMTEVVA
SLQEALELLSLDE
>A0A0E0B260|Oryza|taxID:40148
MADKLGQAASVMQVTGVDAFGLVSMIVQAAHTARRNRDLCRQLAQHVQIVGGLLRKLQIPELRRQPETRRPLEQLDDALF
RAYKLVRSCSQQQESRSQLYQMLKGADVACKLRAALEEIDRYIQLIPMITLVAAIAARREYLINSVLHNNKTFRPRLSPQ
GVTECTLSLKAVRPAVNGTVEESQAAGPRRFCYSELSRATRGFSNSEKLGADSNGSVYRGFLRDLLRDQGLHVAIRRVLN
TSRYGMTSIGEVTAIHRLRHPKLVRLLGWCHEEKELLLAYEFMVNRSLHDHLHKVQNIALPWTIRYKIILDLGTALHHCH
KGGEPQLVHGDINPRNVMLDSSFSVKLGDFCLTRLIEHCRSPSESRMCCGTNATEYADLHRLITGQVMPWSDVYSFGVVL
LEVASGRRPFRPYGEESLVGWVWQMYRRNDLLDAADQRLGGDFDSREMERMLLVGLWCAHPDYGLRPSIGQAMSVLLTDE
PLPEPLPPLMLPCDSLDNNRCIVSSTKTN
>A0A0E0BLZ8|Oryza|taxID:40148
MAHLQWDGMERVATITQLTGVDALGLISTILQAAQAVRRNKETCQELVQEISLIRDLPRMLQDPEMMCREEIVNALSGLE
GDAQGSACPCHFLQGLLSHVPYLHGLEASRPVPARQEEDRQAPPFLPHDQPCRPNPSSRKTCQQCCFVNMLIPGFHNCND
AQEVPASSSISHSNPEARSDSSYVIFVLLPAADATKAHIVPRGIELFTLAAVATATMNFSPDRKIGAGSFGNVYKGMLPD
GREVTIKRKWADSSARGMEAFHAEVIVLSLLHHKHIIRLVGCCVMDKEEHRSLFRQKKMLEERILIFEYMKNGSLFDHLH
GPSTSSSSSSYSPVVSSWKTRIEILLGVSRAIEYLHSYAVPPVIHRDIKPSNILLGSSWSPRLSGFDLASGCSPEGRENS
ITTAVVGTIGYIDPGYLRTGQVRLASDVYSFGVVMLVVLHSKEEHGDGDGPMDLVSHALPLIDAGQLLHLLDRWPAEEPT
PRQLEAADLVARTAAHCLQENGDDRPTMSDVVTRLQAALELVRCDDE
>A0A0E0BM03|Oryza|taxID:40148
MVIEVCCCLGLAANVAQLAGLDVITLVKVIKSRVETVRQNKEDCELLAERADMILDLLRRVQASKVIEDPDMWKPTEGLK
STLRRAAAIVKSCQEEWSYAYRFCKGGRIARELRKVLKDLKFYILHLIGMITIINHDQNTRYYYIPETDVVKPQLKPPFH
DSEVCSNNMRGNDATASNAGKPVALEETGLKKFTLSELEVATDNFSLEKQIGIGAFSIVYKGQLNEMPEVAVKRASYVNR
IPFDQLENEAKIISKLQHTNIVKLLGYCSQEREKILVFEYMPGRSLDSFITGERAEELPLDWSKRSQIVKGIADGAVYLH
KQCEPRIIHGDLKPGNILLDAALKPKICDFGTSKALRPGQDMDCTGIVVGSRGYMAPEYKQGGCVSLKTDVYSFGATLLE
IIRGSRIPPSTLELSDESRDFGPLNKWAWELWRGGNLMEFIDPSLRDETHSAAEIQRWVQIALLCVQRGPEERPDMWDVV
LMLSSDSTVILPKPSRPAYY
>A0A0E0BM05|Oryza|taxID:40148
MIIEVCCCLGFAANVAQLAGLDVARLVKEIKERVQTVSQNKEDCELLAERAELILDLLGRLQKSKVIEDPDMWKPTERLR
STLCGACEVIEFCRERSCTYRFCKSDHTAKELRKVLKALKFCVTHLTALATIINGDQTTRYFLVQQTPDVVQLQDGVLAP
ALGLPAQYFKYNDRNDRGETLGISGKAQLVTEPSSVNEPVLHNIVEETSAEKKLSRCCWWHPWKSIATSSNTGMLVAQKE
IGLKRFALSQLEVATDNFSLENQIGVGAFSIVYQGRLNEGLEVAVKRASYVDKIPFHQLENELDLIPKLQHTNIVKLLGY
CTRKRERILVFEYMPNRSLDSFITGERATKEPLDWPKRSQIVRGIAQGAVYLHKLCEPRIIHGDLKPGNILLDASLKPKI
CDFGISKALKADADKDCTGVVVGSRGFMAPEYKQGGCLSLQTDVYSFGATLLQIIRGKHISPSSLALSDESRNYGPLNKW
AWNLWKDGNLMELIDPSLHDETHAAEMKRWVQIALLCVQQSPEERPSMWDVLLMLSCDSVILPEPKLPAYYC
>A0A0E0BM06|Oryza|taxID:40148
MIIEVCCCLGFAANVAQLAGLDVARLVKEIKERVQTVSQNKEDCELLAERAELILDLLGRLQKSKVIEDPDMWKPTERLR
STLCGACEVIEFCRERSCTYRFCKSDHTAKELRKVLKALKFCVTHLTALATIINGDQTTRYFLVQQTPDVVQLQDGVLAP
ALGLPAQYFKYNDRNDRGETLGISGKAQLVTEPSSVNEPGLKRFALSQLEVATDNFSLENQIGVGAFSIVYQGRLNEGLE
VAVKRASYVDKIPFHQLENELDLIPKLQHTNIVKLLGYCTRKRERILVFEYMPNRSLDSFITGERATKEPLDWPKRSQIV
RGIAQGAVYLHKLCEPRIIHGDLKPGNILLDASLKPKICDFGISKALKADADKDCTGVVVGSRGFMAPEYKQGGCLSLQT
DVYSFGATLLQIIRGKHISPSSLALSDESRNYGPLNKWAWNLWKDGNLMELIDPSLHDETHAAEMKRWVQIALLCVQQSP
EERPSMWDVLLMLSCDSVILPEPKLPAYYC
>A0A0E0BM18|Oryza|taxID:40148
MASEAVSMAANIAQLTGVDALGLITMIVEAAKAARRNKRTCLELARLVEQVGDLLRALQEQPGVTVMERPETSAPLRELQ
ETLRRAHELVESCRRRGSYPRRLFAGKEQGESLREVRSKISIYLQLFPIICHIDGTRLLVRVIADGAAAAARSPRPEDEE
DEVLMSLTNRPNPQARVEKFSYSQLVHATNDFSLDSQLEQGTLATLYKGKLHGNDVTIKRLSVLTSGQRLPECMSENELF
KNEIKILPELQHKNVAKLVGFCTERRERTTVYECMQNGSLENLISNFVDELIVAILQTFAGAATARSILDWPTRFRIIEG
IAQGLAYLHNYSRVRIIHRDLKPSNILLDSDMNPKISNFELAEMLSSGTDEQKTDNVVGSIGFSAPEYMHKGIFSVKTDV
YSFGVMVLEIISGKRWTQPNHRRFHKDLLTWAWVRSSCCGARVARRLKELVDPPLHAASFRGVALPRCLSLPARRRALSQ
QREMRRCVRAALLCIQESPKRRPDMPEVVHMLRPRGKATPPLPGRSRFTAARASSLHGGEKSS
>A0A0E0BM19|Oryza|taxID:40148
MASEAVSMAANIAQLTGVDALGLITMIVEAAKAARRNKRTCLELARLVEQVGDLLRALQEQPGVTVMERPETSAPLRELQ
ETLRRAHELVESCRRRGSYPRRLFAGKEQGESLREVRSKISIYLQLFPIICHIDGTRLLVRVIADGAAAAARSPRPEDEE
DEVLMSLTNRPNPQARVEKFSYSQLVHATNDFSLDSQLEQGTLATLYKGKLHGNDVTIKRLSVLTSGQRLPECMSENELF
KNEIKILPELQHKNVAKLVGFCTERRERTTVYECMQNGSLENPSNILLDSDMNPKISNFELAEMLSSGTDEQKTDNVVGS
IGFSAPEYMHKGIFSVKTDVYSFGVMVLEIISGKRWTQPNHRRFHKDLLTWAWVRSSCCGARVARRLKELVDPPLHAASF
RGVALPRCLSLPARRRALSQQREMRRCVRAALLCIQESPKRRPDMPEVVHMLRPRGKATPPLPGRSRFTAARASSLHGGE
KSS
>A0A0E0BQF8|Oryza|taxID:40148
MALWGGLGQAATVAQLVGADVGGLISTIIQAAAAARQNKEECEKLARLVVMIADMLQDAKVRQPLAGLEGTLREAHELVA
YCQRRSRAYLFFRARAVANKLRDVQSSIDSYLQIFAFTSHIELTRRLNQIRDLLTPCDTPALLSPSPSAGRSDTPQFVDA
ANIIRRLSHTVQEFTFEELVAATDNFAQEIGRGGFGTVCLGVLVDGREVVIKRKTMGSKSEEEFLAEVTILSQLRHRHIV
RLLGWCVVAASEEEDEEERLLVMEYMNNGSLYDHLHSALPKWSSSPVRASWRMRIEILLGVSRAIEYLHSYTVPPVIHRD
IKPSNILLDSSWAPRLSDFGTAVSCDDAERCCVVAGLTPKGTPGYFDPEYSSTRVLKPTSDIYSSGVVMLEVLTGKKAML
VSEKKSLVCFALPIIQANKVWKVMDCRPAMEPTPRQFQAANLVAETAARCLLLKGDKRPDISEVVARLETALDLVRSDGR
>A0A0E0BQX4|Oryza|taxID:40148
MADPVSSVKHITEMALKIKHAVETVQRNKEDCIQIRRRVMRVSDVLMLLQETENMLSNPAIRAALEDLADTLHDAHTLVV
SCQEKNVVCLFCAATTLSNKLRRVNDQISDQVMVGILATTVHITIALTQSQGDRQHDVMYALPPRDMTDDIEPEPEPPKN
EEPRPPPPRPMEPQPEPEPPPSPPEEPTTLLSLQTPPLPRKEPSPSHPPPLPRKEPQPPPPRPLPRKKPSPSHPPPMPRE
EPQPPPPPPLSRKKPSPPSPPPLPQKVPSPPPPPLAPPPEKPDASLIVEYAPSPEEELTSPLSPQFGGVPAHEYNGYFTP
ARKISASIGKQKFRKRTLMKLSFPELESATHHFTTRIGQGGSAIIYKGVLRDGLEVAIRKQANARPNRYDEMPEMRRLIH
LCSMLEHKNIVKLLGYCHENRGFDTSNEFLLLLDWSSRFRIIQGITQGIIYLHTHSGKPTIVHLDLKPDNILLDSDMNPK
IGDFGLAKVLKDDEVNGSVRGTLGYMPPEYIVEGVISVKNDVYGFGVTLLETISGMSDSGRDARHQASIEWAWNVRLSGG
MNMLFDPRLCDESQLKEIKRCMDIGLLCTQNKATKRPTMQDVLKMIQGKKKVPTPKQPGYIKRVRAAGRHKQV
>A0A0E0BQX5|Oryza|taxID:40148
MADPVSSVKHITEMALKIKHAVETVQRNKEDCIQIRRRVMRVSDVLMLLQETENMLSNPAIRAALEDLADTLHDAHTLVV
SCQEKNVVCLFCAATTLSNKLRRVNDQISDQVMVGILATTVHITIALTQSQGDRQHDVMYALPPRDMTDDIEPEPEPPKN
EEPRPPPPRPMEPQPEPEPPPSPPEEPTTLLSLQTPPLPRKEPSPSHPPPLPRKEPQPPPPRPLPRKKPSPSHPPPMPRE
EPQPPPPPPLSRKKPSPPSPPPLPQKVPSPPPPPLAPPPEKPDASLIVEYAPSPEEELTSPLSPQGVLRDGLEVAIRKQA
NARPNRYDEMPEMRRLIHLCSMLEHKNIVKLLGYCHENRGFDTSNEFLLLLDWSSRFRIIQGITQGIIYLHTHSGKPTIV
HLDLKPDNILLDSDMNPKIGDFGLAKVLKDDEVNGSVRGTLGYMPPEYIVEGVISVKNDVYGFGVTLLETISGMSDSGRD
ARHQASIEWAWNVRLSGGMNMLFDPRLCDESQLKEIKRCMDIGLLCTQNKATKRPTMQDVLKMIQGKKKVPTPKQPGYIK
RVRAAGRHKQV
>A0A0E0E5L7|Oryza|taxID:40149
MASSLWGALAQASNVAQLVGVDALGLVSMVVQAALAARRHRDACRRLGQHVELVGGLLREVELAELMRREATRRPLEQLQ
GALRRCYALVTACQEDRGYLHRLLLGARMADELRAAQHEIDMYIRLIPLIALVDNSSSNRRVTATEGVRAVVPSCSDHHT
RFQRRALEFIELHVQGAAKPSEIGGKSLVVTVDPQPQEEKIMDIEAVLKLFVHTEENYPGFRKFDFIQIVDATDGFSEKR
ILGKGGFGTVYKGHLLDGLTVAIKTFDADTAIFDLKSELQLVRIQHTNLIRLLGWCIHEKERILVYEYIQKGSLHNIIFH
KTKGALLNWSKRFQIIKGLAEGLLYLHKHCWIVHRDLKPSNILLDHDMNPKIADFGSAVTLVSDVAEERTKRVVGTSGYI
APEYASQGLYSLKTDVFSFGVVVLETISGRKNFIMEKQRDTVGYLVRDAWHMWKDGRLQELVDPALCDGYESTVIMRCTQ
VALLCAQEDPADRPTMTDVTAMLNSESIMLSDPKEPTELTHGGASPDRSSTYIGHSSKAIDITITSSAPVSTRVRIIVEP
EI
>A0A0E0E5Q2|Oryza|taxID:40149
MASGLWGALGQASSVAQLVGVDALGLVSMVVQAALAARRHRDACRRLGQHVELVGGLLRELELAELMRREATRRPLERLQ
GALRRCYALVRACQEDCGYLHRLLLGARMADELRAMQHEIDMYIRLIPLISLVDSSNNNRRVTLLNFCPNCVGDMGSFTT
HPVTVDLQEQKIMDMEAIMKLCIQTEENYPGFRKFGFFQLVDATDGFSENRNVGIGGFGTVYKGQLLDGHTVAIKRFVVD
AAIFYFKSELQLVRLQHINLIWLLGWCIHGKEKILVYEFMQKGSLDNIIFHKRKGALLNWSKRLQIIKGLAEGLLYLHKH
CLIVHRDLKPNNILLDHDMNPKIADFGSAVTLVSDVAEEHTRRVVGTSGYIAPEYASEGRYSLKTDVFSFGVVVLEIISG
RKNFIMEKQGDTVGNLIRDAWHMWRDGRLHELVDPALCDEYESPVIMRCTQVALLCAQEDPADRPTMTDVTRVLNSESIL
LSDPKEPTELTDGGASIDRPSTYIGQSSKTIDITITSSAPVSTRVRIIVDPEI
>A0A0E0EL01|Oryza|taxID:40149
MWGELGNAAAVAQLVGADLGGLISKIIQAAATARRNKAECEQLAVRASMIYDLLPHLQHPDVVRRPEVLRPLALLEDTLR
EAHQLVTCCQHKGPTYRFVMAGRLADKIRSVQARIDSYLLFLPLISHIDIIRCLDQIHRVLISTGDGVCRTMASPSADSQ
LQRRLVLHGDGEYCEKFTMPQLAMATNNFAVDRQIGEGRGFGSMMYKGRLPDRREVAIRRASPRRKGDFLRELAILSPLR
HHHIVRLLGCCVAAATTSSPAEEEEEDCLLVYEYVDNGTLYDHLHGSDGASSLVTTSWKTRIEILAGVSRAIDHLHSHAA
PPVIHRDIKLSNILLDSTYAPRLSDFGLAVSCDEVERTAEMPILGTFEYMDPEYLSTGNLTPASDVYSFGVVMLELLTGK
KAIHDEKHGAVVATSLVASVLPNMEAGDLMKEIDRGPGLKPTPRQLEATEKVARTAVRCVHSQGKERPPMTEVVASLQEA
LELLSLDE
>A0A0E0F8D6|Oryza|taxID:40149
MWSGLGQAATVAQLVGADVGSLISVIMQAAMTARQNKKECEQLARRVFMIAELLPHLQDPEVMRRPEVRRPLAGLDDALR
EAHELVTSCQGRAAAYRLVMAWRQAERFREVQSKIDSYLLVFPFISHIDITRRLDRIYRVLLPNDAIVPSASAGLPNHEM
EGERFTMSELAAATNNFATDRQIGTNPVARVYKGWLADGREVAVKQLVGNSNLSLAVEEEFQAELSLLSIRHSHIVRLLG
WCAAEEKHLVVYEYMKNGTLDDHLHGAPSSSPSPVTTSWRTRVEILLGVSRAVEHLQSSDGERRRPVIHRDIKPSNILLD
DAWAPRLTDFGLSLTWDERECSSELPVVGTCGYAAPEYVATGRIRPASDVYGLGVVMLEVLTGRKALSQRAVVLKDGCTR
FARESLVDLALPMIWSGKARKLLDKRLTPTPTRRQLRAADMVVRTAARCLLHDWVKRPAISEVVVDLKAALELVRFDLAS
FASIHEDLCSKQASQDEQSEQLKVDCHGEMWSGMGQAATVAQLVGADVGRLISMIMQAALTAQWNKECEQLARRDPEVMR
RPEVRRSLAGLGDTLRRLEIAMALWGGLGQTATVAQLVGVDVGRLVSMIMHAALTARQNKRECEQLARRVFMIGELLPHL
QDSSVMRRPEVRRPLMLLGGMLREAHELVASCQGRSTVYQLVAAGRQAEKFRDIQRRIDSYLLLFPFISHIDITRRLDRI
HREMIPSDHPKPTSLPSPSTGSQNHEAVVIQDVINLAGLAAATNNFAPDREIGKGGFSTVYMTRLPDGREVAIKRIDSAS
MEEDTLREATMLPSLRHEHIIRLFGWVSVRKKQHRQQPFWKKRKENQVEHIFVYEYLKNGSLHDHLHDPSFSSSPLRASW
HMRIKTLLGVAQAVEYLHCYAQWPVIHRDIKPSNILLDDAWAPRLSDFGMSLIWDEANDDNGPTNRVYGTFGYMDPEYYM
TCVAKPTMDVYSFGVTMLEVITGRRAVFNRKEEDMRKAFDSKADGGGIPTNLVEATVPRIKANNKEQLQMLFDKRPNPND
LLYRDNFEALELVAHTAVRCVQLEGKDRPTISKVQKRILSSLVIAMALWGGLGQAATVAQLVGVDAGGLISMIMQAAVTA
QQNKKECEQLARRVFMIAELLPHLQDPEVMRRPEIQRPLVGLDDTLREAHELVISCQEKNAMHRLVMAGRQAEKFREVQS
RIDSYLFVIPIIGYIGVTRRLDRIYRVLLPNDTPVSSPSTGSRTHELLQLNGHLNILELAEEAAQEVVFHGEECEKFTFA
ELATATNNFASDKLIGRGGVSFVYMGRLPDGREVAIKLFKEGYLKEFFNAEHTILSHIHHKHIIRLFGCCMERQYKQEIK
HYIRRLLATEPTAKQLQAAELVAHTAASCVQLEGKDRPAMSEVVAKLQEAVELAKTRNWQLIESRQLLDESEAKAHLQWK
GMDRMASIAQLSGMDALGIISMIMQMGKAVRWNKETCQELMQDIQLIRDLLRMLHDPEVMCREEIVNALSGLEGTLKEAY
ALVTSCRDCSAMYRFFMGWKQADQFHHIKKKIGKHLRF
>A0A0E0F8E6|Oryza|taxID:40149
MVIEVCCCLGLAANVAQLAGLDVITLVKVIKSRVETVRQNKEDCELLAERADMILDLLRRVQASKVIEDPDMWKPTEGLK
STLCRAGAIVKSCQEEWSYAYRFCKGGRIARELRKVLKDLKFYILHLIGMITIINHDQNTRYYYIPETDVVKPQDATASN
AGKPVALEETGLKKFTLSELEVATDNFSLEKQIGIGAFSIVYKGQLNEMPEVAVKRASYVNRIPFDQLENEAKIISKLQH
TNIVKLLGYCSQEREKILVFEYMPGRSLDSFITGERAEELPLDWSKRSQIVKGIADGAVYLHKQCEPRIIHGDLKPGNIL
LDAALKPKICDFGTSKALRPGQDMDCTGIVVGSRGYMAPEYKQGGCVSLKTDVYSFGATLLEIIRGSRIPPSTLELSDES
RDFGPLNKWAWELWRGGNLMEFIDPSLRGETHSAAEIQRWAQIALLCVQRGPEERPDMWDVVLMLSSDSTVILPKPSRPA
YYY
>A0A0E0F8E7|Oryza|taxID:40149
MHTKRPLPAQAPPAGLVLVPAPKRPHVDAAAAGGGGGGVASPRGKRQLRSGMLVLFFVAQVKEEMRYNQRLRRVIRGENA
ISQQRAIEAFDCVFQKAFDNAFQKHLDPIYRSLQSLNKRTDILSHEVEQIKHSNSNHHANQQYRSKANQESAAITEEVNQ
EQTAARFVASEAQEGQRVELRFLNKLNPLVFTKEKITAEDGTAIKIAIVRDNQIITSGPLSSARIEILALHGNFYDVVPD
NWTESEFDHRIVSSSQGPALGGVCQVKLKNGEASPSDVFFNIPSSKTESGRLILAAKVHTSDNGGLRIKEAVMMNPVVVQ
VYRNKLNRSSDRPKLKDEVHRLKGISGKGCRTKWLKDNQINTVEEFVKALNKDEEKIRNECFKLKKDNKLWKDTIKHAKE
CDLEGNCKLKLYRAEEQHVVLFFNCVHDLVGAKFRDHYVAKDNFSSDQQDAVNRLKKQAYDELDSIGFDHEMKNNYPVMT
LSDDAYIPFIDTAQNPPDLHVTFQGAEIYHAHELPQAFPNNNNDYGQHFLHGFQGALTQMDHDYGNLALLICSGTSYGGN
NMIGPANVPQNVIGDGSMDMFDCYAYIFPDNENQNERPHSSAYPGPLNPKHRLSASPPRGRVGETRRASQPAAAAAGFGL
GSPTTNQPWRRSCGRGGEAEAAGRSRSPWWCGDGVYPSSARGVLSVLQQDLDLDSLDAQAGVRCIIRYPLILAEFLTEQA
DLKVCQRNQSDMIIEVCCCLGFDANVAQLAGLDVASLVKEIKERVQTVSQNKEDCELLAERAELILDLLGRLQKSKVIED
PDMWKPTERLRSTLRRACEVIEFCRERSCTYRFCKSDHTAKELRKVLKALKFCVTHLTALATIINGDQTTRYFLVQQTPD
VVQLQDGVLAPALGLPAQHFKYNDRNDRGETLGISGKAQLVTEPSSVNEPVLHNIVEETSAEKKLSRCCWWHPWKSIATS
SNSGMLVAQKEIGLKRFAFSQLEVATDNFSLENQIGVGAFSIVYQGRLNEGLEVAVKRASYVDKIPFHQLENELDLIPKL
QHTNIVKLLGYCTRKRERILVFEYMPNRSLDSFITGERATKEPLDWPKRSQIVRGIAKGAVYLHKLCEPRIIHGDLKPGN
ILLDASLKPKICDFGISKALKADADKDCTGVVVGSRPLHSPLDDTTTIKARRRGGVEGPGRHSERSTTTGEATTKLPTVG
EE
>A0A0E0F8E8|Oryza|taxID:40149
MHTKRPLPAQAPPAGLVLVPAPKRPHVDAAAAGGGGGGVASPRGKRQLRSGMLVLFFVAQVKEEMRYNQRLRRVIRGENA
ISQQRAIEAFDCVFQKAFDNAFQKHLDPIYRSLQSLNKRTDILSHEVEQIKHSNSNHHANQQYRSKANQESAAITEEVNQ
EQTAARFVASEAQEGQRVELRFLNKLNPLVFTKEKITAEDGTAIKIAIVRDNQIITSGPLSSARIEILALHGNFYDVVPD
NWTESEFDHRIVSSSQGPALGGVCQVKLKNGEASPSDVFFNIPSSKTESGRLILAAKVHTSDNGGLRIKEAVMMNPVVVQ
VYRNKLNRSSDRPKLKDEVHRLKGISGKGCRTKWLKDNQINTVEEFVKALNKDEEKIRNECFKLKKDNKLWKDTIKHAKE
CDLEGNCKLKLYRAEEQHVVLFFNCVHDLVGAKFRDHYVAKDNFSSDQQDAVNRLKKQAYDELDSIGFDHEMKNNYPVMT
LSDDAYIPFIDTAQNPPDLHVTFQGAEIYHAHELPQAFPNNNNDYGQHFLHGFQGALTQMDHDYGNLALLICSGTSYGGN
NMIGPANVPQNVIGDGSMDMFDCYAYIFPDNENQNERPHSSAYPGPLNPKHRLSASPPRGRVGETRRASQPAAAAAGFGL
GSPTTNQPWRRSCGRGGEAEAAGRSRSPWWCGDGVYPSSARGVLSVLQQDLDLDSLDAQAGVRCIIRYPLILAEFLTEQA
DLKVCQRNQSDMIIEVCCCLGFDANVAQLAGLDVASLVKEIKERVQTVSQNKEDCELLAERAELILDLLGRLQKSKVIED
PDMWKPTERLRSTLRRACEVIEFCRERSCTYRFCKSDHTAKELRKVLKALKFCVTHLTALATIINGDQTTRYFLVQQTPD
VVQLQDGVLAPALGLPAQHFKYNDRNDRGETLGISGKAQLVTEPSSVNEPGLKRFAFSQLEVATDNFSLENQIGVGAFSI
VYQGRLNEGLEVAVKRASYVDKIPFHQLENELDLIPKLQHTNIVKLLGYCTRKRERILVFEYMPNRSLDSFITGERATKE
PLDWPKRSQIVRGIAKGAVYLHKLCEPRIIHGDLKPGNILLDASLKPKICDFGISKALKADADKDCTGVVVGSRPLHSPL
DDTTTIKARRRGGVEGPGRHSERSTTTGEATTKLPTVGEE
>A0A0E0F8F5|Oryza|taxID:40149
MALWGGLGQAATVAQLVGADIGGLIAMIMQAAMTAQQNKKECEQLARRVFTIAELLQHLQDPEVLRRPEIRRPLTGLDDT
LQEAHELVLSCQDKSAVYRLVMAGRQADKFRDVQSRIDSYLLLFPVISHMDITRRLDRIYNILLPNDMAGPSMSPVSMPQ
IPVPASQDATKIYWKEPHGLQKFNFKELAKASNNFAPDRKIGEGGSGSVYMGCLPDGRVVAIKRRGVNSPQGMEPFKAEI
AILSAIRYKHIVPLYGYCVLIEEKRKRHLLRPSRKVKKEKEHLLVYEYMENGSLYHHLHGPTTSSSSSPVMASWKTRVEI
LLGVSRAIEYLQSCGEQPIIHRDIKTSNILLDGNWVPRLTDFGLAITWEGPGHEEAVSGTYGYVAPEYAMTGILNSSVDI
YGFGVVMLEVLTTKRPYFSKEREEEKTEECEQEGKNTEEDKEESEREEEEKKIQELHEWQKRDVFGRHNLVSIALPLIEA
GEVWKVLDRRPAAEPTARQLEAAELVAQTAARCLRLRWEERPAISEVVANLEKALELVRCDG
>A0A0E0F8F7|Oryza|taxID:40149
MALWGGLGQAATVAQLVGADVGGLISKIIQAAAMAQQNKECDQLARRVLIIADLLPHLQDPEVMRRPEVRRPLTGLDDTL
REAHELVISCQGRSAAYRFVMAGRLANRFRGVQSRIDSHIDFTRRLDRIYNILVSNDTEASSSSAGSRADLLEFAQVSQE
VVVHIYGVEKFTLKELMVATNNFVQEIGKGNFGRVYKGVLLDGREVAIKSLGKASPDDWKSLLTELVILSRVRHKHIVSL
FGSCVVRQKKGMLSFRKKSVDQLQEELMLVYEYMKNGSLADHLHGPLSSSSSPVTASWKMRIEILLGVSRAIEHLHVYAM
PPLIHRDIKPSNILVDSSWVSHLTDFGCAVNWEEKERSNAPIWGTTGYVDPMLYTTMSPTVSMDVYSFGVVMLEVLTGKK
TIFNRQEEGEDSSFVPTSLVVFSLPIIEAGELGKVLDRRPAQEPTARQLEALDLVAQTAARCVRLQGKDRPAISEVVAIL
ETALKLILCDDSPMSCRAI
>A0A0E0F8G0|Oryza|taxID:40149
MTRNSGTLSSSSFFAMDLDLDSLDAQVAAGRPGRGQSGQGNQGRVQTVSQNKEDCELAERADLILDLLGRLQKSKVIEDP
DMWKPTERLRSTLRRACEVIEFCQERSCAYRFCKSDHIAKELRKVLKALKFCVAHLTALTTIINGDQTTRYFLVQQTPDV
VKLQSCIILLKKHQQKRRDQDAVGGIPGRALLPLPTLACLLHKKKQGRLNEGLEVAVKRASYVDKIPLLENELDLIPKLQ
HTNIVKLLGY
>A0A0E0F8G3|Oryza|taxID:40149
MDIAHLAGLDAVKLVRMIMQAAQKVRHNKKICQQLVHHVQIVGDLLKKLQTSEMMQQPEIRNGLNELEEILREGYMLVTS
CGSSSYIYHFFMGGQLADQFRVVQSRIDSSLQVFPLISHIDTSDRLDQILEIIQPRRTQAVKGGPRLFNVCATSSSTGCF
PPDARIEAHREVERCSLQSYCTGSVKFYLSQLVDATENFSDGNKIGQGSFGCVYKGQLHDGLEVAVKRCFELPSSRNQMD
FQDLEFQNEICFLGKLQHTNVVKLLGYCIQGTERILVYEYMLNGSVDTFIFGMCARTRRFHLDWSTRSRIINGIAEGLLY
LHKHCGLHIVHGDLKPSNILLDSNMNPKISDFGLARRYSPGVDEEYADRILGSIGFIAPECRERRLFSTKSDVYGFGALV
LEIISGKRCFSLASGDSGDDYGFLNKRAWHLWRTGRLIKLADSPSGDEFETREILRCIHIALLCVEENPANRPTIQEVVL
MLSCQTALLPKPRCPAYLRAEIPPIPNFAGTPAVACRRQAIVFVLFTSKQQHQQKWSASSIANPSTASSSCRAGSSIVQA
SSSSSSSEHIQFTKSNKQTTRSSQAASRPVRLPIFFKQQQHQATLGL
>A0A0E0F8G5|Oryza|taxID:40149
MVIEVCCCLGLAANVAQLAGLDVITLVKVIKSRVETVRQNKEDCELLAERANMIRDLLRRVQASKVIEDPDMWKPTEGLK
STLRRAGALVKSCQEEWSYAYRFCKGRRIARELRKVLKDLKFYILLLIGMITIINHDQNTRYYRIPETDIVKPQACLSNS
LSNADKKFEGLKKFTFSELEVATDNFSLENQIGVGAFSIVYKGQLNEIPEVAVKRASYVNRIPFEQLENEAKIVSKLQHT
NIVKLLGYCIQDRERILVFEYMPSRSLDSFITGERAEESPLDWSKRSQIVKGIAEGAEYLHKQCEPRIIHGDLKPGNILL
DAALKPKICDFGTSKALRPGQDMDCTGIVVGSRGYMAPEYKQGGCVSLKTDVYSFGATLLEIIRGSRIPPSTLELSDESR
DYGPLNKWAWNLWRGGNQMEFIDPSLRGDTLAAAEIQSKEELRYNRRLRRVIREENAISQRRTLEVFQKSLDNACQNLVN
HINCSLQSLTARTDILHHEVEQLKRSNSNRRYRSEANREHAAIIEEVNQEQTVVRFATSEAHEGQRVELRFLNKLNEDAI
IYTKDKITADDGNAIKIAIYKDNQIVRSGQLSSARIQILALHGNFNDHVPENWTEGQFDERIVKNTKGPVLGGVCQQVKL
KNGEASLSDVYFDIPSGKTESGKLILAAKVHCSDRTGLRIKEAVTNPVKVQVHRNKHNRNSDCPKLKDEVYRLKGISRTG
GRFEWLKNNQIYTVEDFLKALNKNEEKIRTECFKLKNNSKDWKDTVKHARECDLEGNCKLKSCRVEEQNVTLFFNCVHDL
VGAKFCHHYVTKDDFNSEQQDAVICLKQQAYDVLDGIHFDHKMEENGPVSLFSAMNTSIIGGDASVPFTDTAGQNPPDFH
VAYREVETAHHANIYQAHELPQAFRNNNNAFVRPSFQEQIPCEQYGLLAFQGNQVDVATQMDPGYPLNITQTSEAPLEIS
EGTPGGNNIIPTNVPLPRNVSCDIYEGLLDIIVDSLNS
>A0A0E0F8H2|Oryza|taxID:40149
MASEAVSMAANIAQLTGVDALGLITMIVEAAKAARRNKRTCLELARLVEQVGDLLRALQEQPGVTVMERPETSAPLRELQ
ETLRRAHELVESCRRRGSYPRRLFAGKEQGESLREVQSKISIYLQLFPIICHIDGTRLLVRDEEDEVLMSLTNRPNPQAR
FEKFSYSQLVHATNDFSLDSQLEQSTLATLYKGKLHGNDVTIKRLSLLTSGQRLPECMSENELFKNEIKILPELQHKNVA
KLVGFCTERRERTTVYEFMQNGNFVDELIVAILQAFAGAATARSILNWPTRFRIIEGIAQGLAYLHNYSRVCIIHRDLKP
SNILLDSDMNPKISNFELAEMLSSGTDEQKTDNVVGSIGFSAPEYMHKGIFSVKTDVYSFGVMVLEIISGKRWTQPNQTR
FHKDLLTWAWVRSWCCGARVARRLKELVAPPLHAASFRGGALPRCLSLPARRRALSQQREMRRCARAALLCIQESPKRRP
AMPEVVHMLRPRGKATPPLPGRSRFTAARASSIHGGETSS
>A0A0E0FAV9|Oryza|taxID:40149
MADPVSSLKHITQMALKIKEAVDTVRRNKEDCLQIRRRVVRVSDILSQLQETGNIMSNPAMSAALEDLSETLRHAHTLVV
SCQEKNVVCLLCAATALSKKLRRVNDDISDQMMVGIFVTTVHTTIALSQIQGDAQHDVMYALPRTEITDDIEATLPKKEE
PKPPSPPREAEPEPEPPLPPPEEPTPLVRNEPSPAPTPEKPEATQVVKCHPSPERKSTYTAPQEKPEATLCHPSPKRKST
YPAPPEKPEATLVLECYPSSEEEPTPPLSPQIGEVRAEDSGFRYRTARTSSASSMASSRPISGKQKFQKRTLMKLGFSEM
EIATHHFATRIGQGGSATFYKGVLRDGLEVAIRKHENAHPNRYDDKPEMHRLIHLCSMLEHKNIVKVLGYCDENRGVDFS
NENTPKEVVGEQLDWSSRFQIIQGITQGIIYLHTHSGKPTIVHLDLKPDNILLDSDMNPKIGDFGLAKVLEDDEINASVR
GTLGYMPPEYIVEGVISVKNDVYGFGVTLLETISGMSKSGRDTRHQASIEWAWGKRNSGVMNKLFDPSLCDNSQLKEIKR
CIEIGLLCTQKKPTDRPTMPDVLQMLQGTKKVPTPKQPGYIKRVREAERYKQV
>A0A0E0FAW0|Oryza|taxID:40149
MADPVSSLKHITQMALKIKEAVDTVRRNKEDCLQIRRRVVRVSDILSQLQETGNIMSNPAMSAALEDLSETLRHAHTLVV
SCQEKNVVCLLCAATALSKKLRRVNDDISDQMMVGIFVTTVHTTIALSQIQGDAQHDVMYALPRTEITDDIEATLPKKEE
PKPPSPPREAEPEPEPPLPPPEEPTPLVRNEPSPAPTPEKPEATQVVKCHPSPERKSTYTAPQEKPEATLIGEVRAEDSG
FRYRTARTSSASSMASSRPISGKQKFQKRTLMKLGFSEMEIATHHFATRIGQGGSATFYKGVLRDGLEVAIRKHENAHPN
RYDDKPEMHRLIHLCSMLEHKNIVKVLGYCDENRGVDFSNENTPKEVVGEQLDWSSRFQIIQGITQGIIYLHTHSGKPTI
VHLDLKPDNILLDSDMNPKIGDFGLAKVLEDDEINASVRGTLGYMPPEYIVEGVISVKNDVYGFGVTLLETISGMSKSGR
DTRHQASIEWAWGKRNSGVMNKLFDPSLCDNSQLKEIKRCIEIGLLCTQKKPTDRPTMPDVLQMLQGTKKVPTPKQPGYI
KRVREAERYKQV
>A0A0E0FAW1|Oryza|taxID:40149
MADPVSSLKHITQMALKIKEAVDTVRRNKEDCLQIRRRVVRVSDILSQLQETGNIMSNPAMSAALEDLSETLRHAHTLVV
SCQEKNVVCLLCAATALSKKLRRVNDDISDQMMVGIFVTTVHTTIALSQIQGDAQHDVMYALPRTEITDDIEATLPKKEE
PKPPSPPREAEPEPEPPLPPPEEPTPLVRNEPSPAPTPEKPEATQKPEATLVVECHPSPKRKSTYPAPPEKPEATLVLEC
YPSSEEEPTPPLSPQIGEVRAEDSGFRYRTARTSSASSMASSRPISGKQKFQKRTLMKLGFSEMEIATHHFATRIGQGGS
ATFYKGVLRDGLEVAIRKHENAHPNRYDDKPEMHRLIHLCSMLEHKNIVKVLGYCDENRGVDFSNENTPKEVVGEQLDWS
SRFQIIQGITQGIIYLHTHSGKPTIVHLDLKPDNILLDSDMNPKIGDFGLAKVLEDDEINASVRGTLGYMPPEYIVEGVI
SVKNDVYGFGVTLLETISGMSKSGRDTRHQASIEWAWGKRNSGVMNKLFDPSLCDNSQLKEIKRCIEIGLLCTQKKPTDR
PTMPDVLQMLQGTKKVPTPKQPGYIKRVREAERYKQV
>A0A0E0FAW2|Oryza|taxID:40149
MADPVSSLKHITQMALKIKEAVDTVRRNKEDCLQIRRRVVRVSDILSQLQETGNIMSNPAMSAALEDLSETLRHAHTLVV
SCQEKNVVCLLCAATALSKKLRRVNDDISDQMMVGIFVTTVHTTIALSQIQGDAQHDVMYALPRTEITDDIEATLPKKEE
PKPPSPPREAEPEPEPPLPPPEEPTPLVRNEPSPAPTPEKPEATQVVKCHPSPERKSTYTAPQEKPEATLVVECHPSPER
KSTYPTPPEKPEATLVVECHPSPKRKSTYPAPPEKPEATLVLECYPSSEEEPTPPLSPQIGEVRAEDSGFRYRTARTSSA
SSMASSRPISGKQKFQKRTLMKLGFSEMEIATHHFATRIGQGGSATFYKGVLRDGLEVAIRKHENAHPNRYDDKPEMHRL
IHLCSMLEHKNIVKVLGYCDENRGVDFSNENTPKEVVGEQLDWSSRFQIIQGITQGIIYLHTHSGKPTIVHLDLKPDNIL
LDSDMNPKIGDFGLAKVLEDDEINASVRGTLGYMPPEYIVEGVISVKNDVYGFGVTLLETISGMSKSGRDTRHQASIEWA
WGKRNSGVMNKLFDPSLCDNSQLKEIKRCIEIGLLCTQKKPTDRPTMPDVLQMLQGTKKVPTPKQPGYIKRVREAERYKQ
V
>A0A0E0FXU6|Oryza|taxID:4536
MALWGGLGQAATVAQLVGADIGGLITMIMQAAMTAQQNKKECEQLARRVFTIAELLQHLQDPDVLRRPEIQRPLTGLEDT
LREAHELVLSCQDKSAVYRLVMTGRQAEKFRDVQSRIDSYLLLFPVISHMDITRRLERIYKILVPKDTLGPSMPAFSVPP
NPSPPSQVATQFVWRETHGVKEFTFMELATATNNFSLDRKIGEGAFAKVYKGRLPDGREVAIKRTLETSGIGIIDIMREL
SILRSISHQHIVRVFGSCVKEKRQLLPPFRKKQEETLLVLEYMENGSLHRHLHGPRSSSPVMTSWKTRIEILLGVSRAIE
YMQSYGERPGFGVVMLEVLTGKKPYFSKEEREEMEKTEECVEEEEREEREQEGKNTEEDKEESEREEEKKTTEECHPYWQ
KWDSFGRQHLASIALPLIEAGKLWKVLDRRPAAEPTPRQLEAAELVAQTAAHCLQLRGEERPPISVVVANLEKALELARC
DG
>A0A0E0FXU7|Oryza|taxID:4536
MWSGLGQAATVAQLVGADVGSLISVIMQAAMTARQNKKECEQLARRVFMIAELLPHLQDPEVMRRPEVRRPLAGLDDALR
EAHELVASCQGRAAAYRLVMAWRQAERFREVQSKIDSYLLVFPFISHIDITRRLDRIYRVLLPNDTTLPSASAGIPNHEM
EGERFTMAELAAATNNFATDRQIGTNPVARVYKGRLADGREVAVKQLVGNSNLSLAVEEEFQAELSLLSIRHCHIVRLLG
RCAAEEKHLVVYEYMKNGTLDDHLHGAPSSSPSPVTTSWRTRVEILLGVSRAVEHLQSSSSDGERRRPVIHRDIKPSNIL
LDDAWAPRLTDFGLSLTWDERECSSELPVVGTHGYAAPEYVATGRIRPASDVYGVGVVMLEVLTGRKALSQRAVVLKDGC
TGFAPESLVDLALPVIRSGKARKLLDKRLTPTPKRRQLRAADMVARTAARCLLHDWVKRPAISEVVVDLKAALELVRFDA
AENSGEAPAATAALEDSARLGFFSLFLALCSALGGKAPRRRGEARRPAAGAAATSGGASLATAALGGQDRQLEMAARREE
REKERGERDGEGWQCGMGQAATVAQLVGADVGRLISP
>A0A0E0FXU8|Oryza|taxID:4536
MQAALTAQRNKKECEQLARRVFMIAELLPYLQDPEVMRRPEVRRSLAGLGDTLREAHELAMSCQGMTMVYRLVTAGRQAD
KFRAGSTRTSSSSPSIISHIYITRRLDRIYNILLPNDMSTMPSPSSGSHSHEVELQGKVVLHGDEGEKFTFAELAAATNN
FAADREIGKGGFGTVYIGYLLRDGREVAIKRMHKDERYGTMAKEFMAEVTKNEYTKNGSVHDHLHGTPPPSPSSSSSPVR
ASWKMRIETLLGVLRAIEYLQFYNERPVIHCDINSSNILFDATWAPRLADFGASVRCDPSLDTSTWSTTAIAKPTIDVYS
FGVVMLEVLTGMRALFYKEDDVHEVFDCWDEDPNSIPAVLAEVASPFIEVGEVWKAADTGANGEAAGVGGSASGADGSAP
ACGCGGRTGRPFPKSWPTLRQRLSSPGAMGSTAGATDANQLLPLSLNVWRR
>A0A0E0H7T5|Oryza|taxID:4536
MCSVHEGAVAAREMAAAVLNALAPAATVAQLAGADAAGLVSAILQAVRAARRNRRECRLLARRAMMVGDLLRLLPPESET
MRRPEVRRALDGLGGALRQALELVESCQESGAVRGLMTAGRQAEQFREVQGEINDYMLLFPVVSHIDITRRLDLIYGLLL
PADSQPHQMPEDAPGSPGDHFEADVRNVEITAAEVIPFESNQTITEPFEFGEHQVAGHQEGLEELLSKVQRLKWLCWWSQ
HDSLERPSTYDLLKAATNNFSSKSKIASGGWATVYKDIQTLTICKSFAAQIDNQSHLEKISFDFTFQAQMRNSLEIAIKV
YPMGTGEKRVFSQYERELNLLTKLQHTNIIKLLGHCTGEWELILIYEYMPNGSLDKFIHGPNREVSFDWFSCFKIIQGIA
EGLLYLHTGYIAPEYLRGGILSTKVDVYAYGVILLEIITGRRSCMSLKDDEYVLLTEYAWDLWRTGRSAELLDAALRNEA
RIAEITSCIQIALLCVQKDPADRPSMLDVLAMLRDEKIVAAPKKPGDLLLGDETSVESGDLLLGEETSGETAHWFASSGA
TCSSTEFTVPR
>A0A0E0HIA0|Oryza|taxID:4536
MASGLWGALGQASSVAQLVGVDALGLVSMVVQAALAARRHRDACRRLGQHVELVGGLLRELELAELMRREATRRPLERLQ
GALRRCYALVRACQEDCGYLHRLLLGARMADELRAAQHEIDMYIRLIPLISLVDSSNNNRRVTATEGVPSVVPSSSDHHT
RFPRRVLAFTEIHVQGATKPREIGGKSLEVTVDKQEQKIMDMEEIMKLCIQTEENYPGFRKFGFFQLVDATDGFSENRNV
GIGGFGTVYKGQLLDGHTVAIKRFVVDAAIFDFKSELQLVRLQHTNLIRLLGWCIHEKEKILVYEFMQKGSLDNIIFHKR
KGALLNWSKRLQIIKGLAEGLLYLHKHCLIVHRDLKPNNILLDHDMNPKIADFGSAVTLVSDVAEERTRRVMGTSGYIAP
EYASEGRYSLKTDVFSFGVVVLEIISGRKNFIMEKQGDTVGNLIRDAWHMWRDGRLHELVDPALCDEYESPVIMRCTQVA
LLCAQEDPADRPTMTDVTRVLNSESILLSDPKEPTELTDGGASIDRPSTYIGQSSKTIDITITSSAPVSTRVRIIVDPEI
>A0A0E0HIA1|Oryza|taxID:4536
MASGLWGALGQASSVAQLVGVDALGLVSMVVQAALAARRHRDACRRLGQHVELVGGLLRELELAELMRREATRRPLERLQ
GALRRCYALVRACQEDCGYLHRLLLGARMADELRAAQHEIDMYIRLIPLISLVDSSNNNRRVTATEGVPSVVPITVDKQE
QKIMDMEEIMKLCIQTEENYPGFRKFGFFQLVDATDGFSENRNVGIGGFGTVYKGQLLDGHTVAIKRFVVDAAIFDFKSE
LQLVRLQHTNLIRLLGWCIHEKEKILVYEFMQKGSLDNIIFHKRKGALLNWSKRLQIIKGLAEGLLYLHKHCLIVHRDLK
PNNILLDHDMNPKIADFGSAVTLVSDVAEERTRRVMGTSGYIAPEYASEGRYSLKTDVFSFGVVVLEIISGRKNFIMEKQ
GDTVGNLIRDAWHMWRDGRLHELVDPALCDEYESPVIMRCTQVALLCAQEDPADRPTMTDVTRVLNSESILLSDPKEPTE
LTDGGASIDRPSTYIGQSSKTIDITITSSAPVSTRVRIIVDPEI
>A0A0E0HUS1|Oryza|taxID:4536
METGLLPPQSQSPPAMESSSLWGVLGQASNVAQLVGVDALGLVSMVAQAALAARCHRDACRRLGQHVELVGGLLRELELA
ELMRREATRRPLEQLQGALRQCYALVTACQEDRGYLHRLLLGARMADELRAAQHEIDMYIRLIPLIALVDSSSNRRVKAM
EGAATAVKYSSNRHIRFPARVSGFTEIHVQGDTKFCKAGEQPLGTVYLQEQKILDIEELVELCTRTEESCPGFSKFDFSQ
ILHATDNFSENSNIGRGGFATVYKLARVQHNNLVKLLGWCIHGKERILVYEFADRGSLHHYIFDKMRKSLLDWPQRLNII
KGVAEGLVYLHKLSMLWIVHRDLKPDNILLDYNMNPKISDFGSSSSLSSEVAEEHTRRVVGTSGFKAPEYASRGVYSVKT
DVFSFGILVLVIISGRKNSILYKQRDAIGDLVRDAWHMWRDGRLHELVDPSLGHGYELDQIMRCTQVALLCTQEDPTVRP
TMPDVAAMLSSGSVILLDDPKKPSDLSNEVEKGGDETSTCMDQSSQTIDITITSSAPVSTRVRIVIGQEVI
>A0A0E0HUS2|Oryza|taxID:4536
MESSSLWGVLGQASNVAQLVGVDALGLVSMVAQAALAARCHRDACRRLGQHVELVGGLLRELELAELMRREATRRPLEQL
QGALRQCYALVTACQEDRGYLHRLLLGARMADELRAAQHEIDMYIRLIPLIALVDSSSNRRVKAMEGAATAVKYSSNRHI
RFPARVSGFTEIHVQGDTKFCKAGEQPLGTVYLQEQKILDIEELVELCTRTEESCPGFSKFDFSQILHATDNFSENSNIG
RGGFATVYKGQLPNGLVVAIKKLDECAVNFDFNNELQLARVQHNNLVKLLGWCIHGKERILVYEFADRGSLHHYIFDKMR
KSLLDWPQRLNIIKGVAEGLVYLHKLSMLWIVHRDLKPDNILLDYNMNPKISDFGSSSSLSSEVAEEHTRRVVGTSGFKA
PEYASRGVYSVKTDVFSFGILVLVIISGRKNSILYKQRDAIGDLVRDAWHMWRDGRLHELVDPSLGHGYELDQIMRCTQV
ALLCTQEDPTVRPTMPDVAAMLSSGSVILLDDPKKPSDLSNEVEKGGDETSTCMDQSSQTIDITITSSAPVSTRVRIVIG
QEVI
>A0A0E0HUS3|Oryza|taxID:4536
MESSSLWGVLGQASNVAQLVGVDALGLVSMVAQAALAARCHRDACRRLGQHVELVGGLLRELELAELMRREATRRPLEQL
QGALRQCYALVTACQEDRGYLHRLLLGARMADELRAAQHEIDMYIRLIPLIALVDSSSNRRVKAMEGAATAVKYSSNRHI
RFPARVSGFTEIHVQGDTKFCKAGEQPLGTVYLQEQKILDIEELVELCTRTEESCPGFSKFDFSQILHATDNFSENSNIG
RGGFATVYKLARVQHNNLVKLLGWCIHGKERILVYEFADRGSLHHYIFDKMRKSLLDWPQRLNIIKGVAEGLVYLHKLSM
LWIVHRDLKPDNILLDYNMNPKISDFGSSSSLSSEVAEEHTRRVVGTSGFKAPEYASRGVYSVKTDVFSFGILVLVIISG
RKNSILYKQRDAIGDLVRDAWHMWRDGRLHELVDPSLGHGYELDQIMRCTQVALLCTQEDPTVRPTMPDVAAMLSSGSVI
LLDDPKKPSDLSNEVEKGGDETSTCMDQSSQTIDITITSSAPVSTRVRIVIGQEVI
>A0A0E0IB29|Oryza|taxID:4536
MWGELGNAATVAQLVGANLGGLISKIIQAAATARQNKRECEHLAVRASMIYDLLPHLQHPEVMRRPEVLRPLALLEDTLQ
EAHELVTCCQQKSPTYRFVMAWRLADKIRNVQTRIDSYLLFLPIISHIDIIHCLDQIHRMLISTGDGDCRTMASPSADSQ
SLLQRRLVLHGDGECEKFTMPQLAMATNNFAVDRQIGEGRSFGMMMYKGRLPDRREVAIRRASPRRKGDFLRELAILSPL
RHDHIVRLLGCCVAAAATTTSSAEDEDCLLVYEYIDNGTLYDHLHGSDGASSLVTTSWKTRIEILVGVSRAIEHLHSHAV
PPVIHRDVKLSNILLDSSYAPRLSDFGLAVSCDEVECTAEMPILGTFEYMDPEYLSTGNLTPASDVYSFGVVMLELLTGK
KAIHDEKHGAVVATSLVASVLPNMEAGDLMKELDRGPGLKPTPRQLKATEVVARTAVRCVHSQGKERPPMTEVVANLQEA
LDLLSLDE
>A0A0E0IB54|Oryza|taxID:4536
MESSSLWGVLGQASNVAQLVGVDALGLVSMVVQAALAARCHRDACRRLGQHVELVGGLLRELELAELMRREATRRPLEQL
QGALRRCYALVTACQEDRGYLHRLLLGARMANELRAAQHEIDMYIRLIPLIALVDNSSSNRRVTQATEGVRAVVPSCSDH
HTRFQRRALEFIELHVQGAAKPSEIGGKSLVVTVDPQPQEEKIMDIEAVLKLFVHTEENYPGFRKFDFIQIVDATDGFSE
KRILGKGGFGTVYKGHLLDGLTVAIKTFDADTAIFDLKSELQLVRIQHTNLIRLLGWCIHEKERILVYEYIQKGSLHNII
FQQHVTITSSVSQYKTKGALLNWSKRFQIIKGLAEGLLYLHKHCWIVHRDLKPSNILLDHDMNPKIGDFGSAVTLVSDVA
EERTKRVVGTSGYIAPEYASQGLYSLKTDVFSFGVVVLETISGRKNFIMEKQRDIVGYLVRDAWHMWKDGRLQELVDPAL
CDGYESTVIMRCTQVALLCAQEDPADRPTMTDVTAMLDSESIMLSDPKEPTELTHGGASPDRSSTYIGHSSKAIDITITS
SAPVSTRVRIIVEPEI
>A0A0E0IPP2|Oryza|taxID:4536
MAVWGGLGQAATVAQLVGADVGGLISSIIQAAATARQNKRECDQLARRVVMIADLLPHLQDPEVMRRPEVRRPLAELGDT
LREAHELVASCQGRSAAYRFVMAGRLADRFRDVQSKIDSYLIVFPFIAHIDITRRLDQIYRILAPNDTAAASSSSSAGSS
QSDQIYNILVSNDTTAASSPSSAGSLQSPDALEFARISQGDGGEEFTVKELVAATNNFANEIGRGSSGSVYKGRLRDGRE
VAIKSLVKTSPDHGREESLMRGLAILSRLRHDHIVRLLGFCVVREKKRESTLLLSFRKKKKAAAERQAGELLLVYDYMEN
GSLADQLHGHLSSSSSSSPVMASWKMRIKMLLGVSRGIQYLHHGATTTPIIHGDIKLSNILVDSSWVPHLTDFGAAVING
MERPSTVVHGTAGYIDPEFYSTMNQTRSSDVNSFGVVMLEMLTGKRPIFIDRKEEGEVTNLVAFSLPIIEDGELGRLLDR
RPAEPTARQLEALEMVARTAARCVQLQRKERPAISEVVAILETALDLLLRDG
>A0A0E0J588|Oryza|taxID:4536
MHTKRPLPAQAPQAGLVLVPAPKRPHVDAAAGGGVASPRGKRQLRSGMLVLFFVAQVKEEMRYNQRLRRVIRGENAISQQ
RAIQAFDCVFQKAFDNAFQKHLDPIYRSLQSLNKRTDILSHEVEQIKHSNSNHHANQQYRSKANQESAAITEEVNQEQTA
ARFVTREAQEGQRVELRFLNKLNPLVFTKEKITAEDGTAIKIAIVRDNQIITSGPLSSARIEILALHGNFYDVVPDNWTE
SEFDHRIVSSSQGPALGGVCQVKLKNGEASPSDVFFNIPSSKTESGRLIVAAKVHTSDNGGLRIKEAVMMNPVVVQVYRN
KLNRSSDRPKLKDEVHRLKGISGKGCRTKWLKDNQINTVEEFVKALNKDEEKIRNECFKLKKDNKLWKDTIKHAKECDLE
GNCKLKLYRAEEQHVVLFFNCVHDLVGAKFRDHYVAKDNFSSDQQDAVNRLKKQAYDELDSIGFDHEMKNNYPVMTLSDD
GYIPFTDTAQNPPDLHVTFQVQGIAAAEIYHEHELPQAFPNNNNDFGQDFLHGFQGALTQMDHDYAQFGIADMQCYTTRA
PEGTSYGGNNMIGPANVPQNVIGDGSMDMFDCYAYIVPDNENQNERPHSSAYPGPAGVRCIIRYPLILAEFLTEQADLKV
CQRNQSDMIIEVCCCLGFAANVAQLAGLDVASLVKEIKERVQTVSQNKEDCELLAERAELILDLLGRLQKSKVIEDPDMW
KPTERLRSTLRRACEVIEFCRERSCTYRFCKSDHTAKELRKVLKALKFCVTHLTALATIINGDQTTRYFLVQQTPDVVQL
QDGVQVPALGLPAQHFKYNDRIVYQGRLNEGLEVAVKRASYVDKIPFHQLENELDLIPKLQHTNIKEGEDSFITGERATK
EPLDWPKRSQIVRGIAQGAVYLHKLCEPRIIHGDLKPGNILLDASLKPKICDFGISKALKADADKDCTGVVVGSRGFMAP
EYKQGGCLSLQTDVYSFGATLLQIIRGKHISPSSLALSDESRNYGPLNKWAWNLWKDGNLMELIDPSLHDETHAAEIKRW
VQIALLCVQQSPEERPSMWDVLLMLSCDSVILPEPKLPAYH
>A0A0E0J589|Oryza|taxID:4536
MHTKRPLPAQAPQAGLVLVPAPKRPHVDAAAGGGVASPRGKRQLRSGMLVLFFVAQVKEEMRYNQRLRRVIRGENAISQQ
RAIQAFDCVFQKAFDNAFQKHLDPIYRSLQSLNKRTDILSHEVEQIKHSNSNHHANQQYRSKANQESAAITEEVNQEQTA
ARFVTREAQEGQRVELRFLNKLNPLVFTKEKITAEDGTAIKIAIVRDNQIITSGPLSSARIEILALHGNFYDVVPDNWTE
SEFDHRIVSSSQGPALGGVCQVKLKNGEASPSDVFFNIPSSKTESGRLIVAAKVHTSDNGGLRIKEAVMMNPVVVQVYRN
KLNRSSDRPKLKDEVHRLKGISGKGCRTKWLKDNQINTVEEFVKALNKDEEKIRNECFKLKKDNKLWKDTIKHAKECDLE
GNCKLKLYRAEEQHVVLFFNCVHDLVGAKFRDHYVAKDNFSSDQQDAVNRLKKQAYDELDSIGFDHEMKNNYPVMTLSDD
GYIPFTDTAQNPPDLHVTFQVQGIAAAEIYHEHELPQAFPNNNNDFGQDFLHGFQGALTQMDHDYAQFGIADMQCYTTRA
PEGTSYGGNNMIGPANVPQNVIGDGSMDMFDCYAYIVPDNENQNERPHSSAYPGPAGVRCIIRYPLILAEFLTEQADLKV
CQRNQSDMIIEVCCCLGFAANVAQLAGLDVASLVKEIKERVQTVSQNKEDCELLAERAELILDLLGRLQKSKVIEDPDMW
KPTERLRSTLRRACEVIEFCRERSCTYRFCKSDHTAKELRKVLKALKFCVTHLTALATIINGDQTTRYFLVQQTPDVVQL
QDGVQVPALGLPAQHFKYNDRNDRGETLGISGKAQLVTEPSSVNEPGERATKEPLDWPKRSQIVRGIAQGAVYLHKLCEP
RIIHGDLKPGNILLDASLKPKICDFGISKALKADADKDCTGVVVGSRGFMAPEYKQGGCLSLQTDVYSFGATLLQIIRGK
HISPSSLALSDESRNYGPLNKWAWNLWKDGNLMELIDPSLHDETHAAEIKRWVQIALLCVQQSPEERPSMWDVLLMLSCD
SVILPEPKLPAYH
>A0A0E0J599|Oryza|taxID:4536
MDIAHLAGLDAVKLVRMIMQAAQKVRHNKKICQQLVHHVQIVGDLLKKLQTSEMMQQPEIRNGLNELEEILREGYMLVTS
CGSSSYIYHFFMGGQLADQFRVVQSRIDSSLQVFPLISHIDTSDRLDQILEIIQPRRTQAVKGGPRLFNVCATSSSTGCF
PPDARIEAHREVERCSLQSYCTGSVKFYLSQLVDATENFSDGNKIGQGSFGCVYKDQLHDGLEVAVKRCFELPSSRNQMD
FQDLEFQNEICFLGKLQHTNVVKLLGYCIQGTERILVYEYMLNGSVDTFIFGMCSVLLHLNFGSKVLCRLFHLDWSTRSR
IINGIAEGLLYLHKHCGLHIVHGDLKPSNILLDSNMNPKISDFGLARRYSPGVDEEYADRILGSIGFIAPECRERRLFST
KSDVYGFGALVLEIISGKRCFSLASGDSGDDYGFLNKRAWHLWRTGRLIKLADSPSGDEFETREILRCIHIALLCVEENP
ANRPTIQEVVLMLSCQTALLPKPRCPAYLRAEIVLVADKMSRRCLSKCHKEEVVLVFGSLELRG
>A0A0E0J5A1|Oryza|taxID:4536
MVIEVCCCLGLAANVAQLAGLDVITLVKVIKSRVETVRQNKEDCELLAERANMIRDLLRRVQASKVIEDPDMWKPTEGLK
STLRRAGALVKSCQEEWSYAYRFCKGRRIARELRKVLKDLKFYILLLIGMITIINHDQNTRYYRIPETDIVKPQDGAQEV
PSVALGLPAHNYCNDMGQTTGSSGQTQLVTEPSIVNEGHLPENQRSGCCWWWPWKRIATASNAGNLVALEETGLKKFTFS
ELEVATDNFSLENQIGVGAFSIVYKGQLNEIPEVAVKRASYVNRIPFEQLENEAKIVSKLQHTNIVKLLGYCIQDRERIL
VFEYMPSRSLDSFITGERAEESPLDWSKRSQIVKGIAEGAEYLHKQCEPRIIHGDLKPGNILLDAALKPKICDFGTSKAL
RPGQDMDCTGIVVGSRGYMAPEYKQGGCVSLKTDVYSFGATLLEIIRGSRIPPSTLELSDESRDYGPLNKWAWNLWRGGN
QMEFIDPSLRGDTLAAAEIQSKEELRYNRRLRRVIREENAISQRRTLEVFQKSLDNACQNLVNHINCSLQSLTARTDILH
HEVEQLKRSNSNRRYRSEANREHAAIIEEVNQEQTVVRFATSEAHEGQRVELRFLNKLNEDAIIYTKDKITADDGNAIKI
AIYKDNQIVRSGQLSSARIQILALHGNFNDHVPENWTEGQFDERIVKNTKGPVLGGVCQQVKLKNGEASLSDVYFDIPSG
KTESGKLILAAKVHCSDRTGLRIKEAVTNPVKVQVHRNKHNRNSDCPKLKDEVYRLKGISRTGGRFEWLKNNQIYTVEDF
LKALNKNEEKIRTDAVICLKQQAYDVLDGIHFDHKMEENGPVSLFSAMNTSIIGGDASVPFTDTAGQNPPDFHVAYREVE
TAHHANIYQAHELPQAFRNNNNAFGTPGGNNIIPTNVPLPRNVSCDIYEGLLDIIVDSLNS
>A0A0E0J5A3|Oryza|taxID:4536
MALWNGLGQVANIAQLAGVDAYGLIKMIVEAAQTAKRNQETCQKLARHVKMIGDLLQRLQSTELMQHQETRNPVEQLEET
LRHTYMLILSCQDSSYLHSCFMGGKQAHQLREVQSDITFYLQLFPLVSFVNTTRTWERLLRRAQPSCTEDTADELQKVHH
SDHRIRFNTEILNATEFGDQSVTQCPEVFEEKRSEQASIRSLNLDQLVVNDIGKGAVLTFSQILAATNNFSGRSLIGQGG
FGPVYKGKLPNGLEIAVKRHDTSSHQGEEEFMAEIDVIPKLRRKNIIELIGFCVQGKECILVYEYIPNGNETKRILLNWS
KRLKIIEGISDGLLYLHNHSPKCIVHRDIKASNILLDYEMNAKISDFGLAIKLAPKATTELQVHCCDDLLSSFRGYADPE
YVATGVISEKTDVYSFGIVLLEIISGKLCVSGYNVKSRSRRTIFPEFALKNRKKLHKLIDPSLGAKKHERAQIMQCLRVA
MLCVRDRAEHRPTMSEVVTMLPSIKTPKDRKSLIQGRRPLAIPPATASAASHRRHRLLPASPLLCLHRLLPLHKPRSPST
HPTRRSRPSCLVEVEARGIDSAPVLRLSPQATDLETVRSASRRRLQFRLGSMRRRPGIAGLQNAAATRDQFRLVGENVAK
VRTDVMKEQLATFRTQLEEFALKHKNDIRKNPLFRQQFHEMCAKVGVDPLASNKGAWAELLGIGDFYYELGVQIVDICIA
TRATNGGLIDLLDLRKLLCQKRKADLGSLTSDDCLRAISKLKAIISVGKKKLVRSVPTELNKDHNGILELAQAEGFVTVE
QVKRKFSWSTGRAIDVLETLLKEGLAMIDDGHRDGKRRYWFPCATLSSDSIGADAKGEAPAPPLTASGDSSSPTPAAAAD
SSSPSLDLIPDIARRLTSLEHFFSLRASYLPASRRLLASQSPLLLVSLYPSFAEAFFHPRLRRLHRFRLPWGHHLPPSRY
TLLYAHGFLVTATHRRQQLPAKAPPPPPLHRRAAPPPQGLRALLPRHPHGGPPRRHLLGRPGRATVQHCHPGDALWRVAS
APAPHVFDDLISVNGTLYALVGLRLATLKLSESSLELPFLGKERKWEMITNLGGRSLFLGLDGFAACVDEDHPGVGEDCL
YAAGRRLGEWHEYSLADGTCDVCNADYPGSPPLNKQFTDQTISLDLPQLVRWGRGGVGLGAVEEVGAEALGGKVAPRVED
APRSTRCCSAASSETKTTASPSSSGSSAMTASAYTLEIREPEMITTYMAI
>A0A0E0J5A4|Oryza|taxID:4536
MALWNGLGQVANIAQLAGVDAYGLIKMIVEAAQTAKRNQETCQKLARHVKMIGDLLQRLQSTELMQHQETRNPVEQLEET
LRHTYMLILSCQDSSYLHSCFMGGKQAHQLREVQSDITFYLQLFPLVSFVNTTRTWERLLRRAQPSCTEDTADELQKVHH
SDHRIRFNTEILNATEFGDQSVTQCPEVFEEKRSEQASIRSLNLDQLVVNDIGKGAVLTFSQILAATNNFSGRSLIGQGG
FGPVYKGKLPNGLEIAVKRHDTSSHQGEEEFMAEIDVIPKLRRKNIIELIGFCVQGKECILVYEYIPNGNETKRILLNWS
KRLKIIEGISDGLLYLHNHSPKCIVHRDIKASNILLDYEMNAKISDFGLAIKLAPKATTELQVHCCDDLLSSFRGYADPE
YVATGVISEKTDVYSFGIVLLEIISGKLCVSGYNVKSRSRRTIFPEFALKNRKKLHKLIDPSLGAKKHERAQIMQCLRVA
MLCVRDRAEHRPTMSEVVTMLPSIKTPKDRKSLIQGRRPLAIPPATASAASHRRHRLLPASPLLCLHRLLPLHKPRSPST
HPTRRSRPSCLVEVEARGIDSAPVLRLSPQATDLETVRSASRRRLQFRLGSMRRRPGIAGLQNAAATRDQFRLVGENVAK
VRTDVMKEQLATFRTQLEEFALKHKNDIRKNPLFRQQFHEMCAKVGVDPLASNKGAWAELLGIGDFYYELGVQIVDICIA
TRATNGGLIDLLDLRKLLCQKRKADLGSLTSDDCLRAIIISVGKKKLVRSVPTELNKDHNGILELAQAEGFVTVEQVKRK
FSWSTGRAIDVLETLLKEGLAMIDDGHRDGKRRYWFPCATLSSDSIGADAKGEAPAPPLTASGDSSSPTPAAAADSSSPS
LDLIPDIARRLTSLEHFFSLRASYLPASRRLLASQSPLLLVSLYPSFAEAFFHPRLRRLHRFRLPWGHHLPPSRYTLLYA
HGFLVTATHRRQQLPAKAPPPPPLHRRAAPPPQGLRALLPRHPHGGPPRRHLLGRPGRATVQHCHPGDALWRVASAPAPH
VFDDLISVNGTLYALVGLRLATLKLSESSLELPFLGKERKWEMITNLGGRSLFLGLDGFAACVDEDHPGVGEDCLYAAGR
RLGEWHEYSLADGTCDVCNADYPGSPPLNKQFTDQTISLDLPQLVRWGRGGVGLGAVEEVGAEALGGKVAPRVEDAPRST
RCCSAASSETKTTASPSSSGSSAMTASAYTLEIREPEMITTYMAI
>A0A0E0J5A5|Oryza|taxID:4536
MALWNGLGQVANIAQLAGVDAYGLIKMIVEAAQTAKRNQETCQKLARHVKMIGDLLQRLQSTELMQHQETRNPVEQLEET
LRHTYMLILSCQDSSYLHSCFMGGKQAHQLREVQSDITFYLQLFPLVSFVNTTRTWERLLRRAQPSCTEDTADELQKVHH
SDHRIRFNTEILNATEFGDQSVTQCPEVFEEKRSEQASIRSLNLDQLVVNDIGKGAVLTFSQILAATNNFSGRSLIGQGG
FGPVYKGKLPNGLEIAVKRHDTSSHQGEEEFMAEIDVIPKLRRKNIIELIGFCVQGKECILVYEYIPNGNETKRILLNWS
KRLKIIEGISDGLLYLHNHSPKCIVHRDIKASNILLDYEMNAKISDFGLAIKLAPKATTEVLVRGTWGYADPEYVATGVI
SEKTDVYSFGIVLLEIISGKLCVSGYNVKSRSRRTIFPEFALKNRKKLHKLIDPSLGAKKHERAQIMQCLRVAMLCVRDR
AEHRPTMSEVVTMLPSIKTPKDRKSLIQGRRPLAIPPATASAASHRRHRLLPASPLLCLHRLLPLHKPRSPSTHPTRRSR
PSCLVEVEARGIDSAPVLRLSPQATDLETVRSASRRRLQFRLGSMRRRPGIAGLQNAAATRDQFRLVGENVAKVRTDVMK
EQLATFRTQLEEFALKHKNDIRKNPLFRQQFHEMCAKVGVDPLASNKGAWAELLGIGDFYYELGVQIVDICIATRATNGG
LIDLLDLRKLLCQKRKADLGSLTSDDCLRAISKLKAIISVGKKKLVRSVPTELNKDHNGILELAQAEGFVTVEQVKRKFS
WSTGRAIDVLETLLKEGLAMIDDGHRDGKRRYWFPCATLSSDSIGADAKGEAPAPPLTASGDSSSPTPAAAADSSSPSLD
LIPDIARRLTSLEHFFSLRASYLPASRRLLASQSPLLLVSLYPSFAEAFFHPRLRRLHRFRLPWGHHLPPSRYTLLYAHG
FLVTATHRRQQLPAKAPPPPPLHRRAAPPPQGLRALLPRHPHGGPPRRHLLGRPGRATVQHCHPGDALWRVASAPAPHVF
DDLISVNGTLYALVGLRLATLKLSESSLELPFLGKERKWEMITNLGGRSLFLGLDGFAACVDEDHPGVGEDCLYAAGRRL
GEWHEYSLADGTCDVCNADYPGSPPLNKQFTDQTISLDLPQLVRWGRGGVGLGAVEEVGAEALGGKVAPRVEDAPRSTRC
CSAASSETKTTASPSSSGSSAMTASAYTLEIREPEMITTYMAI
>A0A0E0J8M0|Oryza|taxID:4536
MADPVSSLKHITQMALKIKEAVDTVRRNKEDCLQIRRRVVRVSDILSQLQETGNIMSNPAMSAALEDLSETLRHAHTLVV
SCQEKNIVCLLCAATALSKKLRRVNDDISDQMMVGIFVTTVHTTIALSQIQGDAQHDVMYALPRTEITDDIEATLPQKEE
PKPPSPPREAEPEPEPPLPPPEEPTPLVRNEPSPAPTPEKPEATQVVECHPSPERKSTYTAPQEKPEATLVVECHPSPER
KSTYPAPPEKPEATMVLECYPSSEEEPTPPLSPQIGEVRAEDSGFHYRTARGECKGRCGKYRYSRTSSASSMASSRPISG
KKKFQKRTLMKLGFSEMEIATHHFATRIGQGGSATFYKGVLRDGLEVAIRKHENAHPNRYDDKPEMHREQLDWSSRFQII
QGITLGIIYLHTHSGKPTIVHLDLKPDNILLDSDMNPKIGDFGLAKVLEDDEINASVRGTLGYMPPEYIVEGVISVKNDV
YGFGVTLLETISGMSKSGRDTRHQASIEWAWGKRNSGVMNKLFDPSLCDNSQLKEIKRCIEIGLLCTQKKLTDRPTMPDV
LQMLQGTKKVPTPKQPGYIKRVREAERYKQV
>A0A0E0L7X8|Oryza|taxID:4537
MAVWGGLGQAATVAQLVGADVGGLISSIIQAAATARQNKRECDQLARRVVMIADLLPHLQDPEVMRRPEVRRPLTELGDT
LREAHELVASCQGRSAAYRFVMAGRLADRFRDVQSKIDSYLFVFPFIAHIDITRRLDQIYSILVPNDTAASSSSSAGSSQ
SEQIYNILVSNDTSAASPSSAGSLQSPDVLEFARISQGDGGEEFTVKELVAATNNFANEIGRGSSGSVYKGRLRDGREVA
IKSLGKTSPHHGREESLVRELAILSRLRHDHIVRLLGFCVGREKKKKRESPLLLSFRKKNKAERQAGELLLVYDFMENGS
LADHLHGPSSSPVTASWKMRVKMLLGVSRAIAYLHHGATPPIVHGDIKLSNILVDSSWAPRLTDFGVAVINGGGDGAEER
RAISGTFGYIDPEFYRATNQTQSSDVYSFGVVMLEMLTGKRTIFIDRQEEGEGSRIATNLVAFSLPIIEDGELGRLLDRR
PAEPTARQLEAVEMVAQAAARCVRLQRKERPAISEVVAVLETALDLLLRDG
>A0A0E0MHY1|Oryza|taxID:4537
MPRREDQHKWPCVHAQSMASWNCVGQAANIAQLAGFGALELITMIVQRAETVRWNKDECRQLSLRAKTFINLLPWLEDTE
TVEVRKEKDKLVLVLCRACILVERCNSKNLVCHFLLAGMLADELRALHKELDRQLGDLQVVLQVIDRADTRLLKMTHDSV
GAQDIAQGVPVGLLPFNTRVLAKDGVTDELRKYPVVGVPLRVNSNQTPGLMKFAFSEILKATDNFSLGKQIGLGGFSSVY
KGQLRQDTVAIKRASFEWQTPFHHLESERSERPLNWPNRSRIVQGIAQGVLYLHRLCGLRIIHGDLKPGNVLLDSDLNPK
ICDFGTSKALKPGVDMDYTNIVAGSRGFIAPEYNEQGRLSFKSDVYSFGVTLLQVIGGKKLPPPPVALSVERLDYGPLNK
WAWDLWHEGRTMEFIDPSLNGEPQTEINRWVQIALLCIQKSPEERPSMSELVAMLSSKCECDQLQTPKTTAMAVWGGLGQ
AATVAQLVGADIGGLITMIMQAAMTAQQNKKECEQLARRVFTIAELLQHLQDPDVLRRPEIRRPLTGLDDTLREAHELVL
SCQDKSAVYRLVMAGRQAEKFRDVQSRIDSYLLLFPVISHMDITRRLDRIYNILLPNDTAGPSTSAFSMPQITVQFSQSQ
DAAKIVWKEPHEVQQFTFKELAVATNKFANNRMIGEGGSCAVYMGRLRDGREVAIKRMRKDDTYPYYDAMEQFMTEITFL
PSVRHDHIIRLFGCCYGPQEKRQLLPSFRKRKEEEEERLLVYEYMENGSLDSHLHGPRRSSSPVTASWKTRIEILLGVSR
AIEYLQSCGERPLIHRDVKPLNILLDASWAPHLTDFGLAITLEGPDHDDAVLGTYGYAAPEYVMTGTLNQTIDVYSFGVV
MLEVLTGKKAYFQPGEEESDNEYIMSGSENLVSFALPLIEAGELRKVLDRRPSLEPAPRQFEAAELVAQTAARCLRLQAE
ERPPISEVVAKLETALRRVA
>A0A0E0MHY2|Oryza|taxID:4537
MPRREDQHKWPCVHAQSMASWNCVGQAANIAQLAGFGALELITMIVQRAETVRWNKDECRQLSLRAKTFINLLPWLEDTE
TVEVRKEKDKLVLVLCRACILVERCNSKNLVCHFLLAGMLADELRALHKELDRQLGDLQVVLQVIDRADTRLLKMTHDSV
GAQDIAQGVPVGLLPFNTRVLAKDGVTDELRKYPVVGVPLRVNSNQTPGLMKFAFSEILKATDNFSLGKQIGLGGFSSVY
KGQLRQDTVAIKRASFEWQTPFHHLESEIELIPKLRHTNIVRLLGYCIQKRERILVFEYMPNESLDSFIYGICDIRLGNA
YAGERSERPLNWPNRSRIVQGIAQGVLYLHRLCGLRIIHGDLKPGNVLLDSDLNPKICDFGTSKALKPGVDMDYTNIVAG
SRGFIAPEYNEQGRLSFKSDVYSFGVTLLQVIGGKKLPPPPVALSVERLDYGPLNKWAWDLWHEGRTMEFIDPSLNGEPQ
TEINRWVQIALLCIQKSPEERPSMSELVAMLSSKCECDQLQTPKTTAMAVWGGLGQAATVAQLVGADIGGLITMIMQAAM
TAQQNKKECEQLARRVFTIAELLQHLQDPDVLRRPEIRRPLTGLDDTLREAHELVLSCQDKSAVYRLVMAGRQAEKFRDV
QSRIDSYLLLFPVISHMDITRRLDRIYNILLPNDTAGPSTSAFSMPQITVQFSQSQDAAKIVWKEPHEVQQFTFKELAVA
TNKFANNRMIGEGGSCAVYMGRLRDGREVAIKRMRKDDTYPYYDAMEQFMTEITFLPSVRHDHIIRLFGCCYGPQEKRQL
LPSFRKRKEEEEERLLVYEYMENGSLDSHLHGPRRSSSPVTASWKTRIEILLGVSRAIEYLQSCGERPLIHRDVKPLNIL
LDASWAPHLTDFGLAITLEGPDHDDAVLGTYGYAAPEYVMTGTLNQTIDVYSFGVVMLEVLTGKKAYFQPGEEESDNEYI
MSGSENLVSFALPLIEAGELRKVLDRRPSLEPAPRQFEAAELVAQTAARCLRLQAEERPPISEVVAKLETALRRVA
>A0A0E0MHY3|Oryza|taxID:4537
MPRREDQHKWPCVHAQSMASWNCVGQAANIAQLAGFGALELITMIVQRAETVRWNKDECRQLSLRAKTFINLLPWLEDTE
TVEVRKEKDKLVLVLCRACILVERCNSKNLVCHFLLAGMLADELRALHKELDRQLGDLQVVLQVIDRADTRLLKMTHDSV
GAQDIAQGVPVGLLPFNTRVLAKDGVTDELRKYPVVGVPLRVNSNQTPGLMKFAFSEILKATDNFSLGKQIGLGERSERP
LNWPNRSRIVQGIAQGVLYLHRLCGLRIIHGDLKPGNVLLDSDLNPKICDFGTSKALKPGVDMDYTNIVAGSRGFIAPEY
NEQGRLSFKSDVYSFGVTLLQVIGGKKLPPPPVALSVERLDYGPLNKWAWDLWHEGRTMEFIDPSLNGEPQTEINRWVQI
ALLCIQKSPEERPSMSELVAMLSSKCECDQLQTPKTTAMAVWGGLGQAATVAQLVGADIGGLITMIMQAAMTAQQNKKEC
EQLARRVFTIAELLQHLQDPDVLRRPEIRRPLTGLDDTLREAHELVLSCQDKSAVYRLVMAGRQAEKFRDVQSRIDSYLL
LFPVISHMDITRRLDRIYNILLPNDTAGPSTSAFSMPQITVQFSQSQDAAKIVWKEPHEVQQFTFKELAVATNKFANNRM
IGEGGSCAVYMGRLRDGREVAIKRMRKDDTYPYYDAMEQFMTEITFLPSVRHDHIIRLFGCCYGPQEKRQLLPSFRKRKE
EEEERLLVYEYMENGSLDSHLHGPRRSSSPVTASWKTRIEILLGVSRAIEYLQSCGERPLIHRDVKPLNILLDASWAPHL
TDFGLAITLEGPDHDDAVLGTYGYAAPEYVMTGTLNQTIDVYSFGVVMLEVLTGKKAYFQPGEEESDNEYIMSGSENLVS
FALPLIEAGELRKVLDRRPSLEPAPRQFEAAELVAQTAARCLRLQAEERPPISEVVAKLETALRRVA
>A0A0E0MHY7|Oryza|taxID:4537
MTAQQNKKECEQLARRVFTIAELLQHLQDPDVLRRPEIRRPLTGLDDTLREAHELVMACQDKSTVYSHMYITRRLDRMYN
ILLPTNTPVPSTSALSMPPNPVPAAQFVWRGTHGVKEFTFKELATATNNFSPDRMIGGGGFATVYMGMLPDGREVAIKRM
LRTSYVPKRDFMTELSNLRSVSHENIVRVFGSCVREKRQLLSPFRKKQEELLLVLEYIENGTLDSHLYGPRSSSPVMTSW
KTRIEILLGVSRAIEYMQSCGERPVIHRVIKPSNMLLDASWAPRLSDFLLALTSEGPEHVVDHVIGTIGYLAPEYLTGGF
VNPTIDIYSFGVVMLQVLRGKKPYFSKEESEEEKTEECEEEDKREECEQEGKNTEEDKEENEQEEEEKTFLTEKEWQLAK
AVRVWSPRIGVLRTDID
>A0A0E0MHY8|Oryza|taxID:4537
MWSGLGQAATVAQLVGADVGGLISMIMQAALTAQQNKKECEQLARRVFMIAELLPHLQDPEVMPRPEVRRPLAGLGDTLR
EAHELVMSCQGMTMVYRLVTAGRQADKFRDVQSKIDSYLLVFPFISHIYITRRLDRIYNILLPNDMSTMPSPSSGSHSHE
VELQAKVVLHGDEGEKFTFAELAAATNNFADDREIGKGGFGTVYIGYLLSDGREVAIKRMHKDEMHGTMAKEFLAEVAIL
PSLRHEHIICLYGSCVLEHEKRQLLPPFRKIKMVEERLIVYEYTKNGSLHDHLHGTPPWPSSSSSPVRASWKMRIETLLG
VSRAIEYLQCYNERPVIHRDINSSNILFDATWAPRLADFGASVRCDPSTRSVRPDAIYGTFGYIDLECAMSVIAKPTIDV
YSFGVVMLEVLTGMRALFYQEEDVHKVFNCWEDPNTIPAILAEVTLPFIEVGEVWKVMDRRLTPEPTARQLEAADLVAQT
AARCVRLRGEDRPAISEVVANLEAALELARRDG
>A0A0E0MHY9|Oryza|taxID:4537
MAVWGGLGQAATVAQLVGADIGGLITMIMQAAMTAQQNKKECEQLARRVFTIAELLQHLQDPDVLRRPEIRRPLTGLDNT
LREAHELVMACQDKNAVYRLVMAGRQADKFRDVQSRIDSYLLLFPVISHMDITRRLDRIYNILLPNDMAGPSMSAVSMTQ
IPVPAYQDAAKMYWKEPHGVQEFTFKELVKASNNFAPDRKIGEGGFGSVYMGRLPDGREVAIKHQSRYAFQGNEEFMAEI
TILSPIRYKHIVPLYGYCVLVEEKRRLLPPFRKEKEEKEHLLVYEYMENGSLDLHLHGPTSSSSPVVASWKMRMEILLGV
SRAIKHLQSCGEQLIIHRDVKPSNILFDGNWAPCLTDFGLALTWEGTGHEEAVIGTFGYAAPEYVMTGILNPMMDIYGFG
VVMLEVLTGKKPYFSKEEWEEEKTEACVEEEKREECEQEGKNTEEDKEESEEREEEEKTTEEWQPEWLKQDGLVSFALPL
IEAGELRKVLDRRPAAEPTAMQLEAVELLAQTAARCLRLQWEERPPISEVVANLETALELARCDG
>A0A0E0MHZ3|Oryza|taxID:4537
MEISISATVVDEAMPVTASCSEMSPLLRQLYSLTDTINNLPGGEGVSEDEIQDFKIVLEGLRTNIEDLSAVERISLTAKR
WMQEVRDLCYDTEDFLDRVMMNYGAGVGKSALIKPFNRIQSKQKKRHRQIAADFLGLKARAKGAGERFTRCVLPAQTIKA
NGEEASSSQQHPLPAELSSVLGVHGRIADRIDGLMDHLVKLLAFNAQQQFKVVSILGFAGVGKTTLARSLYHSYGARFEC
RAFLQVSRNPDLRGFLISMLSQIKAPRTHASSDVQDLFDNVKKHLQGKRYLIVIDGLWACTTWDIISRALPRDNCYSRII
TTTQTEDVAKACCSYNSTDIFEMRPLNNNLQFSGLPFETTTMVANLLECNPMTVAQWRHLQNSIPSSLGTNSTAEGMNEI
LSLIYHILPHDLKTCLLHFNMYPEDYTIRKDDLVKQWVVEGFVHEVNGKDADVVAKIYFDELINRGLIQPVDINYNNEVL
SCTVHHIVLDFIRYKSKEENFITIVDYFQARLGNLDKVRRLSVQFGSVKGAKIPAGSIRMSQIRSLVYFGFFKCVPSVAE
YGLLRVLILNVWADKDKICFDLSSIQELFRLRYLKVACNVGIKFPSKIGRLQYLETLDLDARVVGFPLDIVELQNLLHVR
LPRETNVPNGIDKMTSLRSLAYFQLSDSSRDNVLNLGKLTNLQDLRLTCSAIQTDRVVVNLECLWSIMEKFSKLTSLILD
GGASTTSISCDGLSIFLSSPPPHLQNLELSPQTFVFPSLPEWIGELSKLCNLKIAVRHLPRNNIDILRRLTTLTVLSLSV
QTTPADRIVFDKGFQAIRYFKFACTAPCLSFVEGAMVNAVRLKLVFNASSIKQYDLTSVCFQYLTSLKDISVKFGGTSSY
LLSGRNAAESALVAAVSKHPSSPIVNVKWTVETPGITARKDSDELEVQEKEERSTAAQKGKHQTSKKQDVVKGKVKQDNN
RMLRRSLAMKEPHARGVQEFTFKELLAATDNFAPNRLIGKDGFGSVYTGILPNEQHVAIRRPNEYRGMKEFHAQVTILPT
LHHKNIIRLVGYCLGEVEEGFLIFEYMKNGSLFDHLHGPLPLSHPHSPVTVSLKTRIEILLGVSLAIDYLHNYVVPPVIH
RDIKASNILLDSSWVPHLSDFDLAVSYDEEHCVESSVCGTAGYIDPEYFCTGALKPTSDVYSFGIVMLEVLTGWKPLCDW
EKVKQETLNWEKEEEEEDKHKGVITSLIEATLPFIKAGRLWKVLDKRMAAKPTPRQLQAADLVAWTAMHCVQREGRNRPA
ISYVVANLQSAFELVHCDESLTSNSCWEFGDRHGEMWSGLGQTATVAQLVGADVGGLVSMIMHAALTARQNKRECEQLAR
RVFMIGELLPHLEDSAVMRRPEVQGPLILLGGMLREAHELVTSCQGRSTVYQLVTAGRQADKFRVIQRKIDSYLLLFPFI
SHIDITRRLDRIHRELIPSDQPKPTLSSPSTGSQNHEAVVIQDVVIHGAGEAGEKINLAGLAAATNNFAPHREIGKGGFS
AVYMTRLPDGREVAIKRIDSTSMEEDILREATILPSLRHKHIIRLFGWVSVRKKQQRQQQQPFWKKRKDNLVEHIFVYEY
LKNGSLHDHLHDPSFSSSPLRASWKMRIKTLIGVAQAIEYLHCDAQWPVIHRDIKPSNILLDAAWAPRLSDFGMSIIWDE
ENNDGPANRVYGTFGYMDPEYYMTCVAKPTMDVYSFGVTMLEVLTGKRAVFNRKEEDMNKAFDSNAEAGVIPTNLVEAAV
PRIEVGYISWMLDKRPEEDLGRSNYDALKIVADTAVRCVQLEGKDRPTISKVVANLQAALARGTRERSEKEDSTKTSTSN
NDVAGVVSLDAGHSRPWILVNQHPEVRAPIGAVVKMLEREMDFSCLRGEPIGGEARSSRDIILISPAAAKHTPLDTPPRP
CQRALRRPRDIHNTVGGIERRLRKSSWGLGMQVKGGIAERTRRGGFGCS
>A0A0E0MHZ4|Oryza|taxID:4537
MEISISATVVDEAMPVTASCSEMSPLLRQLYSLTDTINNLPGGEGVSEDEIQDFKIVLEGLRTNIEDLSAVERISLTAKR
WMQEVRDLCYDTEDFLDRVMMNYGAGVGKSALIKPFNRIQSKQKKRHRQIAADFLGLKARAKGAGERFTRCVLPAQTIKA
NGEEASSSQQHPLPAELSSVLGVHGRIADRIDGLMDHLVKLLAFNAQQQFKVVSILGFAGVGKTTLARSLYHSYGARFEC
RAFLQVSRNPDLRGFLISMLSQIKAPRTHASSDVQDLFDNVKKHLQGKRYLIVIDGLWACTTWDIISRALPRDNCYSRII
TTTQTEDVAKACCSYNSTDIFEMRPLNNNLQFSGLPFETTTMVANLLECNPMTVAQWRHLQNSIPSSLGTNSTAEGMNEI
LSLIYHILPHDLKTCLLHFNMYPEDYTIRKDDLVKQWVVEGFVHEVNGKDADVVAKIYFDELINRGLIQPVDINYNNEVL
SCTVHHIVLDFIRYKSKEENFITIVDYFQARLGNLDKVRRLSVQFGSVKGAKIPAGSIRMSQIRSLVYFGFFKCVPSVAE
YGLLRVLILNVWADKDKICFDLSSIQELFRLRYLKVACNVGIKFPSKIGRLQYLETLDLDARVVGFPLDIVELQNLLHVR
LPRETNVPNGIDKMTSLRSLAYFQLSDSSRDNVLNLGKLTNLQDLRLTCSAIQTDRVVVNLECLWSIMEKFSKLTSLILD
GGASTTSISCDGLSIFLSSPPPHLQNLELSPQTFVFPSLPEWIGELSKLCNLKIAVRHLPRNNIDILRRLTTLTVLSLSV
QTTPADRIVFDKGFQAIRYFKFACTAPCLSFVEGAMVNAVRLKLVFNASSIKQYDLTSVCFQYLTSLKDISVKFGGTSSY
LLSGRNAAESALVAAVSKHPSSPIVNVKWTVETPGITARKDSDELEVQEKEERSTAAQKGKHQTSKKQDVVKGKVKQDNN
RMLRRSLAMKEPHARGVQEFTFKELLAATDNFAPNRLIGKDGFGSVYTGILPNEQHVAIRRPNEYRGMKEFHAQVTILPT
LHHKNIIRLVGYCLGEVEEGFLIFEYMKNGSLFDHLHGPLPLSHPHSPVTVSLKTRIEILLGVSLAIDYLHNYVVPPVIH
RDIKASNILLDSSWVPHLSDFDLAVSYDEEHCVESSVCGTAGYIDPEYFCTGALKPTSDVYSFGIVMLEVLTGWKPLCDW
EKVKQETLNWEKEEEEVKQDMLNWKEAEEVVEVKQEEEEEDKHKGVITSLIEATLPFIKAGRLWKVLDKRMAAKPTPRQL
QAADLVAWTAMHCVQREGRNRPAISYVVANLQSAFELVHCDESLTSNSCWEFGDRHGEMWSGLGQTATVAQLVGADVGGL
VSMIMHAALTARQNKRECEQLARRVFMIGELLPHLEDSAVMRRPEVQGPLILLGGMLREAHELVTSCQGRSTVYQLVTAG
RQADKFRVIQRKIDSYLLLFPFISHIDITRRLDRIHRELIPSDQPKPTLSSPSTGSQNHEAVVIQDVVIHGAGEAGEKIN
LAGLAAATNNFAPHREIGKGGFSAVYMTRLPDGREVAIKRIDSTSMEEDILREATILPSLRHKHIIRLFGWVSVRKKQQR
QQQQPFWKKRKDNLVEHIFVYEYLKNGSLHDHLHDPSFSSSPLRASWKMRIKTLIGVAQAIEYLHCDAQWPVIHRDIKPS
NILLDAAWAPRLSDFGMSIIWDEENNDGPANRVYGTFGYMDPEYYMTCVAKPTMDVYSFGVTMLEVLTGKRAVFNRKEED
MNKAFDSNAEAGVIPTNLVEAAVPRIEVGYISWMLDKRPEEDLGRSNYDALKIVADTAVRCVQLEGKDRPTISKVVANLQ
AALARGTRERSEKEDSTKTSTSNNDVAGVVSLDAGHSRPWILVNQHPEVRAPIGAVVKMLEREMDFSCLRGEPIGGEARS
SRDIILISPAAAKHTPLDTPPRPCQRALRRPRDIHNTVGGIERRLRKSSWGLGMQVKGGIAERTRRGGFGCS
>A0A0E0MHZ5|Oryza|taxID:4537
MEISISATVVDEAMPVTASCSEMSPLLRQLYSLTDTINNLPGGEGVSEDEIQDFKIVLEGLRTNIEDLSAVERISLTAKR
WMQEVRDLCYDTEDFLDRVMMNYGAGVGKSALIKPFNRIQSKQKKRHRQIAADFLGLKARAKGAGERFTRCVLPAQTIKA
NGEEASSSQQHPLPAELSSVLGVHGRIADRIDGLMDHLVKLLAFNAQQQFKVVSILGFAGVGKTTLARSLYHSYGARFEC
RAFLQVSRNPDLRGFLISMLSQIKAPRTHASSDVQDLFDNVKKHLQGKRYLIVIDGLWACTTWDIISRALPRDNCYSRII
TTTQTEDVAKACCSYNSTDIFEMRPLNNNLQFSGLPFETTTMVANLLECNPMTVAQWRHLQNSIPSSLGTNSTAEGMNEI
LSLIYHILPHDLKTCLLHFNMYPEDYTIRKDDLVKQWVVEGFVHEVNGKDADVVAKIYFDELINRGLIQPVDINYNNEVL
SCTVHHIVLDFIRYKSKEENFITIVDYFQARLGNLDKVRRLSVQFGSVKGAKIPAGSIRMSQIRSLVYFGFFKCVPSVAE
YGLLRVLILNVWADKDKICFDLSSIQELFRLRYLKVACNVGIKFPSKIGRLQYLETLDLDARVVGFPLDIVELQNLLHVR
LPRETNVPNGIDKMTSLRSLAYFQLSDSSRDNVLNLGKLTNLQDLRLTCSAIQTDRVVVNLECLWSIMEKFSKLTSLILD
GGASTTSISCDGLSIFLSSPPPHLQNLELSPQTFVFPSLPEWIGELSKLCNLKIAVRHLPRNNIDILRRLTTLTVLSLSV
QTTPADRIVFDKGFQAIRYFKFACTAPCLSFVEGAMVNAVRLKLVFNASSIKQYDLTSVCFQYLTSLKDISVKFGGTSSY
LLSGRNAAESALVAAVSKHPSSPIVNVKWTVETPGITARKDSDELEVQEKEERSTAAQKGKHQTSKKQDVVKGKVKQDNN
RMLRRSLAMKEPHARGVQEFTFKELLAATDNFAPNRLIGKDGFGSVYTGILPNEQHVAIRRPNEYRGMKEFHAQVTILPT
LHHKNIIRLVGYCLGEVEEGFLIFEYMKNGSLFDHLHGPLPLSHPHSPVTVSLKTRIEILLGVSLAIDYLHNYVVPPVIH
RDIKASNILLDSSWVPHLSDFDLAVSYDEEHCVESSVCGTAGYIDPEYFCTGALKPTSDVYSFGIVMLEVLTGWKPLCDW
EKVKQETLNWEKEEEEVKQDMLNWKEAEEVVEVKQEEEEEDKHKGVITSLIEATLPFIKAGRLWKVLDKRMAAKPTPRQL
QAADLVAWTAMHCVQREGRNRPAISYVVANLQSAFELVHCDESLTSNSCWEFGDRHGEMWSGLGQTATVAQLVGADVGGL
VSMIMHAALTARQNKRECEQLARRVFMIGELLPHLEDSAVMRRPEVQGPLILLGGMLREAHELVTSCQGRSTVYQLVTAG
RQADKFRVIQRKIDSYLLLFPFISHIDITRRLDRIHRELIPSDQPKPTLSSPSTGSQNHEAVVIQDVVIHGAGEAGEKIN
LAGLAAATNNFAPHREIGKGGFSAVYMTRLPDGREVAIKRIDSTSMEEDILREATILPSLRHKHIIRLFGWVSVRKKQQR
QQQQPFWKKRKGSLLLRKAIRGGNSTVACGVNLKLVRSSLPHRLFAYLSLPPWSLTVVVAAIAAPCRHEERGARRKIAQK
PRPRTMMSLEWFPSTPAIHGRGSSSISTRSGEPIGGEARSSRDIILISPAAAKHTPLDTPPRPCQRALRRPRDIHNTVGG
IERRLRKSSWGLGMQVKGGIAERTRRGGFGCS
>A0A0E0MHZ8|Oryza|taxID:4537
MALWFALGQAATLAQLFGVDLVSLICKVIKMAEKSQKNKKECKKLAYRVDTIAKVLPHMKNTRATRPLLSELKEALRTAC
ELVESFQEDGAFRRFAAASQQADEFSNVQERIMFVLLVISVAASASTLPFPSPVSSCTTHKLRGAWQEIEIHGDGGEEFT
GAELAWATDYYHRDRVISTSNTYMVYKGKLANSRTVAIKSISNNYSMELFHTEASILLRLKHKNIIRLFGTLTQLRMEAA
TGHCQTIGCMQVLKYTKNGSLADHLHGPLSRSSALRMSWKRFIEILLGVSRAVEYLHHDAAVIHGDISSSNILLSSSWTP
HLSGFHFSRTMDDETNSNRCYYPEYNDDDTWRASATQEDDVYGVGILALEMMTGKEAPYFYPEGEDGYYSAFDDVAPMKL
VDFALPLIAAGKLGKLLPVQEPAAELTPDERKALFLVARTAAHCVQFQGNDRPDISYVVRKLDKAHKLLCAHE
>A0A0E0MI01|Oryza|taxID:4537
MSEAAAAVWGGLGQAATVAQLAGVDPLGLIVKVIKVARKARNNKEECEKLARRVNVVRDVLLDLQQHKALVTPAVLDELN
HALLEAHHVIQSFEERCAIYQFVMASRQEERLRGVQSKIHDALNLFPAVNTTLISRLLSTNNVLQLPHLREVADDQEVEI
HGEGGEKFTAEELVAATNNYGFEIGTSNSGTVYKGTLADEREVAIKVVCDNYSMEYFEVEASILLWIKHKHIIRLFGTLT
VMDKGTSSSSSTDDEEGVVCRMQIFQYMNNGSLADHIHGDSPSPVTESWKMRIGILLGVARAVRYLHYRPTIIHRSISSS
NILLDDDYSPRLSGFGLSLILDDDEAERTDVHIHGNTLGYIDPEYENTGRVTPASDVYSFGIVTLEVLTGWSANLQQVQD
ERGAVHGVQTRQLVDAVLDARKLKKVLDSRPATTGTQRRKALHSVAETAASCLQLEVADRPTMSEVVVSLKEALKLLCED
E
>A0A0E0MI06|Oryza|taxID:4537
MIIEACCCLGFAANVAQLAGLDVASLVKEIKERVQTVSQNKEDCELLAERANLILDLLGRLQKSKVIEDPDMWKPTERLK
STLRRACEVIEFCQERSCTYRFCKSDHIAKELRKVLKALKFCVAHLTALATIINGDQTTRYFLVQQNPDVVKLQGKLNWS
QSLPLLTNQAFSTVNLNHLFLQSCIILLKKHQHKRKYQDAVGGIPGRALLPLPTLACLLLKMKQVATDNFSLENQIGVGA
FSIVYQGRLNEGLEVAVKRASYVDKIPFHQLENELVLIPKLQHTNIVKLLGYCTRKRERILVFEYMPNRSLDSFITGERA
TKEPLDWPKRSQIVRGIAQGAVYLHKLCEPHIIHGDLKPGNILLDASLEPKICDFGISKALKADADKDCTGVVVGSRGFM
APEYKQGGCLSLQTDVYSFGATLLQIIRGKHISPSSLAHSDESRNYGPLNKWAWNLWKDGNLIEFIDPSLHDVSHAAEIK
RWVQIALLCVQQSPEERPSMWDILLMLSCDSVILPDPKLPAYY
>A0A0E0MI10|Oryza|taxID:4537
MDITHLAGLDAVKLVRMIVQATQKVRHNKKICQQLVHHVQIVGDLLKKLQTSEMMQQPEIRNGLNELEEILREAYMLVTS
CGSSSYIYHFFMGGQLADQFRVLQSRIDSCLQVFPLISHIDTSDRLDQILEIIQPRCPQWDVGFLEFKAPTVVYIHGSVK
FYLSQLVDATENFSDENKIGQGSFGCVYKGQLHDGLEVAVKRCFELPSSRNQMDFQDLEFQNEICFLGKLQHTNVVKLLG
YCIQGTERILVYEYMLNGSVDTFIFGMCKNKKVASGLHCGLHIVHGDLKPSNILLDSNMNPKISDFGLARRYSPGADEEY
ADRILGSIRLFSTKSDVYGFGALVLEIISGKRCFSLASGDSGDDYGFLNKRAWHLWRTGRLIKLVDSPSGDEFETREILR
CIHIALLCVEENPANRPTMQEVVLMLSCQTALLPKPRCPAYLRAEIVANIAQLAGVDAYGLIKMIVEAAQTAKRNREVFA
MKIPAHSADGNTKIATTCLYAALLQLQCGD
>A0A0E0MI11|Oryza|taxID:4537
MIGNLLNRLQSTELMQHPEMRNPVEQLEEILRHTYMLILSCQDSSYLQSCFMGGKQAHQLRDVQSDITFYLQLFPLVSFV
DTTRTWERLLSRPHPFCTEMSYKKYIIQSMELGEELPLDWSKRSQIVKGIAEGAVYLHKQCEPRIIHGDLKPGNILLDAA
LNPRFVTLVHRKHLGQDMDCTGIVVGSRGYMAPEYKQGGCVSLKTDVYSFAATLLEIIRGSRIPPSSLELYDESRDFGPL
NKWAWELWRGGNLMEFIDPSLRGETHSAAEIQRWVQIALLCVQRGPEERPDMCDVVLMLSSDSTVILPKPSRPAYY
>A0A0E0MI23|Oryza|taxID:4537
MGLSFEETQDYALFFSTSGQPHRRRASGATQMASNAVSMAANIAQLTGVDALGLIKMIVEAAKAARRNKRTCLELAKLVE
QVGDLLRALQEQPGVTVMERPETSAPLRELQETLRRAYELVESCRRGSCPRRFFAGKEQGDSLREVRSKISIYLQLFPII
CHIDGTRLLVRVIADGAAARSPRPEDEEDEVLMSLTNRPNPQARFEKFSYFQLVHATNDFSLDSQLEQGTLATLYKGKLH
GNDVTIKRLSLLTSGQRLPECMSENELFKNEIKILPELQHKNVAKLVGFCTERSERTTVYECMQNGSLENIIFGMSFHYI
FVNFKFIHGQILMMVAILQAFAGPATARSMLDWPTRFRIIEGIAQGLGYLHNYSRRSEAKQHSFGFRYESKISNFELAEM
LSSGTDEQKTDNVVGSIGFSAPEYMRKGIFSVKTDVYSFGVMVLEIISGKRWTQPNQTRFHKDLLTWAWVRSSCCGARVS
RRLKELIDPPLHAVSFRGGALPRCLSFPARRRALSQQREMRRCVRAALLCIQESPKRRPAMPEVVHMLRPRRKATPPLPG
RSRFTTARASSLHGGEKSS
>A0A0E0NGM7|Oryza|taxID:4529
MADKLGQAASVMQVTGVDAFGLVSMIVQAAHTARRNRDLCRQLAQHVQIVGGLLRKLQIPELRRQPETRRPLEQLDDALF
RAYKLVRSCSQQQESRSQLYQMLKGADVACKLRAALEEIDRYIQLIPMITLVAAIAARGSKEVDEDVSSDAALIPPVDES
ALTRRPRLSPQGVTECTLSIKAVRPAVNGTVEESQAAGPRRFRYSELSRATRGFSNSEKLGVDSNGSVYRGFLRDQGLHV
AIRRVLNTSRYGMTSIGEVTAIHRLRHPKLVRLLGWCHEEKELLLVYEFMVNRSLHDHLHKVQNTALPWPIRYKIILDLG
AALHHCHKGGEPQLVHGDINPRNVMLDSSFSAKLGDFCLTRLIEHCRSPSESRMCCGTNATEYADLHRLITGQVMPWSDV
YSFGVVLLEVASGRRPFHPYGEESLVGWVWQMYRRNDLLDAANQWLGGDFDSREMERMLLVGLWCAHPDYGLRPSIGQAM
SVLLADEPLPEPLPPLMLPCDSLDNNRCIVSSTKKN
>A0A0E0PTM1|Oryza|taxID:4529
MAVWGGLGQAATVAQLVGADVGGLISSIIQAAATARQNKRECDQLARRVVMIADLLPHLQDPEVMRRPEVRRPLAELGDT
LREAHELVASCQGRSAAYRFVMAGRLADRFRDVQSKIDSYLIVFPFIAHIDITRRLDQIYRILAPNDTAAASSSSSAGSS
QSDQIYNILVSNDTTAASSPSSAGSLQSPDALEFARISQGDGGEEFTVKELVAATNNFANEIGRGSSGSVYKGRLRDGRE
VAIKSLVKTSPDHGREESLMRGLAILSRLRHDHIVRLLGFCVVREKKRESTLLLSFRKKKKAAAERQAGELLLVYDYMEN
GSLADQLHGHLSSSSSSSPVMASWKMRIKMLLGVSRGIQYLHHGATTTPIIHGDIKLSNILVDSSWVPHLTDFGAAVING
MERPSTVVHGTAGYIDPEFYSTMNQTRSSDVNSFGVVMLEMLTGKRPIFIDRKEEGEVTNLVAFSLPIIEDGELGRLLDR
RPAEPTARQLEALEMVARTAARCVQLQRKERPAISEVVAILETALDLLLRDGAKSQVQGSAV
>A0A0E0PYV1|Oryza|taxID:4529
MPIWSSVDPVATVAQIAGVDAYGLISMVTERAEKVRRNKYECRQLAEHVETVGGLLHHVERDDPRIAAPLEKLEGTLREA
VVLVSSCEASSYFRRFFRGAKIAEQFQRIKEKIDFYLQLFPVITCIYTTSVFSRRLDSAPHTQNLRSSPSNRSARASRWS
NGDEDYTYSERPQARTEPIAVATREDKSGHHNLNKDGVDKASSSNDDIGHLLTPAHQAAGFSLFDLFRIVDATDNFSLEN
KIGEGGFGRVYKGQLNGLPVAVKRCFVESSPERLSDFENEIKFIPRLQHRNIVTLKGYCIEGKERILVYEYMQNKSLDKF
IFGPRTDWSLYWDRLFAIIEGIAQGIVYLHLHSGLKIIHRDLKLSNILLDSEMNPKISDFGTARSGFPNKGRRTDTVSGT
YSYMAPEYSTRGIFSGKSDVFSFGSLLLEIVSGKRNGTWYSIRERKSISLHEYAWRLVFEEKNPERLIRSSLRISVGGDA
PHLMGQIVGCAHIALLCVQEDPEDRPSMWDVVLMLHGGVAALSALPTPKQPARRYGGGREQRPKFREVLANGHDWDKKTV
TVLMR
>A0A0E0Q1W6|Oryza|taxID:4529
MAATAEAARHRVVAAAAALRGERNAMESSSLWGVLGQASNVAQLVGVDALGLVSMVAQAALAARRHRDACRRLGQHAELV
GGLLRELELAELMRREATRRPLEQLQGALRRCYALATACQEDGGYLHRLLLGARMADELRAAQHEIDMYIRLIPLIALVD
SSSNHRDKAMDGAATAIKYSSNRHIRFPARVSGFTEIHVQGDTKLCNAGEQPLGTVYLQEQKILDIEELVELCTRTEESC
PGFSKFDFSQIVHATDNFSENSNIGRGGFATVYKGQLPNGLVVAIKRLDECAVNFDFNNELQLARVQHNNLVKLLGWCIH
GKERILVYEFADRGSLQHYIFDKMRKSLLDWPQRVNIIKGVAEGLVYLHKLSMLWIVHRDLKPDNILLDYNMNPKISDFG
SSSSLSSEVAEEHTRRVVGTSGFKAPEYASRGVYSVKTDVFSFGVLVLVIISGRKNSILYKQRDAIGDLVRDAWHMWRDG
RLHELVDPSLGNVYELDQIIRCTQVALLCTQEDPTVRPTMPDVAAMLSSGSVILLDDPKKPSELSNEVEKGGDETSTCMD
QSSQTIDITITSSAPVSTRVRIIIDQEII
>A0A0E0Q1X1|Oryza|taxID:4529
MESSSLWGVLGQASNVAQLVGVDALGLVSMVVQAALAARRHRDACRRLGQHVELVGGLLWELELAELMRREATRRPLEQL
QGALRRCYALVTACQEDRGYLHRLLLGARMANELRAAQHEIDMYIRLIPLIALVDNSSSNRRVTATEGVRAVVPSCSDHH
TRFQRRALEFIELHVQGAAKPSEIGGKSLVVTVDPQPQEEKIMDIEAVLKLFVHTEENYPGFRKFDFIQIVDATDGFSEK
RILGKGGFGTVYKGHLLDGLTVAIKTFDADTAIFDLKSELQLVRIQHTNLIRLLGWCIHEKERILVYEYIQKGSLHNIIF
HKTKGALLNWSKRFQIIKGLAEGLLYLHKHCWIVHRDLKPSNILLDHDMNPKIGDFGSAVTLVSDVAEERTKRVVGTSGY
IAPEYASQGLYSLKTDVFSFGVVVLETISGRKNFIMEKQRDIVGYLVRDAWHMWKDGRLQELVDPALCDGYESTVIMRCT
QVALLCAQEDPADRPTMTDVTAMLDSESIMLSDPKEPTELTHGGASPDRSSTYIGHSSKAIDITITSSAPVSTRVRIIVE
PEI
>A0A0E0Q202|Oryza|taxID:4529
MASGLWGALGQASSVAQLVGVDALGLVSMVVQAALAARRHRDACRRLGQHVDLVGGLLRELELAELMRREATRRPLERLQ
GALRRCYALVRACQDDCGYLHRLLLGARMADELRAAQHEIDMYIRLIPLISLVDSSNNNRRVTATEGVPSVVPSYSDHHT
RFPRRILAFTEIHVQGATKPREIRGKSLEANSTTKFTAKRRKREAVAAAAVNNIHSRKEEERGRRCRRLRRRASSSPLPP
SIEAAAASSPQLLPSRIKAAALLPSRIEAAAGNLLNFCPNCVGDMGSFTTHPVTVDLQEQKIMDMEAIMRLCIQTEENYP
GFRKFGFFQLVDATDGFSENRNVGIGGFGTVYKGQLLDGHTVAIKRFVVDAAIFDFKSELQLVRLQHTNLIRLLGWCIHE
KEKILVYEFMQKGSLDNIIFHKRKGALLNWSKRLQIIKGLAEGLLYLHKHCLIVHRDLKPNNILLDHDMNPKIADFGSAV
TLVSDVAEECTRRVVGTSGYIAPEYASEGRYSLKTDVFSFGVVVLEIISGRKNFIMEKQGDTVGNLIRDAWHMWRDGRLH
ELVDPALCDEYESPVIMRCTQVALLCAQEDPTERPTMTDVTRVLNSQSILLSDPKKPTELTDGGASTDRPSTYIGQSSKT
IDITITSSAPVSTRVRIIVDPEI
>A0A0E0Q204|Oryza|taxID:4529
MASGLWGALGQASSVAQLVGVDALGLVSMVVQAALAARRHRDACRRLGQHVDLVGGLLRELELAELMRREATRRPLERLQ
GALRRCYALVRACQDDCGYLHRLLLGARMADELRAAQHEIDMYIRLIPLISLVDSSNNNRRVTATEGVPSVVPSYSDHHT
RFPRRILAFTEIHVQGATKPREIRGKSLEVTVDLQEQKIMDMEAIMRLCIQTEENYPGFRKFGFFQLVDATDGFSENRNV
GIGGFGTVYKGQLLDGHTVAIKRFVVDAAIFDFKSELQLVRLQHTNLIRLLGWCIHEKEKILVYEFMQKGSLDNIIFHKR
KGALLNWSKRLQIIKGLAEGLLYLHKHCLIVHRDLKPNNILLDHDMNPKIADFGSAVTLVSDVAEECTRRVVGTSGYIAP
EYASEGRYSLKTDVFSFGVVVLEIISGRKNFIMEKQGDTVGNLIRDAWHMWRDGRLHELVDPALCDEYESPVIMRCTQVA
LLCAQEDPTERPTMTDVTRVLNSQSILLSDPKKPTELTDGGASTDRPSTYIGQSSKTIDITITSSAPVSTRVRIIVDPEI
>A0A0E0QHP4|Oryza|taxID:4529
MCSVHEGAVAAREMAAAVLNALAPAATVAQLAGADAAGLVSAILQAVRAARRNRRECRLLARRAMMVGDLLRLLPPESET
MRRPEVRWALDGLGGALRQALELVESCQESGAVRGLMTAGRQAEQFREVQGEINDYMLLFPVVSHIDITRRLDLIYGLLL
PADSQPHQMPEDAPGSPGDHFEADVRNVEITAAEVIPFESNQTITEPFEFGEHQVAGHQEGLEELLSKVQRLKWLCWWSQ
HDSLERPSTYDLLKAATNNFSSKSKIASGGWATVYKAQMRNSLEIAIKVYPMGTGEKRVFSQYERELNLLTKLQHTNIIK
LLGHCTGEWELILIYEYMPNGSLDKFIHGPNREVSFDWFSCFKIIQGIAEGLLYLHTYEAEICIVHRDLKPSNILLDSDM
NAKIGDFGIAKTISPARQQDTYVSGTFGYIAPEYLRGGILSTKVDVYAYGVILLEIITGRRSCIPCLKDDEYVHLTEYAW
DLWRTGRSAELLDAALRNEARIAEITSCIQIALLCVQKDPADRPSMLDVLAMLRDEKIVAAPKKPGDLLLGDETSVESGD
LLLGEETSGETAHWFASSGATCSSTEFTVPR
>A0A0E0QI94|Oryza|taxID:4529
MWGELGNAATVAQLVGADLGGLISKIIQAAATARRNKAECEQLAVRASMIYDLLPHLQHPEVVRRPEVLRPLALLEDTLR
EAHQLVTCCQHKGPTYRFVMAGRLADKIRSVQARIDSYLLFLPLISHIDIIHCLDQIHRMLISTGDGDCRTMASPSADSQ
SLLQRRLVLHGDGECEKFTMPQLAMATNNFAVDRQIGEGRSFGMMMYKGRLPDRREVAIRRASPRRKGDFLRELAILSPL
RHDHIVRLLGCCVAAATTTSSAEDEDCLLVYEYIDNGTLYDHLHGSDGASSLVTTSWKTRIEILVGVSRAIEHLHSHAVP
PVIHRDVKLSNILLDSSYAPRLSDFGLAVSCDEVECTAEMPILGTFEYMDPEYLSTGNLTPASDVYSFGVVMLELLTGKK
AIHDEKHGAVVATSLVASVLPNMEAGDLMKELDRGPGLKPTPRQLKATEVVARTAVRCVHSQGKERPPMTEVVANLQEAL
DLLSLDE
>A0A0E0QMM4|Oryza|taxID:4529
MVIEVCCCLGLAANVAQLAGLDVITLVKVIKNRVETVRQNKEDCELLAERADMILDLLRRVQESKVIEDPDMWKPTEGLK
STLRRAAAIVKSCQEDWSYAYRFCKGGRIARELRKVLKDLKFYILPLIGMITIINHDQNTRYYYIPETDVVKPQDASANN
AGMLVALEETGLKKFTLSELEVATDNFSLEKQIGIGAFSIVYKGQLNEIPEVAVKRASYVNRIPFDQLENEAKIISKLQH
TNIVKLLGYCSQEREKILVFEYMPGRSLDSFITGERAEELPLDWCKRSQIVKGIADGAVYLHKQCEPRIIHGDLKPGNIL
LDAALKPKICDFGTSKALRPGQDMDCTGIVVGSRGYMAPEYKQGGCVSLKTDVYSFGATLLEIIRGSRIPLSTLELSDES
RDFGPLNKWAWELWRGGNLMEFIDPSLHGETHSAAEIQRWVQIALLCVQLGPEERPDMWDVVLMLSSDSTVILPKPSRPA
YY
>A0A0E0QMM6|Oryza|taxID:4529
MSWHAGNQSDMIIEVCCCLGFAANVAQLAGLDVASLVKEIKERVQTVSQNKEDCELLAERAELILDLLGRLQKSKVIEDP
DMWKPTERLRSTLRRACEVIEFCRERSCTYRFCKSDHTAKELRKVLKALKFCVTHLTALATIINGDQTTRYFLVQQTPDV
VQLQDGVQVPALGLPAQHFKYNDRNDRGETLGISGKAQLVTEPSSVNEPGLKRFAFSQLEVATDNFSLENQIGVGAFSIV
YQLENELDLIPKLQHTNIVKLLGYCTRKRERILVFEYMPNRSLDSFITGERATKEPLDWPKRSQIVRGIAQGAVYLHKLC
EPRIIHGDLKPGNILLDASLKPKICDFGISKALKADADKDCTGVVVGSRGFMAPEYKQGGCLSLQTDVYSFGATLLQIIR
GKHISPSSLALSDESRNYGPLNKWAWNLWKDGNLMELIDPSLHDETHAAEIKRWVQIALLCVQQSPEERPSMWDVLLMLS
CDSVILPEPKLPAYH
>A0A0E0RBU1|Oryza|taxID:4529
MALWGGLGQAATVAQLVGADIGGLITMIMQVAMTAQQNKKECEQLARRVFTIAELLQHLQDPDVLRRPEIRRPLTGLDDT
LRKAHELVMACQAKSAVYRLVMAGRQADKFRDVQSRIDSYLLLFPVISHMDITRRVDRIYNILLPNDMTGPSVSPISMPQ
IPVPASQGSLELNSNFSLLPLCAHLYTRMLLRCIGRNTMEFSFKELAKASNNFAPDSKIDEGGFTKVYMGRLPDGREVAI
KHYPVQAKEEFMREITVLSPIRYKHIVPLYGYCSVLVEKRRHLLRPFQKEKEDKKLLLYSLDHHLHGPTLSSSSSSPVVT
SWKMRIDILLGVSRAIEYLQSCGEQPIIHRDVKPSNILLDGNWAPRLTDFGIALIWEGPGHEELRTCILSKEEWEEEKRE
ECEQEGKNTEEDKEESEREEDGKTIEEWHEWRKQYEFGGLGLVSFALPLIEAGKLWKAAGSGATTEAAELVAQMAVRCLL
LQWEERPPNSEVVANLEKALELARCDGYHSLGSRDILCELGSLFLIM
>A0A0E0RBU7|Oryza|taxID:4529
MAVWGGLGQAATVAQLVGADVGGLITMIMKAAMTAQQNKKECEQLARRVFTIAELLQHLQDPEVLRRPEIRRPLTGLDDT
LREAHELVLSCQDKSAVYQLVMAGRQDDRFRDAQSRIDSYLLLFPVISHMDITRRLDRIYNILLPNDMARPSMSPISMPP
NPVPAAQASRRTRGGHQTHGREILRKENIYIMRELSILRSISHQHIIRVFGSCAKEKRQLLPPFRKKQEETLLVLEYMEN
GSLDSHLHGPPSSSPVMTAWRTRIEILLGVSRAIEYMQSYGERPVIHRDIKPANILLDASWAPRLSDFLLALTEEGEVIG
TLGYMDPEYAMTGILNLMTDIYSFGVVMLEVLTGKKPYFSKEEWEEMEKTEECVEEEKREEREQEGKNTGEDKEESEREE
EEKTTEESPPEWLKLNQYDFGGHYGLVSFALPLIEAGKLWKVLDRRPAAEPTARQLEAAELVAQTAARCLRLRWEERPAI
SEVVANLEKALELARCDGNKEQNPDLSAIALWDVTGHAATVAQLVGADVGGLISMIMQAAMTAQQNKKECEQLARRVFTI
AELLQHLQDPEDKSAVYRLVMAGRQAERFREVQSRIDSYLLVSPFISHIDITRRLDRIYNILLPTNTPGPSTPAFPVPPN
PVPAAQEKRQLLPPFRKKLEEILLVLEYMENGSLNSHLHGPRSSSPVITSWKMHIEILLGVSRAIEYLQSYAERPVIHRD
IKTSNILLDISWAPHLTDFELALTWEGPDHVVDLLVQGTLGYLAPECIIDGTLNPTVDVYSLGVVMLEVLTGKKPYFSEE
WKEKKTEECVEEEKREECDQQERKNTEEDKEESEEDGKTTKQRWYEWLEQDGIGHQSLVSLALILIEAGELWKFLDRRPA
PEPTPRQLEAAELVAQIADRCLRLQWEERPAISEVVANLEKALELARCDG
>A0A0E0RBV3|Oryza|taxID:4529
MALWGGLGQAATVAQLVGADIGGLITMIMQAAMTAQQNKKECEQLARRIFTIAELLQHLQDPEVLRRPEIRRPLTGLDDT
LREAHELVLSCQDKSAVYRLVMAGRQAEKFRDVQSRIDSYLLLFPDTAKICWNWKEPHGVQEFNFKELAKATKNFAPERK
IGEGSFGSVYMGRLPDGRVVAIKHRSRNSLQGYKEFMAEITILSPIHYKHIVPLYGYCDVLVEEKQRRLLPPFRKEKEEK
EHLLVYEYMENGSLDHHLHGPTSSSSSSSPVMASWKTRMEILLGVSRAIEYLQSCGEQPIIHRDIKTSNILLDGNWVPRL
TDFGLALTWEGPGHEEAVVGTYRYVAPEYVMTGVLNPSVDIYGFGVVMLEVLTAKRPYYPKEESEEKKREDKREECEEEV
QKREEWEKEDTTQKLHEDLRKRRDFVSFVLPLIEEGNLRKVLDRRPSAEPTPRQLQAVELVAQTAARCLRLQWEERPAIL
EVVANLETALELARCDG
>A0A0E0RBV5|Oryza|taxID:4529
MALWGGLGQAATVAQLVGADVGGLISKIIQAAAMAQQNKKECDQLARRVLMIADLLPHLQDPEVMRRPEVRRPLTGLDDT
LREAHELVISCQGRSAAYRFVMAGRLANRFRGVQSRIDSYLLVFPFISHIDITRRLHRIYNILVSNDTEASSSSAGFQAD
LLVSQEVVVHIYGVEKFTLKELMVATNNFVQEIGRGNFGRVYKGVLLDGREVAIKSLGKASPDDWKSLLTELVILSRVRH
KHIVSLFGSCVVRQKKGMLSFRKKSVDQLQEELMLVYEYMKNGSLADHLHGPLSSSSSPVIASWKMRIEILLGVSRAIEH
LHVYAMPPLIHRDIKPSNILVDSSWVSHLTDFGCAVNWEEKERSNAPIWGTTGYVDPMLYTTMSPTVSMDVYSFGVVMLE
VLTGKKTIFNRQEEGEDSSFVPTSLVVFSLPIIEAGELGKVLDRRPAQEPTARQLEALDLVAQTAARCVRLQGKDRPAIS
EVVTILETALKLILCDDSPMSSTSRQVNPCEFGDRHGEIMWSGLGQAATVAQLVGADVGSLISVIMQAAMTARQNKKECE
QLARRVFMIAELLPHLQDPEVMRRPEVRRPLAGLDDALREAHELVTSCQGRAAAYRLVMAWRQAERFREVQSKIDSYLLV
FPFISHIDITRRLDRIYRVLLPNDAILPSASAGLPNHEMVLQILSNFIVLEEEGERFTMAELAAATNNFATDRQIGTNPV
ARVYKGWLADGREVAVKQLVGNSNLSLAVEEEFQAELSLLSIRHSHIVRLLGWCAAEGKHLVVYEYMKNGTLDDHLHGAP
SSPVTTSWRTRVEILLGVSRAVEHLQSSSSDGERRRPVIHRDIKPSNILLDDAWAPRLTDFGLSLTWDERECSSELPVVG
TCGYAAPEYVATGCIRPASDVYGLGVVMLEVLTGRKALSQRAVVLNDGCTRFAHESLVELALPMIRSGKARKLLDKRLTP
TPTRRQLRAADMVARTAARCLLHDWVKRPAISEVVVDLKAALELVRFDMWSGMGQAATVAQLVGADVGRLISMIMQAALP
AQRNKKECEQLARRPGGDAAAGGPAVAGRARRHAPAVTKYKLLDVNTRTSPAALMDLAAACDLGERDFDQLSKIAMALWG
GLGQTATVAQLVGVDVGGLVSMIMHAALTARQNKRECEQLARRLVAAGRQAEKFRDIQRRIDSYLLLFPFISHIDITRRL
DRIHREMIPSDHPKPTSLPSPSTGSQNHEAVVIQDVVIHGGEAGEKINLAGLAAATNNFAPDREIGKGGFSTVYMTRLPD
GREVAIKRIDSASMEEDTLREATMLPSLRHEHIIRLFGWVSVRKKQHRQLPFWKKRKENQVEHIFVYEYLKNGSLHDHLH
DPSFSSSPLRASWHMRIKTLLGVAQAVEYLHCYAQWPVIHRDIKPSNILLDAAWAPRLSDFGMSLIWDEANDDNGPTNRV
YGTFGYMDPEYYMTCVAKPTMDVYSFGVTMLEVITGRRAVFNRKEEDMRKAFDSKADGGGIPTNLVEATVPRIKANNKEQ
LQMLFDKRPNPNDLLYRDNFEALELVAHTAVRCVQLEGKDRPTISKVVANLQAALARASNKQQKRILSSLVIAMALWGGL
GQATTVAQLVGADVGGLISVIMKAALTAQQNKESEQLARRVFMIAELLPHLQDPEVMRRPEIQRPLVGLDDTLREAHELV
ISFQEKNAMHRLELAEEAAQEVVFHGEKGEKFTFAELATATNNFASDRLIGRGGVGNVHMGRLSDGREVAIKQFHDDLSI
YAKHTILSHIRHKHIIRLFGCCTERQYKRKIKLSIWCWKKEVVLLQPMKRLLLVFEYMKNSSLDKHLHGSLSSSSPVTTS
WSMRLEILLGVCRAIDYLHTHPTRPVIHRDIKPSNILLDSNWVTRLSDFGCSITWDDETEGSDYPMAGTLGYIDPECMII
TMYPKPTMRHCHAGVLFALPLIEAGEVWELLDRRLLATEPTAKQLQAAELVAHTAASCVQLEGKDRPAMSEVVAKLQEAV
ELWEGMDRMATIAQLTGVDALGLISTIVQAAQAVRRNKETCQELVQEIQLIRDLLRMLQDPEMMCREEIVNVLSGLEGTL
KEAYALVTSCRDCSTMYRFFMGWKQADQFRRIKKKIGKHLRFYPMISHADLTRRLEKLANSAALSTCSSQDAQDVPASSS
TSHSNPEARAEEVNDEFEKGEVVTQSINEVERHEAGHQDAVQTSSVRKSRSWWHDVISSKKAADAVKAHVVPRAIELFSL
SELAKATMDFALDREIGEGSFSNVYRGMLPDGREVAIERKKVDSSARGMEAFRAEVTIQSLLHHKHIIRLVGCCVMEEEE
HWSLFQKKNMVEKRLLVFEYMENGSLFDHLHGPSTSSFSPVTASWKTRIEILLGVSRAIEYLHSYATPAVIHCDIKSSNI
LLDSSWSPRLSSFDIAVSCDEAECVDICVRGTLGYLDPEFVRTRTLKPASDVYNFGVVMLEVLSGRRAICRWKEDHGDGD
GDSPMDSLVNHALPLIDAGQVLHLLDRRPAEEPTPRQLEAADLVARTAAHCLQENGDDRPAMSDVVTRLQAALELVRCDD
E
>A0A0E0RBV6|Oryza|taxID:4529
MALWGGLGQAATVAQLVGADVGGLISKIIQAAAMAQQNKKECDQLARRVLMIADLLPHLQDPEVMRRPEVRRPLTGLDDT
LREAHELVISCQGRSAAYRFVMAGRLANRFRGVQSRIDSYLLVFPFISHIDITRRLHRIYNILVSNDTEASSSSAGFQAD
LLVSQEVVVHIYGVEKFTLKELMVATNNFVQEIGRGNFGRVYKGVLLDGREVAIKSLGKASPDDWKSLLTELVILSRVRH
KHIVSLFGSCVVRQKKGMLSFRKKSVDQLQEELMLVYEYMKNGSLADHLHGPLSSSSSPVIASWKMRIEILLGVSRAIEH
LHVYAMPPLIHRDIKPSNILVDSSWVSHLTDFGCAVNWEEKERSNAPIWGTTGYVDPMLYTTMSPTVSMDVYSFGVVMLE
VLTGKKTIFNRQEEGEDSSFVPTSLVVFSLPIIEAGELGKVLDRRPAQEPTARQLEALDLVAQTAARCVRLQGKDRPAIS
EVVTILETALKLILCDDSPMSSTSRQVNPCEFGDRHGEIMWSGLGQAATVAQLVGADVGSLISVIMQAAMTARQNKKECE
QLARRVFMIAELLPHLQDPEVMRRPEVRRPLAGLDDALREAHELVTSCQGRAAAYRLVMAWRQAERFREVQSKIDSYLLV
FPFISHIDITRRLDRIYRVLLPNDAILPSASAGLPNHEMVLQILSNFIVLEEEGERFTMAELAAATNNFATDRQIGTNPV
ARVYKGWLADGREVAVKQLVGNSNLSLAVEEEFQAELSLLSIRHSHIVRLLGWCAAEGKHLVVYEYMKNGTLDDHLHGAP
SSPVTTSWRTRVEILLGVSRAVEHLQSSSSDGERRRPVIHRDIKPSNILLDDAWAPRLTDFGLSLTWDERECSSELPVVG
TCGYAAPEYVATGCIRPASDVYGLGVVMLEVLTGRKALSQRAVVLNDGCTRFAHESLVELALPMIRSGKARKLLDKRLTP
TPTRRQLRAADMVARTAARCLLHDWVKRPAISEVVVDLKAALELVRFDMWSGMGQAATVAQLVGADVGRLISMIMQAALP
AQRNKKECEQLARRPGGDAAAGGPAVAGRARRHAPAVTKYKLLDVNTRTSPAALMDLAAACDLGERDFDQLSKIAMALWG
GLGQTATVAQLVGVDVGGLVSMIMHAALTARQNKRECEQLARRLVAAGRQAEKFRDIQRRIDSYLLLFPFISHIDITRRL
DRIHREMIPSDHPKPTSLPSPSTGSQNHEAVVIQDVVIHGGEAGEKINLAGLAAATNNFAPDREIGKGGFSTVYMTRLPD
GREVAIKRIDSASMEEDTLREATMLPSLRHEHIIRLFGWVSVRKKQHRQLPFWKKRKENQVEHIFVYEYLKNGSLHDHLH
DPSFSSSPLRASWHMRIKTLLGVAQAVEYLHCYAQWPVIHRDIKPSNILLDAAWAPRLSDFGMSLIWDEANDDNGPTNRV
YGTFGYMDPEYYMTCVAKPTMDVYSFGVTMLEVITGRRAVFNRKEEDMRKAFDSKADGGGIPTNLVEATVPRIKANNKEQ
LQMLFDKRPNPNDLLYRDNFEALELVAHTAVRCVQLEGKDRPTISKVVANLQAALARASNKQQKRILSSLVIAMALWGGL
GQATTVAQLVGADVGGLISVIMKAALTAQQNKESEQLARRVFMIAELLPHLQDPEVMRRPEIQRPLVGLDDTLREAHELV
ISFQEKNAMHRLELAEEAAQEVVFHGEKGEKFTFAELATATNNFASDRLIGRGGVGNVHMGRLSDGREVAIKQFHDDLSI
YASKYDPFVTHYDHDEFYQRSIEEFNTEHTILSHIRHKHIIRLFGCCTERQYKRKIKLSIWCWKKEVVLLQPMKRLLLVF
EYMKNSSLDKHLHGSLSSSSPVTTSWSMRLEILLGVCRAIDYLHTHPTRPVIHRDIKPSNILLDSNWVTRLSDFGCSITW
DDETEGSDYPMAGTLGYIDPECMIITMYPKPTMRHCHAGVLFALPLIEAGEVWELLDRRLLATEPTAKQLQAAELVAHTA
ASCVQLEGKDRPAMSEVVAKLQEAVELWEGMDRMATIAQLTGVDALGLISTIVQAAQAVRRNKETCQELVQEIQLIRDLL
RMLQDPEMMCREEIVNVLSGLEGTLKEAYALVTSCRDCSTMYRFFMGWKQADQFRRIKKKIGKHLRFYPMISHADLTRRL
EKLANSAALSTCSSQDAQDVPASSSTSHSNPEARAEEVNDEFEKGEVVTQSINEVERHEAGHQDAVQTSSVRKSRSWWHD
VISSKKAADAVKAHVVPRAIELFSLSELAKATMDFALDREIGEGSFSNVYRGMLPDGREVAIERKKVDSSARGMEAFRAE
VTIQSLLHHKHIIRLVGCCVMEEEEHWSLFQKKNMVEKRLLVFEYMENGSLFDHLHGPSTSSFSPVTASWKTRIEILLGV
SRAIEYLHSYATPAVIHCDIKSSNILLDSSWSPRLSSFDIAVSCDEAECVDICVRGTLGYLDPEFVRTRTLKPASDVYNF
GVVMLEVLSGRRAICRWKEDHGDGDGDSPMDSLVNHALPLIDAGQVLHLLDRRPAEEPTPRQLEAADLVARTAAHCLQEN
GDDRPAMSDVVTRLQAALELVRCDDE
>A0A0E0RBW2|Oryza|taxID:4529
MDFQDLEFQNEICFLGKLQHINVVKLLGYCIQGTERILVYEYMLNRSVDTFIFGIITSPQIWIKGARTRRLHLDWSTRSR
IIHGIAEGLLYLHKHCGLHIVHGDLKPSNILLDSNMNPKISDFGLARRYNPGVDEEYADRILGSIGFIAPECRERRLFST
KSDVYGFGALVLEIISGKRCFSLASGDSGDDYGFLNKRAWYLWRTGRLIKLVDSPSGDELETREILRCIHIALLCVEENP
ANRPTMQEVVLMLSCRTALLPKPRRPAYLRAEIVANIAQLAGVDAYGLIKMIVEAAQTAKRNRETCQKLARHVKMIGDLL
QRLQSTELMQHQETRNPVEQLEETLRHTYMLILSCQDSSYLHSCFMGGKQAHQLREVQSDITFYLQLFPLVSFVDTTRTW
ERLLRRAQPSCTESVTQCPEVFEEKRSEQTSIRSLNLDQLVVNDIGKGAVLTFSQILAATNNFSGRSLIGQGGFGPVYKG
KLPNGLEIAVKRHDTSSHQGEEEFMAEIDVIPKLRRKNIIELIGFCVQGKECILVYEYIPNGNETKRILLNWSKRLKIIE
GISDGLLYLHNHSPKCIVHRDIKASNILLDYEMNAKISDFGLAIKLAPKATTEVLVRGTWGYADPEYVATGVISEKTDVY
SFGIVLLEIISGKLCVSGYNVKNRSRRTIFPEFALKNRKKLHKLIDPSLGAKKHERAQIMQCLRVAMLCVRDRAEHRPTM
SEVVTMLPSIKTPKDRKFEDEIRTRR
>A0A0E0RBW3|Oryza|taxID:4529
MDFQDLEFQNEICFLGKLQHINVVKLLGYCIQGTERILVYEYMLNRSVDTFIFGIITSPQIWIKGARTRRLHLDWSTRSR
IIHGIAEGLLYLHKHCGLHIVHGDLKPSNILLDSNMNPKISDFGLARRYNPGVDEEYADRILGSIGFIAPECRERRLFST
KSDVYGFGALVLEIISGKRCFSLASGDSGDDYGFLNKRAWYLWRTGRLIKLVDSPSGDELETREILRCIHIALLCVEENP
ANRPTMQEVVLMLSCRTALLPKPRRPAYLRAEIVANIAQLAGVDAYGLIKMIVEAAQTAKRNRETCQKLARHVKMIGDLL
QRLQSTELMQHQETRNPVEQLEETLRHTYMLILSCQDSSYLHSCFMGGKQAHQLREVQSDITFYLQLFPLVSFVDTTRTW
ERLLRRAQPSCTESVTQCPEVFEEKRSEQTSNIGCYKQFFREILNWTRGYADPEYVATGVISEKTDVYSFGIVLLEIISG
KLCVSGYNVKNRSRRTIFPEFALKNRKKLHKLIDPSLGAKKHERAQIMQCLRVAMLCVRDRAEHRPTMSEVVTMLPSIKT
PKDRKFEDEIRTRR
>A0A0E0RBX2|Oryza|taxID:4529
MASEAVSMAANIAQLTGVDALGLITMIVEAAKAARRNKRTCLELARLVEQVGDLLRALQEQPGVTVMERPETSAPLRELQ
ETLRRAHELVESCRRRGSYPRRLFAGKEQGESLREVQSKISIYLQLFPIICHIDGTRLLVRVIADGAAAARSPRPEDEED
EVLMSLTNRPNPQARFEKFSYSQLVHATNDFSLDSQLEQSTLATLYKGKLHGNDVTIKRLSLLTSGQRLPECMSENELFK
NEIKILPELEHKNVAKLVGFCTERRERTTVYEFMQNGNFVDELIVAILQAFAGAATARSILDWPTRFRIIEGIAQGLAYL
HNYSRVCIIHRDLKPSNILLDSDMNPKISNFELAEMLSSGTDEQKTDNVVGSIGFSAPEYMHKGIFSVKTDVYSFGVMVL
EIISGKRWTQPNQTRFHKDLLTWAWVRSWCCGARVARRLKELVDPPLHAASFRGGALPRCLSLPARRRALSQQREMRRCA
RAALLCIQESPKRRPAMPEVVHMLRPRGKATPPLPGRSRFTAARASSIHGGETSS
>A0A0E0RBX3|Oryza|taxID:4529
MASEAVSMAANIAQLTGVDALGLITMIVEAAKAARRNKRTCLELARLVEQVGDLLRALQEQPGVTVMERPETSAPLRELQ
ETLRRAHELVESCRRRGSYPRRLFAGKEQGESLREVQSKISIYLQLFPIICHIDGTRLLVRVIADGAAAARSPRPEDEED
EVLMSLTNRPNPQARFEKFSYSQLVHATNDFSLDSQLEQSTLATLYKGKLHGNDVTIKRLSLLTSGQRLPECMSENELFK
NEIKILPELEHKNVAKLVGFCTERRERTTVYEFMQNGRAATARSILDWPTRFRIIEGIAQGLAYLHNYSRVCIIHRDLKP
SNILLDSDMNPKISNFELAEMLSSGTDEQKTDNVVGSIGFSAPEYMHKGIFSVKTDVYSFGVMVLEIISGKRWTQPNQTR
FHKDLLTWAWVRSWCCGARVARRLKELVDPPLHAASFRGGALPRCLSLPARRRALSQQREMRRCARAALLCIQESPKRRP
AMPEVVHMLRPRGKATPPLPGRSRFTAARASSIHGGETSS
>A0A0N7KTB8|Oryza|taxID:39947
MALWGGLGQATTVAQLVGADVGGLISVIMKAALTAQQNKECEQLARRVFMIAELLPHLQDPEVMRRPEIQRPLVGLDDTL
REAHELVISFQEKNAMHRLVMAGRQAEKFREVQSRIDSFLFVIPIIGYIGVTRRLDRIYRVLLPSDTSELAEEAAQEVVF
HGEKGEKFTFAELATATNNFASDRLIGRGGVGNVHMGRLSDGREVAIKQFHDDLSIYASKYDPFVTHYDHDEFYQRSIEE
FNTEHTILSHIRHKHIIRLFGCCTERQYKRKIKLSIWCWKKEVVLLQPMKRLLLVFEYMKNSSLDKHLHGSLSSSSPVTT
SWSMRLEILLGVCRAIDYLHTHPTRPVIHRDIKPSNILLDSNWVTRLSDFGCSITWDDETEGSDYPMAGTLGYIDPECMI
ITMYPKPTMRHCDAGGIDWSKAS
>A0A0P0WSW4|Oryza|taxID:39947
MAVWGGLGQAATVAQLVGADVGGLISSIIQAAATARQNKRECDQLARRVVMIADLLPHLQDPEVMRRPEVRRPLAELGDT
LREAHELVASCQGRSAAYRFVMAGRLADRFRDVQSKIDSYLIVFPFIAHIDITRRLDQIYRILAPNDTAAASSSSSAGSS
QSDQIYNILVSNDTTAASSPSSAGSLQSPDALEFARISQGDGGEEFTVKELVAATNNFANEIGRGSSGSVYKGRLRDGRE
VAIKSLVKTSPDHGREESLMRGLAILSRLRHDHIVRLLGFCVVREKKRESTLLLSFRKKKKAAAERQAGELLLVYDYMEN
GSLADQLHGHLSSSSSSSPVMASWKMRIKMLLGVSRGIQYLHHGATTTPIIHGDIKLSNILVDSSWVPHLTDFGAAVING
MERPSTVVHGTAGYIDPEFYSTMNQTRSSDVNSFGVVMLEMLTGKRPIFIDRKEEGEVTNLVAFSLPIIEDGELGRLLDR
RPAEPTARQLEALEMVARTAARCVQLQRKERPAISEVVAILETELDLLLRDG
>A0A0P0X0D3|Oryza|taxID:39947
MESSSLWGVLGQASNVAQLVGVDALGLVSMVVQAALAARRHRDACRRLGQHVELVGGLLWELELAELMRREATRRPLEQL
QGALRRCYALVTACQEDRGYLHRLLLGARMANELRAAQHEIDMYIRLIPLIALVDNSSSNRRVTATEGVRAVVPSCSDHH
TRFQRRALEFIELHVQGAAKPSEIGGKSLVVTVDPQPQEEKIMDIEAVLKLFVHTEENYPGFRKFDFIQIVDATDGFSEK
RILGKGGFGTVYKGHLLDGLTVAIKTFDADTAIFDLKSELQLVRIQHTNLIRLLGWCIHEKERILVYEYIQKGSLHNIIF
LYVLCKHSTDKTKGALLNWSKRFQIIKGLAEGLLYLHKHCWIVHRDLKPSNILLDHDMNPKIGDFGSAVTLVSDVAEERT
KRVVGTSGYIAPEYASQGLYSLKTDVFSFGVVVLETISGRKNFIMEKQRDIVGYLVRDAWHMWKDGRLQELVDPALCDGY
ESTVIMRCTQVALLCAQEDPADRPTMTDVTAMLDSESIMLSDPKEPTELTHGGAPVLTGHRHILVTQARR
>A0A0P0X0E5|Oryza|taxID:39947
MESSSLWGVLGQASNVAQLVGVDALGLVSMVAQAALAARRHRDACRRLGQHAELVGGLLRELELAELMRREATRRPLEQL
QGALRRCYALATACQEDGGYLHRLLLGARMADELRAAQHEIDMYIRLIPLIALVDSSSNHRDKAMDGAATAIKYSSNRHI
RFPARVSGFTEIHVQGDTKLCNAGEQPLGTVYLQEQKILDIEELVELCTRTEESCPGFSKFDFSQIVHATDNFSENSNIG
RGGFATVYKGQLPNGLVVAIKRLDECAVNFDFNNELQLARVQHNNLVKLLGWCIHGKERILVYEFADRGSLQHYIFDKMR
KSLLDWPQRVNIIKGVAEGLVYLHKLSMLWIVHRDLKPDNILLDYNMNPKISDFGSSSSLSSEVAEEHTRRVVGTSGFKA
PEYASRGVYSVKTDVFSFGVLVLVIISGRKNSILYKQRDAIGDLVRDVSEHSLFLCS
>A0A0P0XEW1|Oryza|taxID:39947
MCSVHEGAVAAREMAAAVLNALAPAATVAQLAGADAAGLVSAILQAVRAARRNRRECRLLARRAMMVGDLLRLLPPESET
MRRPEVRRALDGLGGALRQALELVESCQESGAVRGLMTAGRQAEQFREVQGEINDYMLLFPVVSHIDITRRLDLIYGLLL
PADSQPHQMPEDAPGSPGDHFEADVRNVEITAAEVIPFESNQTITEPFEFGEHHVAGHQEGLEELLSKVQRLKWLCWWSQ
HDSLERPSTYDLLKAATNNFSSKSKIASGGWATVYKAQMRNSLEIAIKVYPMGTGEKRVFSQYERELNLLTKLQHTNIIK
LLGHCTGEWELILIYEYMPNGSLDKFIHGPNREVSFDWFSCFKIIQGIAEGLLYLHTYEAEICIVHRDLKPSNILLDSDM
NAKIGDFGIAKTISPARQQDTYVSGTFGYIAPEYLRGGILSTKVDVYAYGVILLEIITGRRSCIPCLKDDEYVHLTEYAW
DLWRTGRSAELLDAALRNEARIAEITSCIQIALLCVQKDPADRPSMLDVLAMLRDEKIVAAPKKPGDLLLGDETSVESGD
LLLGEETSGETAHWFASSGATCSSTEFTVPR
>A0A0P0XF84|Oryza|taxID:39947
MAAAVLNALAPAATVAQLAGADAAGLVSAILQAVRAARRNRRECRLLARRAMMVGDLLRLLPPESETMRRPEVRRALDGL
GGALRQALELVESCQESGAVRGLMTAGRQAEQFREVQGEINDYMLLFPVVSHIDITRRLDLIYGLLLPADSQPHQMPEDA
PGSPGDHFEADVRNVEITAAEVIPFESNQTITEPFEFGEHHVAGHQEGLEELLSKVQRLKWLCWWSQHDSLERPSTYDLL
KAATNNFSSKSKIASGGWATVYKAQMRNSLEIAIKVYPMGTGEKRVFSQYERELNLLTKLQHTNIIKLLGHCTGEWELIL
IYEYMPNGSLDKFIHGPNREVSFDWFSCFKIIQGIAEGLLYLHTYEAEICIVHRDLKPSNILLDSDMNAKIGDFGIAKTI
SPARQQDTYVSGTFGYIAPEYLRGGILSTKVDVYAYGVILLEIITGRRSCIPCLKDDEYVHLTEYAWDLWRTGRSAELLD
AALRNEARIAEITSCIQIALLCVQKDPADRPSMLDVLAMLRDEKIVAAPKKPGDLLLGDETSVESGDLLLGEETSGETAH
WFASSGATCSSTEFTVPR
>A0A0P0Y5M9|Oryza|taxID:39947
MIIEVCCCLGFAANVAQLAGLDVASLVKEIKERVQTVSQNKEDCELLAERAELILDLLGRLQKSKVIEDPDMWKPTERLR
STLRRACEVIEFCRERSCTYRFCKSDHTAKELRKDGVQVPALGLPAQHFKYNDRNDRGETLGISGKAQLVTEPSSVNEPV
LHNIVEETSAEKKLSRCCWWHPWKSIATSSNSGMLVAQKEIGLKRFAFSQLEVATDNFSLENQIGVGAFSIVYQGRLNEG
LEVAVKRASYVDKIPFHQLENELDLIPKLQHTNIVKLLGYCTRKRERILVFEYMPNRSLDSFITGERATKEPLDWPKRSQ
IVRGIAQGAVYLHKLCEPRIIHGDLKPGNILLDASLKPKICDFGISKALKADADKDCTGVVVGSRGFMAPEYKQGGCLSL
QTDVYSFGATLLQIIRGKHISPSSLALSDESHNYGPLNKWAWNLWKDGNLMELIDPSLHDENHASEIKRWVQIALLCVQQ
SPEERPSMWDVLLMLSCDSVILPEPKLPAYYY
>A0A0P0YAC0|Oryza|taxID:39947
MLRITISFQDAASFFVSPCRSRLLISQQEGNPRPRFLSFAMALWSGLGQAATVAQLVGADVGSLISMIVQAAVTAQHNKK
ECEQLARRAFMIAELLPHLRDPEVVCLPEIRRPLVGLDDTLREAHELVMSCQEKSVMHRLVMAGRQAERFREVQSRIDSY
LLVFPFISHIDITRRLDRIYRAAQEVVFRGEEGEKFTIAELATATNNFASDRLIGRGGVGNVYMGRLPDGREVAIKHFPE
FHYTSIEDDEFNAERIILSRIRHKGIIRLFGCCTPMTTEPLLVFEYMRNSSLDKHLHGSLSSSSPVATSWSMRMGILLGV
SRAIEYLHTHPTRPVIHRDIKPSNILLDEAWVPRLSDFGLSVAWDGTDHCCDLSIDGTLGYIDPEYFVTHSVKPTIDVYS
FGVVMLEVLTGIKPIFKRKEKEEEDDGGIIPTSLLAFALPIVEAGEVRKVLDRRPTPEPTPRQLQAVELVAQTAACCVRL
EPQGRPAISEVVANLQAAIDLISSNDDE
>A0A679B8S1|Oryza|taxID:39946
MASEAVSMAANIAQLTGVDALGLITMIVEAAKAARRNKRTCLELARLVEQVGDLLRALQEQTGVTVMERPETSAPLRELQ
ETLRRAHELVESCRRRGSYPRRLFAGKEQGESLREVQSKISIYLQLFPIICHIDGTRLLVRVIADGAAAARSPRPEDEED
EVLMSLTNRPNPQARFEKFSYSQLVHATNDFSLDSQLEQSTLATLYKGKLHGNDVTIKRLSLLTSGQRLPECMSENELFK
NEIKILPELQHKNVAKLVGFCTERRERTTVYEFMQNGNFVDELIVAILQAFAGAATARSILDWPTRFRIIEGIAQGLAYL
HNYSRVCIIHRDLKPSNILLDSDMNPKISNFELAEMLSSGTDEQKTDNVVGSIGFSAPEYMHKGIFSVKTDVYSFGVMVL
EIISGKRWTQPNQTRFHKDLLTWVC
>A0A679B9E6|Oryza|taxID:39946
MQKRILKNSSYVDSGCLCSSKEQTERSMALWNGLGQVANIAQLAGVDAYGLIKMIVEAAQTAKRNRETCQKLARHVKMIG
DLLQRLQSTELMQHQETRNPVEQLEETLRHTYMLILSCQDSSYLHSCFMGGKQAHQLREVQSDITFYLQLFPLVSFVDTT
RTWERLLRRAQPSCTEDTADELQKVHHSEHRIRTCHSTTAVDPNLLVNYDIVIRFNTEILNATEFGDQSVTQCPEVFEEK
RSEQTSIRSLNLDQLVVNDIGKGAVLTFSQILAATNNFSGRSLIGQGGFGPVYKGKLPNGLEIAVKRHDTSSHQGEEEFM
AEIDVIPKLRRKNIIELIGFCVQGKEYETKTILLNWSKRLKIIEGISDGLLYLHNHSPKCIVHRDIKASNILLDYEMNAK
ISDFGLAIKLAPKATTEVLVRGTWGYADPEYVATGVISEKTDVYSFGIVLLEIISGKLCVSGYNVKNRSRRTIFPEFALK
NRKKLHKLIDPSLGAKKHERAQIMQCLRVAMLCVRDRAEHRPTMSEVVTMLPSIKTPKDRKPFRQLSTCAFDAQIDH
>A0A679B9T4|Oryza|taxID:39946
MDLAHLAGLDAVKLVRMIVQAAQKVRHNKKICQQLVHHVQIVGDLLKKLQTSEMMQQPEIRDGLNELKEILREAYMLVTS
CESSSYMYHFFMGGQLADQFRVLQSRIDSCLQVFPLISHIDTSDRLDQILEIIQPRRPQDVKGGPRLFNVCATSSSTGFL
SFPPDASHNSVATAGLKHIVKLKGAHCNRVVQLVDATENFSDGNKIGQGSFGCVYKGQLHDGLEVAVKRCFELRSSRNQM
DFQDWEFQNEICFLGKLQHINVVKLLGYCARTRRLHLDWSTRSRIIHGIAEGLLYLHKHCGLHIVHGDLKPSNILLDSNM
NPKISDFGLARRYSPGVDEEYADRILGSIGFIAPECRERRLFSTKSDVYGFGALVLEIISGKRCFSLASGDSGDDYGFLN
KRAWYLWRTGRLIKLVDSPSGDELETREILRCIHIALLCVEENPANRPTMQEVVLMLSCRTALLPKPRRPAYLRAEIVST
HP
>A0A679BAF8|Oryza|taxID:4529
MASEAVSMAANIAQLTGVDALGLITMIVEAAKAARRNKRTCLELARLVEQVGDLLRALQEQPGVTVMERPETSAPLRELQ
ETLRRAHELVESCRRRGSYPRRLFAGKEQGESLREVQSKISIYLQLFPIICHIDGTRLLVRVIADGAAAARSPRPEDEED
EVLMSLTNRPNPQARFEKFSYSQLVHATNDFSLDSQLEQSTLATLYKGKLHGNDVTIKRLSLLTSGQRLPECMSENELFK
NEIKILPELEHKNVAKLVGFCTERRERTTVYEFMQNGNFVDELIVAILQAFAGAATARSILDWPTRFRIIEGIAQDMNPK
ISNFELAEMLSSGTDEQKTDNVVGSIGFSAPEYMHKGIFSVKTDVYSFGVMVLEIISGKRWTQPNQTRFHKDLLTWVC
>A0A679BAU3|Oryza|taxID:65489
MQKRILKNSSYVDSGCLCSSKEQTERSMALWNGLGQVANIAQLAGVDAYGLIKMIVEAAQTAKRNQETCQKLARHVKMIG
DLLQRLQSTELMQHQETRNPVEQLEETLRHTYMLILSCQDSSYLHSCFMGGKQAHQLREVQSDITFYLQLFPLVSFVDTT
RTWERLLRRAQPSCTEDTADELQKVHHSDHRIRFNTEILNATEFGDQSVTQCPEVFEEKRSEQASIRSLNLDQLVVNDIG
KGAVLTFSQILAATNNFSGRSLIGQGGFGPVYKGKLPNGLEIAVKRHDTSSHQGEEEFMAEIDVIPKLRRKNIIELIGFC
VQGKEYILVYEYIPNGNETKRILLHWSKRLKIIEGISDGLLYLHNHSPKCIVHRDIKASNILLDYEMNAKISDFGLAIKL
APKATTEVLVRGTWGYADPEYVATGVISEKTDVYSFGIVLLEIISGKLCVSGYNVKSRSRRTIFPEFALKNRKKLHKLID
PSLGAKKHERAQIMQCLRVAMLCVRDRAEHRPTMSEVVTMLPSIKTPKDRKTYLSTGWERTWMHGCLGC
>A0A679BB39|Oryza|taxID:4536
MASEAVSMAANIAQLTGVDALGLITMIVEAAKAARRNKRTCLELARLVEQVGDLLRALQEQPGVTVMERPETSAPLRELQ
ETLRRAHELVESCRRRGSYPRRLFAGKEQGESLREVQSKISIYLQLFPIICHIDGTRLLVRVIADGAAAARSPRPEDEED
EVLMSLTNRPNPQARFEKFSYSQLVHATNDFSLDSQLEQSTLATLYKGKLHGNDVTIKRLSLLTSDFVDELIVAILQAFA
GAATARSILDWPTRFRIIEGIAQDMNPKISNFELAEMLSSGTDEQKTDNVVGSIGFSAPEYMHKGIFSVKTDVYSFGVMV
LEIISGKRWTQPNQTRFHKDLLTWVC
>A0A679BBM9|Oryza|taxID:4538
MVIEVCCCLGLAANVAQLAGLDVITLVKVIKSRVETVCQNKEDCELLAERADMILDLLRRVQASKVIEDPDMWKPTEGLK
STLCRAGALVKSCQEEWSYAYRFCKGGRIARELRKVLKDLKFYILHLIGMITIINHDQNTRYYYIPETDVVKPQDATASN
AGKPVALEETGLKKFTLSELEVATDNLSGKTNRYRCFQHRVQAFGVYFFQGQLNEMPEVAVKRASYVNRIPFDQLENEAK
IISKLQHTNIVKLLGYCSQEREKILVFEYMPSRSLDSFITGRGFNSTSFMPLSTQFRDQILKGIADGAVYLHKQCEPRII
HGDLKPGNILLDAALKPKICDFGTSKALRPGQDMDCTGIVVGSLSGYMAPEYKQGGCVSLKTDVYSFGATLLEIIRGSRI
PPSTLELSDESRDFGPLNKWAWELWRGGNLMEFIDPSLRGETHSAAEIQRWVQIALLCVQRGPEERPDMWDVVLMLSTDS
TVILPKPSRPAYY
>A0A679BC53|Oryza|taxID:65489
MASVGMSTGEQKVFVEMSSRNVHRKGFRNREPGCLVSHVMCEQPAHTRMIYDFYLVSKSNSLTWSLVLKVSSQAERMDLA
HLAGLDAVKLVRMIVQAAQKVRHNKKICQQLVHHVQIVGDLLKKLQTSEMMQQPEIRDGLNELKEILREAYMLVTSCESS
SYIYHFFMGGQLADQFRVLQSRIDSCLQVFPLISHIDTSDRLDQILEIIQPRRPQAVKGGPRLFNVCATSSSTGCLSFPP
DASHNSVATAGLKHIVKLKGAHCNRVVQLVDATENFSDGNKIGQGSFGCVYKGQLHDGLEVAVKRCFELPSSRNQMDFQD
LEFQNEICFLGKLQHINVVKLLGYCARTRRLHLDWSTRSRIIHGIAEGLLYLHKHCGLHIVHGDLKPSNILLDSNMNPKI
SDFGLARRYSPGVDEEYADCILGSIGFIAPECRERRLFSTKSDVYGFGALVLEIISGKRCFSLASGDSGDDYGFLNKRAW
YLWRTGRLIKLVDSPSGDELETREILRCIHIALLCVEENPANRPTMQEVVLMLSCRTALLPKPRRPAYLRAEIVSTHP
>A0A679BCD5|Oryza|taxID:4536
MLLGTTMAACVFDLVFLVEMQSSLPALDCSLVADNMSRRCSSKCHREEAVLVFGGEQMTRPIQLDMAICCPIAASLELSW
VFPIQKKTIYLAHKRILKNSSYVDSGCLCSSKEQTERSMALWNGLGQVANIAQLAGVDAYGLIKMIVEAAQTAKRNQETC
QKLARHVKMIGDLLQRLQSTELMQHQETRNPVEQLEETLRHTYMLILSCQDSSYLHSCFMGGKQAHQLREVQSDITFYLQ
LFPLVSFVNTTRTWERLLRRAQPSCTEDTADELQKVHHSDHRIRFNTEILNATEFGDQSVTQCPEVFEEKRSEQASIRSL
NLDQLVVNDIGKGAVLTFSQILAATNNFSGRSLIGQGGFGPVYKGKLPNGLEIAVKRHDTSSHQGEEEFMAEIDVIPKLR
RKNIIELIGFCVQGKECILVYEYIPNGNETKRILLNWSKRLKIIEGISDGLLYLHNHSPKCIVHRDIKASNILLDYEMNA
KISDFGLAIKLAPKATTEVLVRGTWGYADPEYVATGVISEKTDVYSFGIVLLEIISGKLCVSGYNVKSRSRRTIFPEFAL
KNRKKLHKLIDPSLGAKKHERAQIMQCLRVAMLCVRDRAEHRPTMSEVVTMLPSIKTPKDRKAVKTVVYRHVSMRVPLIP
ETTDICSYC
>A0A679BCR1|Oryza|taxID:65489
MASEAVSMAANIAQLTGVDALGLITMIVEAAKAARRNKRTCLELARLVEQVGDLLRALQEQPGVTVMERPETSAPLRELQ
ETLRRAHELVESCRRRGSYPRRLFAGKEQGESLREVRSKISIYLQLFPIICHIDGTRLLVRVIADGAAAAARSPRPEDEE
DEVLMSLTNRPNPQARFEKFSYSQLVHATNDFSLDSQLEQGTLATLYKGKLHGNDVTIKRLSVLTSGQRLPECMSENELF
KNEIKILPELQHKNVAKLVGFCTERRERTTVYECMQNGSLENEQRQQGRYLIGRHGSE
>A0A679BCW7|Oryza|taxID:4536
MVIEVCCCLGLAANVAQLAGLDVITLVKVIKSRVETVRQNKEDCELLAERANMIRDLLRRVQASKVIEDPDMWKPTEGLK
STLRRAGALVKSCQEEWSYAYRFCKGRRIARELRKVLKDLKFYILLLIGMITIINHDQNTRYYRIPETDIVKPQDGAQEV
PSVALGLPAHNYCNDMGQTTGSSGQTQLVTEPSIVNEGHLPENQRSGCCWWWPWKRIATASNAGNLVALEETGLKKFTFS
ELEVATDNFSLENQIGVGAFSIVYKGQLNEIPEVAVKRASYVNRIPFEQLENEAKIVSKLQHTNIVKLLGYCIQDRERIL
VFEYMPSRSLDSFITGERAEESPLDWSKRSQIVKGIAEGAEYLHKQCEPRIIHGDLKPGNILLDAALKPKICDFGTSKAL
RPGQDMDCTGIVVGSRGYMAPEYKQGGCVSLKTDVYSFGATLLEIIRGSRIPPSTLELSDESRDYGPLNKWAWNLWRGGN
QMEFIDPSLRGDTLAAAEIQRWVQIALLCVQRSPEERPDMWEVVLMLSSDSVVLPKPSRPAYY
>A0A679BE22|Oryza|taxID:65489
MIIEVCCCLGFAANVAQLVGLDVASLVKEIKERVQTVSQNKEDCELLAERAELILDLLGRLQKSKVIEDPDMWKPTERLR
STLRRACEVIEFCRERSCTYRFCKSDHTAKELRKVLKALKFCVTHLTALVTIINGDQTTRYFLVQQTPDVVQLQDGVLAP
ALGLPAQHFKYNDRNDRGETLGISGKAQLVTEPSSVNEPGLKRFAFSQLEVATDNFSLENQIGVGAFSIVYQGQLNEGLE
VAVKRASYVDKIPFHQLENELDLIPKLQHTNMRVFTVLEERRYQIQVVHYAPSNGCKGLETCIHTISISISRTSDVWFLS
SRFFNKDEHLGRFAQEYPPIHFHLYPYLLLAFTGERATKEPLDWPKRSQIVRGIAQGAVYLHKLCEPRIIHGGLKPGNIL
LDASLKPKICDFGISKALKADADKDCTGVVVGSRGFMAPEYKQGGCLSLQTDVYSFGATLLQIIRGKHISPSSLALSDES
RNYGPLNKWAWNLWKDGNLMELIDPSLHDETHAAEMKRWVQIALLCVQQSPEERPSMWDVLLMLSCDSVILPEPKLPAYY
C
>A0A6G1C6H2|Oryza|taxID:110450
MALWCGLGQAATVAQLVGVDVGGLIYMIMQAAVTAQQNKKECEQLARRVFTIAELLQHLQDPEVLRRPEIRRPLAGLDNT
LREAHELVMACQEKSAVYRLVMAGRQADRFRDVQSRIDSYLLLFPVISHIVITRRLDRIYNILLPNEAAGASTSASSMPP
IPAPATQVAAKMVWKEPHGVKEFTFKELATATNNFSLDRKIGEGGFGSVYMGRLPDGREEVFMAEMTILSSIRYKHIVPL
YGYCVLVQEKRQLLPPFRKKEKKERLLIYEYMENRSLDLHLHGSSSSPVTESWKTRIEILLGVSRAIEYLQSCGERPVIH
RDFKPSNILLDASWAPHLADFGLALTWEGGDTENSEEWEEREKTQGECEEEEKNTVERKEEESEEWEEEEMKTEEWNAVL
RSGHRLSSFVLPRIEAGELRMVLDRRPAAEPTPRQLEAVELVAQTAARCLRLQWEQRPAISEVVANLEMALELARCDG
>A0A6G1C709|Oryza|taxID:110450
MALWGGLGQAATVAQLVGADVGGLISNIIQAAATARQNKKECEQLARRVLMIADLLPHLQDPEVMRRPEVRRPLTGIDDT
LREAHELVTSCQGKSAAYQFVMAGRLADRFRDVQSRIDSYLLVFPFISHIDITRRLDRIYNILLSNDTAGPSSSAGSQLD
VLVSQEVLVHRHGVGKFTLKELVVATNNFAQEIGRGSFGRVHKGVLPDGREVAVKSLGKASSQHGWQGLLRELDVVSCLR
HKHIVHLVGCCVVRQKKSLLSFWRKNVEKQEELLLVYEYMKNGSLHDHLHGPSSSSSPSPVMASWKMRIEILLGVSRAIE
YLHDYAGVIHRDIKLSNILVDSSWVPRLTDFGVVVNWDEA
>A0A6G1C7S9|Oryza|taxID:110450
MALWGGLGQAATVAQLVGADVGGLISNIIQAAATARQNKKECEQLARRVLMIADLLPHLQDPEVMRRPEVRRPLTGIDDT
LREAHELVTSCQGKSAAYQFVMAGRLADRFRDVHSRIDSYLLVFPFISHIDITRRLDRIYNILLSNDTAGPSSSAGSQLD
VLVSQEVLVHRYGVEKFTLKELVVATNNFAQEIGRGSFGRVHKGVLPDGREVAVKSLGKASSRHGWQYLLRELDFVSCLR
HKHIVHLFGCCVVGQKKSLLSFWRKNVEKQEELLLVYEYMKNGSLHDHLHGPSSSSSPSPVMASWKMRIEILLGVSRAIE
YLHDYAGVIHRDIKLSNILVDSSWVPRLTDLGAVVNWDEAKRSNIHVMGTAA
>A0A6G1C893|Oryza|taxID:110450
MALWSGLGQAATVAQLVGEDVGGLIYMIMQAAVTAQQNKKECEQLARRVFTIAELLQHLQDPEVLRRPEIRRPLAGLDDT
LREAHEIVMACQEKSAVYRLVMAGRQADRFRDVQSRIDSYLLLFPVISHIDITRRLDRIYNILLPNEAAGASTSASSMPP
IPAPATQVAAKMVWKEPHGVKEFTFKELATATNNFSLDRKIGQGGFGSVYMGKLPDGRKVAIKHQNQKSNKNKEEFMAEM
TILSTIRYKHIVPLYGYCVLVQEKRQLLPPFRKKEKKERLLIYEYMENRSLDLHLHGSSSSPVTESWKTRIEILLGVSRA
IEYLQSCGERPVIHRDIKPSNILLDASWAPHLMDFGVALTWEGGDTEGVCGTFGYMAPEYCMRGTLNLTTDIYSFGAVLL
EWREQDGFSGHSVLPLIEAGELCKVLDRRPSPEPTPRQLEAVELLAQTAARCLRLLAEDRPSISEVVAKLETALELARCD
G
>A0A6G1C8A3|Oryza|taxID:110450
MALWGGLGQAATVAQLVGADVGGLISMIMIAAATARQNKKECQQLARRVFMIASLLPYLPEAEVMRGLLDGLDGALREAH
QLVVSCQGRSTAYRLVMAGRQAEKFREVQSRIDSYLLVFPFISHIDITRRLDRIYKVLLPNDATLPSPPLCSPTHEPEFA
GDVAQEVVPHGEEGEKFTMAELAAATNNFGPDRLIGRGGVSNVYMGRLPDGREVAIKMFGTTSIEEFLAERTMLSHIRHK
HIIRLFGCCLERERHKKRSRWFLKKKIVDVLEQVSEPPLLVFENMKNGSLYKHLHGSLSSFSPVTTSWSMRMEILLGVSR
AIEYLHTHADRPVIHRDIKPSNILLDEAWVPRLSDFGLSLTWDEMECSDLTLCGTPGYCDPEYFATNTAKPTIDVYSFGV
VMLEVLTGMKPIFRRKEKEEEKSVIDSEEDGGIPTSLASFMVPLIEAGKLWEVLDRRPTAEPTPKQLQAADLVAHTAARC
LRFDWKERPAMSDVVANLQAALELVRADE
>A0A6G1C8G8|Oryza|taxID:110450
MASDVVGMAANIAQLAGVDALGLITMIVEAAKAARRNKKTCIELAQLVEQVGDLLRALQEQPGVTVMERPETSAPLRELQ
ETLRRAYELVESCRRGSYPRRFCAGKDQGESLRDVQSRIGIYLQLFPIICHIDGTRLLVRVIADGAAACSPRSERGEDEV
LMSLTNRPNPQNRFQKFSYSQLVHATNDFSLDGQLEQGTLAIFYKGKLHGNDVTIKRLSVSSSGQRLPECMSENELFKNE
INILPELQQKNVAKLVGFCTEHSERVTVYECMQNGSLENIIFGPVATRSILDWPTRFRIIEGIAQGLAYLHNYSTVRVIH
RDLKPSNILLDSDMNPKISNFELAEMLSSGTDEQKTDNVVGSIGFSAPEYMHKGIFSVKTDVYSFGIMVLEIISGKRWTQ
PNQKRFHRDLLTWAWVRPSCCGTYAARRLKDLVDPALHAVSFRSRALPRCLSFPARRRALSQQREMRRCVRAALLCIQES
PRRRPSMPEVVHMLRPRKTAPPLPGRSRFTTASSLHGGDVKSS
>A0A6G1C8K4|Oryza|taxID:110450
MASDVVGMAANIAQLAGVDALGLITMIVEAAKAARRNKKTCIELAQLVEQVGDLLRALQEQPGVTVMERPETSAPLRELQ
ETLRRAYELVESCRRGSYPRRFCAGKDQGESLRDVQSRIGIYLQLFPIICHIDGTRLLVRVIADGAAACSPRSERGEDEV
LMSLTNRPNPQNRSQSVCRSLCFEGSMKAQSLAFYLTECRFQKFSYSQLVHATNDFSLDGQLEQGTLAIFYKGKLHGNDV
TIKRLSVSSSGQRLPECMSENELFKNEINILPELQQKNVAKLVGFCTEHSERVTVYECMQNGSLENIIFGPVATRSILDW
PTRFRIIEGIAQGLAYLHNYSTVRVIHRDLKPSNILLDSDMNPKISNFELAEMLSSGTDEQKTDNVVGSIGFSAPEYMHK
GIFSVKTDVYSFGIMVLEIISGKRWTQPNQKRFHRDLLTWAWVRPSCCGTYAARRLKDLVDPALHAVSFRSRALPRCLSF
PARRRALSQQREMRRCVRAALLCIQESPRRRPSMPEVVHMLRPRKTAPPLPGRSRFTTASSLHGGDVKSS
>A0A6G1CWP3|Oryza|taxID:110450
MAARRSGETSGRSSCGAALRPGPGATMESSSLWGVLGQASNVAQLVGVDALGLVSMVVQAALAARRHRDACRQLAQHVEL
VGSLLRELELAELMRREVTRRPLEQLRGALRRCYALVTVCQEDCGYLRRLLLGARMADELRAAQHEIDMFIRLIPLITLV
DSSSNRQDKATEGVAIAVKDSSHRHIRFPARVLGFTEIHVQGDTKLCNAGEQPLGTVDLQEQKIIDIKELVELCARTEES
CPGFAKFDFSQIVHATDNFSEKNNIGQGGFARVYKGQLPNGLVVAIKRFNEHAAKFDFNSELQLARIQHTNLVKLLGWCI
HGKERILVYPLADRGSLHHYIFDKKRKSLLDWPKRLNIIKGVAEGLVYLHKHSMLWIVHRDLKPDNILLDYNMNPKISDF
GSARLLSSDVAEGHASRVVGTSGFKPPEYASRGVYSVKTDVFSFGVLVLVIISGRKNSILDKQRDTIGDLVRDAWHMWRD
GRLHELVDPSLGNEYELSQIMRCTQVALLCTQEDPIVRPTMPDVAEMLSSGSTILLDDPKKPDELSKGVEEGGDIASTCM
DQSSQTIDITITSSAPVSTRVRIIIGQEVI
>A0A6G1CWT8|Oryza|taxID:110450
MESSLWGALGQASSVAQLVGVDALGLVSMVLQAALAARRHRDACRQLAQHVELVGGLLRELELAELMRQEATRRPLEQLR
GALRRCYALVTACQEDCGYLHRLLLGARMADELRAAQHEIDMYIRLIPLIALVDSSSNRRVRQAAKGVPTVIPRCSDHQT
SLRFPKRVSEFTKIHVHGVSAPCEIRGKSLQVTVEPQEQKTMDMEALLKFCIHTEDNYPGFKKFDFFQIIDATDGFSEKR
NIGKGGFGTIYSGQLLDGLVVAIKRLDVDAAMFDFKSELQLVRLQHANLIRLLGWCIHEKERILVYEFMQKGSLHNIIFP
EHSTDKTKGALLNWSKRLQIIKGLAEGLLYLHKDSWIVHRDFKPSNILLDHDMNPKIADFGSAVTLVSDVAEERTRRVVG
TSGYIAPEYASQGLYSLKTDVFSFGVLVLEIISGRNNFIMEQQGDTVGNLVRDAWHMWKDQRLHELVDPAMCGGYESTVI
MRCTQLALLCAQEDPADRPTMSDVTAMLNSESTPLSDPKEPTELTNGGASADRSSTYIGHSSKTIEITITSSAPASTRVR
IIVGPKI
>A0A8J8XW35|Oryza|taxID:39947
MVIEVCCCLGLAANVAQLAGLDVITLVKVIKSRVETVRQNKEDCELLAERADMILDLLRRVQASKVIEDPDMWKPTEGLK
STLCRAGAIVKSCQEEWSYAYRFCKGGRIARELRKVLKDLKFYILHLIGMITIINHDQNTRYYYIPETDVVKPQDATASN
AGKPVALEETGLKKFTLSELEVATDNFSLEKQIGIGAFSIVYKGQLNEMPEVAVKRASYVNRIPFDQLENEAKIISKLQH
TNIVKLLGYCSQEREKILVFEYMPGRILDSFITGERAEELPLDWSKRSQIVKGIADGAVYLHKQCEPRIIHGDLKPGNIL
LDAALKPKICDFGTSKALRPGQDMDCTGIVVGSR
>A0A8J8XZ90|Oryza|taxID:39947
MIIEVCCCLGFAANVAQLAGLDVASLVKEIKERVQTVSQNKEDCELLAERAELILDLLGRLQKSKVIEDPDMWKPTERLR
STLRRACEVIEFCRERSCTYRFCKSDHTAKELRKQTPDVVQLQDGVQVPALGLPAQHFKYNDRNDRGETLGISGKAQLVT
EPSSVNEPGLKRFAFSQLEVATDNFSLENQIGVGAFSIVYQGRLNEGLEVAVKRASYVDKIPFHQLENELDLIPKLQHTN
IVKLLGYCTRKRERILVFEYMPNRSLDSFITGERATKEPLDWPKRSQIVRGIAQGAVYLHKLCEPRIIHGDLKPGNILLD
ASLKPKICDFGISKALKADADKDCTGVVVGSRGFMAPEYKQGGCLSLQTDVYSFGATLLQIIRGKHISPSSLALSDESHN
YGPLNKWAWNLWKDGNLMELIDPSLHDENHASEIKRWVQIALLCVQQSPEERPSMWDVLLMLSCDSVILPEPKLPAYYY
>A0A8J8YEN6|Oryza|taxID:39947
MALWSGLGQAATVAQLVGADVGSLISMIVQAAVTAQHNKKECEQLARRAFMIAELLPHLRDPEVVCLPEIRRPLVGLDDT
LREAHELVMSCQEKSVMHRLVMAGRQAERFREVQSRIDSYLLVFPFISHIDITRRLDRIYRVLLPNDHTPVPSPSAGSQT
RELELAEEAAQEVVFRGEEGEKFTIAELATATNNFASDRLIGRGGVGNVYMGRLPDGREVAIKHFPEFHYTSIEDDEFNA
ERIILSRIRHKGIIRLFGCCVERHKQEANNKRSTWFWKKKVADAGLQTPMTTEPLLVFEYMRNSSLDKHLHGSLSSSSPV
ATSWSMRMGILLGVSRAIEYLHTHPTRPVIHRDIKPSNILLDEAWVPRLSDFGLSVAWDGTDHCCDLSIDGTLGYIDPEY
FVTHSVKPTIDVYSFGVVMLEVLTGIKPIFKRKEKEEEDDGGIIPTSLLAFALPIVEAGEVRKVLDRRPTPEPTPRQLQA
VELVAQTAACCVRLEPQGRPAISEVVANLQAAIDLISSNDDE
>A0A8J8YKD0|Oryza|taxID:39947
MALWGGLGQATTVAQLVGADVGGLISVIMKAALTAQQNKECEQLARRVFMIAELLPHLQDPEVMRRPEIQRPLVGLDDTL
REAHELVISFQEKNAMHRLELAEEAAQEVVFHGEKGEKFTFAELATATNNFASDRLIGRGGVGNVHMGRLSDGREVAIKQ
FHDDLSIYASKYDPFVTHYDHDEFYQRSIEEFNTEHTILSHIRHKHIIRLFGCCTERQYKRKIKLSIWCWKKEVVLLQPM
KRLLLVFEYMKNSSLDKHLHGSLSSSSPVTTSWSMRLEILLGVCRAIDYLHTHPTRPVIHRDIKPSNILLDSNWVTRLSD
FGCSITWDDETEGSDYPMAGTLGYIDPECMIITMYPKPTMRHCDAGVLFALPLIEAGEVWELLDRRLLATEPTAKQLQAA
ELVAHTAASCVQLEGKDRPAMSEVVAKLQEAVELWEGMDRMATIAQLTGVDALGLISTIVQAAQAVCRNKETCQELVQEI
QLIRDLLRMLQDPEMMCREEIVNVLSGLEGTLKEAYALVTSCRDCSTMYRFFMGWKQADQFRRIKKKIGKHLRFYPMISH
ADLTRRLEKLANSAALSTCSSQDAQDVPASSSTSHSNPEARAEEVNDEFEKGEVVTQSINEVERHEAGHQDAVQTSSVRK
SRSWWHDVISSKKAADAVKAHVVPRAIELFSLSELAKATMDFALDREIGEGSFSNVYRGMLPDGREVAIERKKVDSSARG
MEAFRAEVTIQSLLHHKHIIRLVGCCVMEEEEHWSLFQKKNMVEKRLLVFEYMENGSLFDHLHGPSTSSFSPVTASWKTR
IEILLGVSRAIEYLHSYATPAVIHCDIKSSNILLDSSWSPRLSSFDIAVSCDEAECVDICVRGTLGYLDPEFVRTRTLKP
ASDVYNFGVVMLEVLSGRRAICRWKEDHGDGDGDSPMDSLVNHALPLIDAGQVLHLLDRRPAEEPTPRQLEAADLVARTA
AHCLQENGDDRPAMSDVVTRLQAALELVRCDDE
>A0A8J8YPH8|Oryza|taxID:39947
MALWSGLGQAATVAQLVGADVGGLISMIMQAAMTAQQNKKECEQLARRVFTIAELLQHLQDPDLLRRPEIRRPLTGLDDT
LREAHELVLSCQDKSAVYQLVMARRQADRFRDVQSRIDSYLLLVPVISLLDITRRLDRIYNILLPTNTPGPSMPAFSVPP
NPSPPAQVATQFVWRGTHGVKEFTFKELTTATNNFSLDRKIGQGAFATVYMGRLPDGREVAIERTLETSGIGKIDIMREL
SILRSISHQHIVRVFGSCVKEKRQLLPPFRKKEEEILLVLEYIENDTLDKHLHGPRSSSPVMTSWKTRIEILLGVSRAIE
YMQSYGERPVIHRDVKPSNILLDASWAPHLTDFLWALTWEGPGHQENIIGTYGYLAPECVIAGTLNPTVDVYSLGVVMLE
VLTGKKPYFSKEEWEKEKTEERVEEEKREECEQEGKNTEEGKESEREEDGKTKEEWHEWRKREMFSRRHNLVSFALPLIE
AGEVWKVLDKRPAAEPTPRQLEAAELVAQMAVRCLLLQWEERPPISEVVANLENALELAHCDG
>A2WT64|Oryza|taxID:39946
MVIEVCCCLGLAANVAQLAGLDVITLVKVIKNRVETVRQNKEDCELLAERADMILDLLRRVQESKVIEDPDMWKPTEGLK
STLRRAAAIVKSCQEDWSYAYRFCKGGRIARELRKVLKDLKFYILPLIGMITIINHDQNTRYYYIPETDVVKPQDASANN
AGKLVALEETGLKKFTLSELEVATDNFSLEKQIGIGAFSIVYKVSEQKSCLWTGATYSWMLRLKPKICDFGTSKALRPGQ
DMDCTGIVVGSRGYMAPEYKQGGCVSLKTDVYSFGATLLEIIRGSRIPLSTLELSDESRDFGPLNKWAWELWRGGNLMEF
IDPSLHGETHSAAEIQRWVQIALLCVQLGPEERPDMWDVVLMLSSDSTVILPKPSRPAYY
>A2XML5|Oryza|taxID:39946
MQAALTAQRNKKECEQLARRVFMIAELLPYLQDPEVMRRPEVRRSLAGLGDTLREAHELAMSCQGMTMVYRLVTAGRQAD
KFRAGSTHTSSSSPSIISHIYITRRLDRIYNILLPNDMSTMPSPSSGSHSHEVELQGKVMLHGDEGEKFTFAELVAATNN
IAADREIGKGGFGTVYIGYLLRDGREVAIKRMHKDERYGTMAKEFMAEVTKNEYTKNGSVHDHLHGTPPPSPSSSSSPVR
ASWKMRIETLLGVLRAIEYLQFYNERPVIHCDINSSNILFDTTWAPRLADFGASVRCDPSSRSVRPDAIYGKFGYIDLEH
DSDREADDRRVQLRRRDAGAVDGDEGTLLQRGRRARGVRLLGGGSERYPRRLG
>A2XML7|Oryza|taxID:39946
MALWGGLGQAATVAQLVGADVGGVISKIIQAAAMAQQNKKECDQLARRVLMIADLLPHLQDPEVMRRPEVRRPLTGLDDT
LREAHELVISCQGRSAAYRFVMAGRLANRFRDVQSRIDSYLLVFPFISHIDITRRLHRIYNILVSNDTEASSSSAGFQAD
LLEFAQVSQEVVVQRYGVEKFTLKELMVATNNFVQEIGRGNFGRVYKGVLLDGREVAIKSLGKASPDDWKSLLTELVILS
RVRHKHIVSLFGSCVVRQKKGMLSFRKKSVDQLQEELMLVYEYMKNGSLADHLHGPLSSSSSPVIASWKMRIEILLGVSR
AIEHLHVYAMPPLIHRDIKPSNILVDSSWVSHLTDFGCAVNWEEKERSNAPIWGTTGYVDPMLYTTMSPTVSMDVYSFGV
VMLEVLTGKKTIFNRQEEGEDSSFVPTSLVVFSLPIIEAGELGKVLDRRPAQEPTARQLEALDLVAQTAARCVRLQGKDR
PAISEVVTILETALKLILCDDSPMSCRAI
>A2XMP0|Oryza|taxID:39946
MALWGGLGQAATVAQLVGADIGGLITMIMQAAMTAQQNKKECEQLARRIFTIAELLQHLQDPEVLRRPEIRRPLTGLDDT
LREAHELVLSCQDKSAVYRLVMAGRQAEKFRDVQSRIDSYLLLFPVISHMDITRRLDRIYNILLPNDMAGPSMSPVSMPQ
MPVPASQDTAKICWNWKEPHGVQEFNFKELAKATKNFAPERKIGEGSFGSVYMGRLPDGRVVAIKHRSRNSLQGYKEFMA
EITILSPIRYKHIVPLYGYCDVLVEEKQRRLLPPFRKEKEEKEHLLVYEYMENGSLDHHLHGPTSSSSSSSPVMASWKTR
MEILLGVSRAIEYLQSCGEQPIIHRDIKTSNILLDGNWVPRLTDFGLALIWEGPGHEEAVVGTYRYVAPEYVMTGVLNPS
VDIYGFGVVMLEVLTAKRPYYPKEESEEKKREDKREECEEEVQKREEWEKEDTTQKLHEDLRKRRDFVSFVLPLIEEGNL
RKVLDRRPSAEPTPRQLQAVELVAQTAARCLRLQWEERPAILEVVANLETALELARCDG
>A2Y9F8|Oryza|taxID:39946
MAVWGGLGQAATVAQLVGADVGGLISSIIQAAATARQNKRECDQLARRVVMIADLLPHLQDPEVMRRPEVRRPLAELGDT
LREAHELVASCQGRSAAYRFVMAGRLADRFRDVQSKIDSYLIVFPFIAHIDITRRLDQIYRILAPNDTAAASSSSSAGSS
QSDQIYNILVSNDTTAASSPSSAGSLQSPDALEFARISQGDGGEEFTVKELVAATNNFANEIGRGSSGSVYKGRLRDGRE
VAIKSLVKTSPDHGREESLMRGLAILSRLRHDHIVRLLGFCVVREKKRESTLLLSFRKKKKAAAERQAGELLLVYDYMEN
GSLADQLHGHLSSSSSSSPVMASWKMRIKMLLGVSRGIQYLHHGATTTPIIHGDIKLSNILVDSSWVPHLTDFGAAVING
MERPSTVVHGTAGYIDPEFYSTMNQTRSSDVNSFGVVMLEMLTGKRPIFIDRKEEGEVTNLVAFSLPIIEDGELGRLLDR
RPAEPTARQLEALEMVARTAARCVQLQRKERPAISEVVAILETALDLLLRDG
>A2YUN3|Oryza|taxID:39946
MWGELGNAATVAQLVGANLGGLISKIIQAAATARQNKRECEHLAVRASMIYDLLPHLQHPEVMRRPEVLRPLALLEDTLQ
EAHELVTCCQQKSPTYRFVMAWRLADKIRNVQTRIDSYLLFLPIISHIDIIHCLDQIHRMLISTGDGDCRTMASPSADSQ
SLLQRRLVLHGDGECEKFTMPQLAMATNNFAVDRQIGEGRSFGMMMYKGRLPDRREVAIRRASPRRKGDFLRELAILSPL
RHDHIVRLLGCCVAAAATTTSSAEDEDCLLVYEYIDNGTLYDHLHGSDGASSLVTTSWKTRIEILVGVSRAIEHLHSHAV
PPVIHRDVKLSNILLDSSYAPRLSDFGLAVSCDEVECTAEMPILGTFEYMDPEYLSTGNLTPASDVYSFGVVMLELLTGK
KAIHDEKHGAVVATSLVASVLPNMEAGDLMKELDRGPGLKPTPRQLKATEVVARTAGRCVHSQGKERPPMTEVVANLQEA
LDLLKVIDE
>A3B8G1|Oryza|taxID:39947
MAVWGGLGQAATVAQLVGADVGGLISSIIQAAATARQNKRECDQLARRVVMIADLLPHLQDPEVMRRPEVRRPLAELGDT
LREAHELVASCQGRSAAYRFVMAGRLADRFRDVQSKIDSYLIVFPFIAHIDITRRLDQIYRILAPNDTAAASSSSSAGSS
QSDQIYNILVSNDTTAASSPSSAGSLQSPDALEFARISQGDGGEEFTVKELVAATNNFANEIGRGSSGSVYKGRLRDGRE
VAIKSLVKTSPDHGREESLMRGLAILSRLRHDHIVRLLGFCVVREKKRESTLLLSFRKKKKAAAERQAGELLLVYDYMEN
GSLADQLHGHLSSSSSSSPVMASWKMRIKMLLGVSRGIQYLHHGATTTPIIHGDIKLSNILVDSSWVPHLTDFGAAVING
MERPSTVVHGTAGYIDPEFYSTMNQTRSSDVNSFGVVMLEMLTGKRPIFIDRKEEGEVTNLVAFSLPIIEDGELGRLLDR
RPAEPTARQLEALEMVARTAARCVQLQRKERPAISEVVAILETELDLLLRDG
>A3BSK4|Oryza|taxID:39947
MWGELGNAATVAQLVGADLGGLISKIIQAAATARRNKAECEQLAVRASMIYDLLPHLQHPEVVRRPEVLRPLALLEDTLR
EAHQLVTCCQHKGPTYRFVMAGRLADKIRSVQARIDSYLLFLPLISHIDIIHCLDQIHRMLISTGDGDCRTMASPSADSQ
SLLQRRLVLHGDGECEKFTMPQLAMATNNFAVDRQIGEGRSFGMMMYKGRLPDRREVAIRRASPRRKGDFLRELAILSPL
RHDHIVRLLGCCVAAATTTSSAEDEDCLLVYEYIDNGTLYDHLHGSDGASSLVTTSWKTRIEILVGVSRAIEHLHSHAVP
PVIHRDVKLSNILLDSSYAPRLSDFGLAVSCDEVECTAEMPILGTFEYMDPEYLSTGNLTPASDVYSFGVVMLELLTGKK
AIHDEKHGAVVATSLVASVLPNMEAGDLMKELDRGPGLKPTPRQLKATEVVARTAVRCVHSQGKERPPMTEVVANLQEAL
DLLSLDE
>A3CDQ8|Oryza|taxID:39947
MALWGGLGQAATVAQLVGADIGGLITMIMQAAMTAQQNKKECEQLARRVFTIAELLQHLQDPEVLRRPEIRRPLTGLDDT
LREAHELVLSCQDKSAVYRLVMAGRQAEKFRDVQSRIDSYLLLFPVISHMDITRRLDRIYNILLPNDMAGPSMSPVSMPQ
IPVPASQDTAKICWNWKEPHRVQEFNFKELAKATKNFAPERKIGEGSFGSVYMGRLPDERVVAIKHRSRNSLQGYKEFMA
EITILSPIRYKHIVPLYGYCDVLVEEKQRRLLPPFRKEKEKEHLLVYEYMENGSLDHHLHGPTSSSSSSPVMASWKTRME
ILLGVSQAIEYLQYCGEQPIIHRDIKPSNILLDGNWVPRLTDFGLALTWEGPGHEDTVVGTYGYAAPEYVMTGILNPSVD
IYGFGVVMLELLTGKKPHFFEEESEEKKREDKREECEEEAQKREEWEKEDTTQKLHEDLKKRRDLVSFALPLIEEGNLRK
VLDRRPSAEPTPRQLQAVELVAHTAARCLRLQWEERPAILEVVANLETALELARCDG
>B8AG64|Oryza|taxID:39946
MDLAHLAGLDAVKLVRMIVQAAQKVRHNKKICQQLVHHVQIVGDLLKKLQTSEMMQQPEIRDGLNELKEILREAYMLVTS
CESSSYMYHFFMGGQLADQFRVLQSRIDSCLQVFPLISHIDTSDRLDQILEIIQPRRPQWDVAFLEFKAPMVVYIHGSVK
FYLSQLVDATENFSDGNKIGQGSFGCVYKGQLHDGLEVAVKRCFELPSSRNQMDFQDLEFQNEICFLGKLQHINVVKLLG
YCARTRRLHLDWSTRSRIIHGIAEGLLYLHKHCGLHIVHGDLKPSNILLDSNMNPKISDFGLARRYSPGVDEEYADRILG
SIGFIAPECRERRLFSTKSDVYGFGALVLEIISGKRCFSLASGDSGDDYGFLNKRAWYLWRTGRLIKLVDSPSGDELETR
EILRCIHIALLCVEENPANRPTMQEVVLMLSCRTALLPKPRRPAYLRAEIVSTHP
>B8AKW6|Oryza|taxID:39946
MWSGLGQAATVAQLVGADVGSLISVIMQAAMTARQNKKECEQLARRVFMIAELLPHLQDPEVMRRPEVRRPLAGLDDALR
EAHELVTSCQRRAAAYRLVMAWRQAERFREVQSKIDSYLLVFPFISHIDITRRLDRIYGVLLPNDTTLPSASAGLPNHEM
EGERFTMAELAAATNNFATDRQIGTNPVARVYKGRLADGREVAVKQLVGNSNLSLAVEEELQAELSLLSIRHSHIVRLLG
WCAAEEKHLIVYEHMKNGTLDDHLHGAPSSPVTTSWRTRVEILLGVSRAVEHLQSSSGGERRRPVIHRDIKPSNILLDDA
WAPRLTDFGLSLTWDERECSSELPVVGTHGYAAPEYVATGRIRPASDVYGVGVVMLEVLTGRKALSQRAVVLKDGCTGFA
RESLVDLALPVIRSGKARKLLDIRLTTTPTRRQLRAADMVARTATRCLLHDWVKRPAISEVVVDLKAALELVRFDV
>B8B1T3|Oryza|taxID:39946
MESSSLWGVLGQASNVAQLVGVDALGLVSMVAQAALAARRHQDACRRLGQHVELVGGLLRELELAELMRREATRRPLEQL
QGALRRCYALVTACQEDRGYLHRLLLGARMADELRAAQHEIDMYIRLIPLIALVDSSSNRRVKAMEGAATAVKYSSNRHI
RFPARVSGFTEIHVQGDTKFCKAGEQPLGTVYLQEQKILDIEELVELCTRTEESCPGFSKFDFSQILHATDNFSENSNIG
RGGFATVYKLARVQHNNLVKLLGWCIHGKERILVYEFADRGSLHHYIFDKMRKSLLDWPQRLNIIKGVAEGLVYLHKLSM
LWIVHRDLKPDNILLDYNMNPKISDFGSSSSLSSEVAEEHTRRVVGTSGFKAPEYASRGVYSVKTDVFSFGILVLVIISG
RKNSILYKQRDAIGDLVRDAWHMWRDGRLHELVDPSLGHGYELDQIMRCTQVALLCTQEDPTVRPTMPDVAAMLRSGSVI
LLDDPKKPSDLSNEVEKGGDETSTCMDQSSQTIDITITSSAPVSTRVRIVIGQEVI
>B8B1V0|Oryza|taxID:39946
MASGLWGALGQASSVAQLVGVDACRRLGQHVELVGGLLRELELAELMRREATRRPLERLQGALRRCYALVRACQEDCGYL
HRLLLGARMADELRAAQHEIDMYIRLIPLISLVDSSNNNRRVTATEGVPSVVPSSSDHHTRFPRRVLAFTEIHVQGATKP
REIGGKSLEVTVDKQEQKIMDMEEIMKLCIQTEENYPGFRKFGFFQLVDATDGFSENRNVGIGGFGTVYKGQLLDGHTVA
IKRFVVDAAIFDFKSELQLVRLQHTNLIRLLGWCIHEKEKILVYEFMQKGSLDNIIFHKRKGALLNWSKRLQIIKGLAEG
LLYLHKHCLIVHRDLKPNNILLDHDMNPKIADFGSAVTLVSDVAEERTRRVMGTSGYIAPEYASEGRYSLKTDVFSFGVV
VLEIISGRKNFIMEKQGDTVGNLIRDAWHMWRDGRLHELVDPALCDEYESPVIMRCTQVALLCAQEDPADRPTMTDVTRV
LNSESILLSDPKEPTELTDGGASIDRPSTYIGQSSKTIDITITSSAPVSTRVRIIVDPEI
>B8B2S1|Oryza|taxID:39946
MEHERKVFVQMRQTAQEINPLIRYGYRGVLLPGAGCECSSAGRPGCDHAGQSVETVRQNKEDCELLAERANMIRDLLRRV
QASKVIEDPDMRKPTEGLKSTLRRAGALVKSCQEEWSYAYRFCKGRRIARELRKVLKDLKFYILLLIGMITIINHDQNTR
YYRIPETDIVKPQDGAQEVPSVALGLPAHNYCNDMGQTTGSSGQTQLVTEPSIVNEGHLPENQRSGCCWWWPWKRIATAS
NAGNLVALEETGLKKFTFSELEVATDNFSLENQIGVGAFSIVYKGQLNEIPEVAVKRASYVNRIPFEQLENEAKIVSKLQ
HTNIVKLLGYCIQDRERILVFEYMPSRSLDSFITGERAEESPLDWSKRSQIVKGIAEGAEYLHKQCEPRIIHGDLKPGNI
LLDAALKPKICDFGTSKALRPGQDMDCTGIVVGSRGYMAPEYKQGGCVSLKTDVYSFGATLLEIIRGSRIPPSTLELSDE
SRDYGPLNKWAWNLWRGGNQMEFIDPSLRGDTLAAAEIQRWVQIALLCVQRSPEERPDMWEVVLMLSSDSVVLPKPSRPA
YY
>B8B2S3|Oryza|taxID:39946
MALWNGLGQVANIAQLAGVDAYGLIKMIVEAAQTAKRNQETCQKLARHVKMIGDLLQRLQSTELMQHQETRNPVEQLEET
LRHTYMVILSCQDSSYLHSCFMGGKQAHQLREVQSDITFYLQLFPLVSFVNTTRTWERLLRRAQPSCTEGKLPNGLEIAV
KRHDTSSHQGEEEFMAEIDVIPKLRRKNIIELIGFCVQGKEYETKRILLNWSKRLKIIEGISDGLLYLHNHSPKCIVHRD
IKASNILLDYEMNAKISDFGLAIKLAPKATTEVLVRGTW
>B8B9W4|Oryza|taxID:39946
MAAAVLNALAPAATVAQLAGADAAGLVSAILQAVRAARRNRRECRLLARRAMMVGDLLRLLPPESETMRRPEVRRALDGL
GGALRQALELVESCQESGAVRGLMTAGRQAEQFREVQGEINDYMLLFPVVSHIDITRRLDLIYGLLLPADSQPHQMPEDA
PGSPGDHFEADVRNVEITAAEVIPFESNQTITEPFEFGEHQVAGHQEGLEELLSKVQRLKWLCWWSQHDSLERPSTYDLL
KAATNNFSSKSKIASGGWATVYKAQMRNSLEIAIKVYPMGTGEKRVFSQYERELNLLTKLQHTNIIKLLGHCTGEWELIL
IYEYMPNGSLDKFIHGPNREVSFDWFSCFKIIQGIAEGLLYLHTGYIAPEYLRGGILSTKVDVYAYGVILLEIITGRRSC
MSLKDDEYVLLTEYAWDLWRTGRSAELLDAALRNEARIAEITSCIQIALLCVQKDPADRPSMLDVLAMLRDEKIVAAPKK
PGDLLLGDETSVESGDLLLGEETSGETAHWFASSGATCSSTEFTVPR
>B8BIF8|Oryza|taxID:39946
MIMLAALTAQQNKKCEQLARRVFMIAELLPHLQDPEVMRRPEVQRPLAGLGDTLREAHELVMSCQGMTMELQENVVLHGD
EGEKFTFAELATATNNFAADREIGKGGFGTVYIGYLLPDGRDEVAIKRTHKDETYGTTAKEFMAEVTILPSLRHKHIICF
YGSCVLEQEKRQLLPPFRKMKKVEERLIVYEYTNNGSLHDHLHVLQRATGDHPPRHQLVKHAVRRHLGATLWRLADFGAS
VRCDHSTRSVPADAFYGKFGYIDLEYATTAIAKPTIDVYSFGVVMLEVLTGMRALFYQEEDVHKVFDCSEEDRNEIPAVL
AEVTPPFIEVGEFGLVKRLQFGLWKCFGYQLAAMVLRPTYMSVSTRTTATNEVLDRSCCADNHARCYSDSTLILSERVAH
SKSATATVGGGRGRRELAVIDGTLRRKGIPCAYTTATTTSNSTFA
>B8BLI6|Oryza|taxID:39946
MDRMATIAQLTGVDALGLISTIVQAAQAVRRNKETCQELVQEIQLIRDLLRMLQDPEMMCREEIVNVLSGLEGTLKEAYA
LVTSCRDCSTMYRFFMGWKQADQFRRIKKKIGKHLRFYPMISHADLTRRLEKLANSAALSTCSSQDAQDVPASSSTSHSN
PEARAEEVNDEFEKGEVVTQSINEVERHEAGHQDAVQTSSVRKSRSWWHDVISSKKAADAVKAHVVPRAIELFSLSELAK
ATMDFALDREIGEGSFSNVYRGMLPDGREVAIERKKVDSSARGMEAFRAEVTIQSLLHHKHIIRLVGCCVMEEEEHWSLF
QKKNMVEKRLLVFEYMENGSLFDHLHGPSTSSFSPVTASWKTRIEILLGVSRAIEYLHSYATPAVIHCDIKSSNILLDSS
WSPRLSSFDIAVSCDEAECVDICVRGTLGYLDPEFPHGFFGYHALPLIDAGQVLHLLDRRPAEEPTPRQLEAADLVARTA
AHCLQENGDDRPAMSDVVTRLQAALELVRCDDE
>B8BLJ0|Oryza|taxID:39946
MALWGGLGQATTVAQLVGADVGGLISVIMKAALTAQQNKECEQLARRVFMIAELLPHLQDPEVMRRPEIQRPLVGLDDTL
REAHELVISFQEKNAMHRLELAEEAAQEVVFHGEEGEKFTFAELATATNNFASDRLIGRGGVGNVHMGRLSDGREVAIKQ
FHDDLSIYASKYDPFVTHYDHDEFYQRSIEEFNTEHTILSHIRHKHIIRLFGCCTERQYKRKIKLSIWCWKKEVVLLQPM
KRLLLVFEYMKNSSLDKHLHGSLSSSSPVTTSWSMRLEILLGVCRAIDYLHTHPTRPVIHRDIKPSNILLDSNWVTRLSD
FGCSITWDDETEGSDYPMAGTLGYIDPECMIITMYPKPTMRHCDAGGIDWSKAS
>B8BLN6|Oryza|taxID:39946
MASEAVSMAANIAQLTGVDALGLITMIVEAAKAARRNKRTCLELARLVEQVGDLLRALQEQPGVTVMERPETSAPLRELQ
ETLRRAHELVESCRRRGSYPRRLFAGKEQGESLREVQSKISIYLQLFPIICHIDGTRLLVRVIADGAAAARSPRPEDEED
EVLMSLTNRPNPQARFEKFSYSQLVHATNDFSLDSQLEQSTLATLYKGKLHGNDVTIKRLSLLTSDFVDELIVAILQAFA
GAATARSILDWPTRFRIIEGIAQGLAYLHNYSRVCIIHRDLKPSNILLDSDMNPKISNFELAEMLSSGTDEQKTDNVVGS
IGFSAPEYMHKGIFSVKTDVYSFGVMVLEIISGKRWTQPNQTRFHKDLLTWVC
>B9F2E0|Oryza|taxID:39947
MALWNGLGQVANIAQLAGVDAYGLIKMIVEAAQTAKRNRETCQKLARHVKMIGDLLQRLQSTELMQHQETRNPVEQLEET
LRHTYMLILSCQDSSYLHSCFMGGKQAHQLREVQSDITFYLQLFPLVSFVDTTRTWERLLRRAQPSCTEDTADELQKVHH
SDHRIRFNTEILNATEFGDQSVTQCPEVFEEKRSEQASIRSLNLDQLVVNDIGKGAVLTFSQILAATNNFSGRSLIGQGG
FGPVYKGKLPNGLEIAVKRHDTSSHQGEEEFMAEIDVIPKLRRKNIIELIGFCVQGKEYETKRILLNWSKRLKIIEGISD
GLLYLHNHSPKCIVHRDIKASNILLDYEMNAKISDFGLAIKLAPKATTEVLVRGTWGYADPEYVATGVISEKTDVYSFGI
VLLEIISGKLETWRGGMRGRGERGDLAGDGPTTAAVTSGGRSSALTIDLPPLLPSPAGISKLRLPSPARALNLSQVRPGE
AFQNLILHLFHCPVTPIATTLGPSKIIPTPIWLCAAPSKPLNSLYVKNALNFWFSSSFSSFSVSSLGFGLFLSHVANKDV
ATSLFLAGSSVLKSAGLSIHLTKDSAAKDIQENVTRFLVQFEGSSSVPSLVGEKVVPALQTVKPAFTATSRHIGCSQQSS
KTSTPSVPTGPALKSVYCPVTNSFRDALLSQPKPKPPARSATSRLPSRGRKNLTMLNRCFRCLGSDHQVKDCRDPLICAS
CRRAGHRQDSCRSSMASNISPRRSSSSFHPSTANSTSRFTTRWVRRALNTPAPPPPRLPTAPYPRSNHSSPPPDNLAIVP
YVPPLTHVDAQLEDVIAMLESSLCSSPVRSVTAGPLVPMEVSENAVTSSVASPLPDVRNALVCVQDSSISVAALVPVLAC
AVNDLETVSTEVVPATVSLVSVMPTRAAAVAEVAHATVESVVVPSSVSEDLSPAVNLSSMPPRLRCKNKGFLAWYGACPS
SRQPSSVPPQEPRDIFVCSEQLSANPILSPPQDPDSTRSPPPTLSGPSAAEQIRRALAGLSPEGSIHSASLSPGRVPVIT
SNDTTAAQDFAFGEPDPVNISGDSDDDILDIFIPFVDMRVTAHYATAYVTPPCECPGRVIRKAMQDAHPRFQFTLISACR
GAMTLRFIHSQDRDFAVDHQENLTAEGHLVRLERPEDSAARFIQHNTMLSELDCIDFPPEMLFPNKIRNAFENYGELMEV
DDQCLYGDEQSSLRLVVLHYPGKRMSPRFRLRYNLGIVCTVYVRVLRTWELAMNVDEDGNYIKHYEQFLFPHQLDPPRSG
PTVGPEAELDNLNQAPSNQISNNQGLQNRGRLLAILPAASTVFIEEISDTPEIFVPPSIHSAPSSIHDCLQDLVPSDTEN
EHELSARKRRRQKKRTIDSDVKRRYSERLAAKEGHLYISMESKAARAKKLKEQLAKCSSKLNDAVHKHNLLDLNFKTTPK
ALEDLAIACSLNDHDIAQLRKVFSSVD
>B9FQL5|Oryza|taxID:39947
MVVQAALAARRNRDACRRLGQHVELVGGLLWELELAELMRREATRRPLEQLQGALRRCYALVTACQEDRGYLHRLLLGAR
MANELRAAQHEIDMYIRLIPLIALVDNSSSNRRVTATEGVRAVVPSCSDHHTRFQRRALEFIELHVQGAAKPSEIGGKSL
VVTVDPQPQEEKIMDIEAVLKLFVHTEENYPGFRKFDFIQIVDATDGFSEKRILGKGGFGTVYKGHLLDGLTVAIKTFDA
DTAIFDLKSELQLIIKGLAEGLLYLHKHCWIVHRDLKPSNILLDHDMNPKIGDFGSAVTLVSDVAEERTKRVVGTSGYIA
PEYASQGLYSLKTDVFSFGVVVLETISGRKNFIMEKQRDIVGYLVRDAWHMWKDGRLQELVDPALCDGYESTVIMRCTQV
ALLCAQEDPADRPTMTDVTAMLDSESIMLSDPKEPTELTHGGAPVLTGHRHILVTQARR
>B9G0G3|Oryza|taxID:39947
MAAAVLNALAPAATVAQLAGADAAGLVSAILQAVRAARRNRRECRLLARRAMMVGDLLRLLPPESETMRRPEVRRALDGL
GGALRQALELVESCQESGAVRGLMTAGRQAEQFREVQGEINDYMLLFPVVSHIDITRRLDLIYGLLLPADSQPHQMPEDA
PGSPGDHFEADVRNVEITAAEVIPFESNQTITEPFEFGEHHVAGHQEGLEELLSKVQRLKWLCWWSQHDSLERPSTYDLL
KAATNNFSSKSKIASGGWATVYKAQMRNSLEIAIKVYPMGTGEKRVFSQYERELNLLTKLQHTNIIKLLGHCTGEWELIL
IYEYMPNGSLDKFIHGPNREVSFDWFSCFKIIQGIAEGLLYLHTYEAEICIVHRDLKPSNILLDSDMNAKIGDFGIAKTI
SPARQQDTYVSGTFGYIAPEYLRGGILSTKVDVYAYGVILLEIITGRRSCIPCLKDDEYVHLTEYAWDLWRTGRSAELLD
AALRNEARIAEITSCIQIALLCVQKDPADRPSMLDVLAMLRDEKIVAAPKKPGDLLLGDETSVESGDLLLGEETSGETAH
WFASSGATCSSTEFTVPR
>B9G8N9|Oryza|taxID:39947
MASEAVSMAANIAQLTGVDALGLITMIVEAAKAARRNKRTCLELARLVEQVGDLLRALQEQPGVTVMERPETSAPLRELQ
ETLRRAHELVESCRRRGSYPRRLFAGKEQGESLREVQSKISIYLQLFPIICHIDGTRLLVRVIADGAAAARSPRPEDEED
EVLMSLTNRPNPQARFEKFSYSQLVHATNDFSLDSQLEQSTLATLYKGKLHGNDVTIKRLSLLTSDFVDELIVAILQAFA
GAATARSILDWPTRFRIIEGIAQGLAYLHNYSRVCIIHRDLKPSNILLDSDMNPKISNFELAEMLSSGTDEQKTDNVVGS
IGFSAPEYMHKGIFSVKTDVYSFGVMVLEIISGKRWTQPNQTRFHKDLLTWAWVRSWCCGARVARRLKELVDPPLHAASF
RGGALPRCLSLPARRRALSQQREMRRCARAALLCIQESPKRRPAMPEVVHMLRPRGKATPPLPGRSRFTAARASSIHGGE
TSS
>B9G8R8|Oryza|taxID:39947
MWSGLGQAATVAQLVGADVGSLISVIMQAAMTARQNKECEQLARRVFMIAELLPHLQDPEVMRRPEVRRPLAGLDDALRE
AHELVASCQGRAAAYRLVMAWRQAERFREVQSKIDSYLLVFPFISHIDITRRLDRIYRVLLPNDTTLPSASAGIPNHEME
GERFTMAELAAATNNFATDRQIGTNPVARVYKGRLADGREVAVKQLVGNSNLSLAVEEEFQAELSLLSIRHCHIVRLLGW
CAAGEKHLVVYEYMKNGTLDDHLHGAPSSSPSPVTTSWRTRVEILLGVSRAVEHLQSSSSDGERRRPVIHRDIKPSNILL
DDAWAPRLTDFGLSLTWDERECSSELPVVGTHGYAAPEYVATGRIRPASDVYGVGVVMLEVLTGRKALSQRAVVLKDGCT
GFAPESLVDLALPVIRSGKARKLLDKRLTPTPKRRQLRAADMVARTAARCLLHDWVKRPAISEVVVDLKAATAALEDSAR
LGFFSLFLALCSALGGKAPRRRGEARRPAAGAAATSGGASLATAALGGQDRQLEMAARREEREKERGERDGEGWQWCGEN
WAWGPLL
>B9G8S0|Oryza|taxID:39947
MALWGGLGQTATVAQLVGVDVGGLVSMIMHAALTARQNKRECEQLARRVFMIGELLPHLQDSSVMRRPEVRRPLMLLGGM
LREAHELVASCQGRSTVYQLVAAGRQAEKFRDIQRRIDSYLLLFPFISHIDITRRLDRIHREMIPSDHPKPTSLPSPSTG
SQNHEAVVIQDVVIHGGEAGEKINLAGLAAATNNFAPDREIGKGGFSTVYMTRLPDGREVAIKRIDSASMEEDTLREATM
LPSLRHEHIIRLFGWVSVRKKQHRQQPFWKKRKGIFSIP
>B9G8S3|Oryza|taxID:39947
MTSIPDHLVSPIFFRVARDGDVGRAGASGDGGAAGRGGRRWPHLHDHPGGWHGSAEQEKVRAAGTPRLEFLMIAELLPHL
QDPEVMRRPEVRRPLAGLEDTLREAHELVASCQESSAAYRLVMAGRQAERFRDVESSIDCYLLVFPFISHIEVTRRLDLI
HNILVPNDTTVPPSPSVGSSTHDLVFVDVVRKVASHGKGGEVFTLVELAAATNNFAADREIGYGSFGTVYKGTFPDGRKV
AIKHEGADSVQGHRDAFLSEVDILPTLRHRHIIRLLGWCVAEKENSLVYEYMKNGSLHDHLHGGAPSSSSPSPVTTSWRK
HMEILLGISRAIEYLHSHAVTPVIHRDDKASNILLDDTWAPRLADFGLSLKISWDDIKCRNAPVMGTSRYADPEYISTGR
LTLAMDVYSFGVVMLEMLTGKTAAGLVSNNKNSLVSFALPKIEAKKLEEVLDRRPAQKPTARQLQATDLVAATAARCLCL
QGKKRPAISEMYNLYKFKACKRKGQKVGYKAGGYMLRVLDSAS
>I1PZM9|Oryza|taxID:4538
MAVWGGLGQAATVAQLVGADVGGLISSIIQAAATARQNKRECDQLARRVVMIADLLPHLQDAEVMRRPEVRRPLVELGDT
LLEAHELVASCQGRSAAYRFVMAGRLADRFRDVQSKIDSYLIVFPFIAHIDITRRLDQIYRILAPNDTAAASSSSSAGSS
QSDQIYNILVSNDATAASSPSSAGSLQSPDVLEFARISQGDGGEEFTVKELVAATNNFANEIGRGSCGSVYKGRLRDGRE
VAIKSLVKTSPDHGREESLMRELAILSRLRHDHIVRLLGFCVVREKKRESTLLLSFRKKKKKAAERQAGELLLVYDYMEN
GSLADQLHGHLSSSSSSSPVMASWKMRIKMLLGVSRGIQYLHHGATTTAIIHGDIKLSNILVDSSWVPHLTDFGAAVING
MERPSTVVHGTAGYIDPELYSTMNQTRSSDVYSFGVVMLEMLTGKRPIFIDRKEEGEVTNLVAFSLPIIEDGELGRLLDR
RPAEPTARQLEALEMVARTAARCVQLQRKERPAISEVVAILETALDLLLRDG
>I1Q4S6|Oryza|taxID:4538
MASGLWGALGQASSVAQLVGVDACRRLGQHVELVGGLLRELELAELMRREATRRPLERLQGALRRCYALVRACQEDCGYL
HRLLLGARMADELRAAQHEIDMYIRLIPLISLVDSSNNNRRVTATEGVPSVVPSSSDHHTRFPRRVLAFTEIHVQGATKP
REIGGKSLEVTVYLTVDLQEQKIMDMEAIMKLCIQTEENYPGFRKFGFFQLVDATDGFSENRNVGIGGFGTVYKGQLLDG
HTVAIKRFVVDAAIFDFKSELQLVRLQHTNLIRLLGWCIHEKEKILVYEFMQKGSLDNIIFHKRKGALLNWSKRLQIIKG
LAEGLLYLHKHCLIVHRDLKPNNILLDHDMNPKIADFGSAVTLVSDVAEERTRRVVGTSGYIAPEYASEGRYSLKTDVFS
FGVVVLEIISGRKNFIMEKQGDTVGNLIRDAWHMWRDGRLHELVDPALCDEYESPVIMRCTQVALLCAQEDPAERLTMTD
VTRVLNSQSILSSDPKEPTELTDGGASIGRPSTYIGQSSKTIDITITSSAPVSTRVRIIVDPEI
>I1QHX0|Oryza|taxID:4538
MCSVHEGAVAAREMAAAVLNALAPAATVAQLAGADAAGLVSAILQAVRAARRNRRECRLLARRAMMVGDLLRLLPPESET
MRRPEVRRALDGLGGALRQALELVESCQESGAVRGLMTAGRQAEQFREVQGEINDYMLLFPVVSHIDITRRLDLIYGLLL
PADSQPHQMPEDAPGSPGDHFEADVRNVEITAAEVIPFESNQTITEPFEFGEHQVAGHQEGLEELLSKVQRLKWLCWWSQ
HDSLERPSTYDLLKAATNNFSSKSKIASGGWATVYKAQMRNSLEIAIKVYPMGTGEKRVFSQYERELNLLTKLQHTNIIK
LLGHCTGEWELILIYEYMPNGSLDKFIHGPNREVSFDWFSCFKIIQGIAEGLLYLHTYEAEICIVHRDLKPSNILLDSDM
NAKIGDFGIAKTISPARLQDTYVSGTFGYIAPEYLRGGILSTKVDVYAYGVILLEIITGRRSCIPCLKDDEYVHLTEYAW
DLWRTGRSAELLDAALRNEARIAEITSCIQIALLCVQKDPADRPSMLDVLAMLRDEKIVAAPKKPGDLLLGDETSVESGD
LLLGEETSGEAAHWFASSGATCSSTEFTVPR
>I1QI65|Oryza|taxID:4538
MWGELGNAATVAQLVGADLGGLISKIIQAAATARRNKAECEQLAVRASMIYDLLPHLQHPEVVRRPEVLRPLALLEDTLR
EAHQLVTCCQHKGPTYRFVMAGRLADKIRSVQARIDSYLLFLPLISHIDIIRCLDQIHRVLISTGDGVCRTMASPSADSQ
LQRRLVLHGDGEYCEKFTMPQLAMATNNFAVDRQIGEGRGFGSMMYKGRLPDRREVAIRRASPRRKGDFLRELAILSPLC
HHHIVRLLGCCVAAATTSSPAEEEEEDCLLVYEYVDNGTLYDHLHGSDGASSLVTTSWKTRIEILAGVSRAIDHLHSHAA
PPVIHRDIKLSNILLDSTYAPRLSDFGLAVSCDEVERTAEMPILGTFEYMDPEYLSTGNLTPASDVYSFGVVMLELLTGK
KAIHDEKHGAVVATSLVASVLPNMEAGDLMKEIDRGPGLKPTPRQLEATEKVARTAVRCVHSQGKERPPMTEVVASLQEA
LELLSLDE
>I1R1Z1|Oryza|taxID:4538
LAAHXTPKLAFCGETLISGKTRNWQLIESRQLLAERXESSEAMAHLQWEGMDRMATIAQLTGVDALGLISTIVQAAQAVR
RNKETCQELVQEIQLIRDLLRMLQDPEMMCREEIVNALSGLEGTLKEAYVLVTSCRDCSAMYRFFMGWKQADQFRRIKKK
IGKHLRFYPMISHADLTRRLEKLANSAALSTCSSQDAQEVPASSSVNHSNPEARAEEVNDEFEKSDVVTQSINDVERHEA
GHQDAVQTLSVRKSRSWWHDVISSKKAADAVKAHVVPRAIELFSLAELAKATMDFTLDREIGKGIFSSVYRGVLPDGREV
AIERKKVDSSAGGMEAFRAEVTIQSLLHHKHIIRLVGCCVMEEEEHWSLFQKKNMVEKRLLVFEYMENGSLFDHLHGPST
SSFSPVTASWKTRIEILLGVSRAIEYLHSYATPAVIHCDIKSSNILLDSSWSPRLSGFDIAVSCDEAECVDICVRGTLGY
LDPEFVRTRTLKPASDVYNFGVVMLEVLSGRRAICRWKEDHGDGDGDSPMDSLVNHALPLIDAGQVLHLLDRRPAEEPTP
RQLEAADLVARTAAHCLQENGDDRPAMSDVVTRLQAALELVRCDDE
>I1R1Z4|Oryza|taxID:4538
MVIEVCCCLGLAANVAQLAGLDVITLVKVIKSRVETVCQNKEDCELLAERADMILDLLRRVQASKVIEDPDMWKPTEGLK
STLCRAGALVKSCQEEWSYAYRFCKGGRIARELRKVLKDLKFYILHLIGMITIINHDQNTRYYYIPETDVVKPQLKGIAD
GAVYLHKQCEPRIIHGDLKPGNILLDAALKPKICDFGTSKALRPGQDMDCTGIVVGSRGYMAPEYKQGGCVSLKTDVYSF
GATLLEIIRGSRIPPSTLELSDESRDFGPLNKWAWELWRGGNLMEFIDPSLRGETHSAAEIQRWVQIALLCVQR
>I1R205|Oryza|taxID:4538
MASEAVSMAANIAQLTGVDALGLITMIVEAAKAARRNKRTCLELARLVEQVGDLLRALQEQPGVTVMERPETSAPLRELQ
ETLRRAHELVESCRRRGSYPRRLFAGKEQGESLREVRSKISIYLQLFPIICHIDGTRLLVRVIADGAAAAARSPRPEDEE
DEVLMSLTNRPNPQARFEKFSYSQLVHATNDFSLDSQLEQGTLATLYKGKLHGNDVTIKRLSVLTSGQRLPECMSENELF
KNEIKILPELQHKNVAKLVGFCTERRERTTVYECMQNGSLENVIFGAATARSILDWPTRFRIIEGIAQGLAYLHNYSRVR
IIHRDLKPSNILLDSDMNPKISNFELAEMLSSGTDEQKTDNVVGSIGFSAPEYMHKGIFSVKTDVYSFGVMVLEIISGKR
WTQPNHRRFHKDLLTWAWVRSSCCGARVARRLKELVDPPLHAASFRGGAPPRCLSLPARRRALSQQREMRRCVRAALLCI
QESPKRRPDMPEVVHMLRPRGKATPPLPGRSRFTAARASSLHGGEKSS
>I1R5A6|Oryza|taxID:4538
MADPVSSLKHITQMALKIKEAVDSVRRNKEDCLQIRRRVVRVSDILSQLQETGNIMSNPAMSAALEDLSETLRHAHTLVV
SCQEKNVVCLLCAATALSKKLRRVNDDISDQMMVGIFVTTVHTTIALSQIQGDAQHDVMYALPRTEITDDIEATLPKKEE
PKPPSPPREAEPEPEPPLPPPEEPTPLVRNEPSPAPTPEKPEATQVIECHPSPERKSTYTAPPEKPEATLVVECHPSPER
KSTYPAPPEKPEATLVLECYPSSEEEPTPPLSPQLGELRAQDSGFYYHAARHGRPVRGPVRGRSYSYSRTSSASSMASSR
PISGKQKFQKRTLVKLSFSEMEIATHHFATRIGQGGSATFYKGVLRDGLEVAFRKYENAHPNRYDDKPEMHRLVHLCSML
EHKNIVKVLGYCDENRGVDLSNENTPKEVVAAKEEFLLLVEEYMANGNLSNFIYGEQLDWSSRFQIIQGITQGIIYLHTH
SGKPTIVHLDLKPDNILLDSDMNPKIGDFGLAKVLEDDEINASVRGTLGYMPPEYIVEGVISVKNDVYGFGVTLLETISG
MSKSGRDTRHQASIEWAWGKRNSGVMNKLFDPSLCDNSQLKEIKRCIEIGLLCTQKKPTDRPTMPDVLQMLQGTKKVPTP
KQPGYIKRVREAERYKQV
>J3KUL1|Oryza|taxID:4533
MAVLGGLGHAATVAQLVGVDVGGLITMIIQAAATARRNKMECELLARRVLMINDLLLHLQDPETMVKEPEVRQPLAGLDR
TLRQAHGLVTHCQRRNAVYRFFMAGRLADRFRDVHSMIDSYLILFPFISHIDITRRLNQQMRDTVRVPSDHTTTAPSSPS
PSANIARKVSYGVQEFTFQELVDATENFAVAREIGRGGFSRVCVGRLADGREVVVKRKSVVTKSEEEFMAEVTVLSQLRH
KHIIRLLGWCVEDAEEDDDEEEQERLLVIEHVENGSLYDHLHGQLPPWSSSPVRESWKARIEILLGVSRAIDYLHNSTEP
PVIHRDIKPSNILLDASWSPRLSDFGAAVSCWDDASIADLTPRGTPGYVDPQYSSTGVLKPTSDVYNFGVVMLEVLTGKK
PIFSLEDVHGKGNGAMNPSSLTSFALPIIEAGKVSKLLDRRPALKPTLREIQAMEMVARTAARCVRLKGEDRPAMSDVVA
KLQEALELVRTRNVGLIPLPEIESDAAPHQVPSPAGVDLGIGWRCAESS
>J3NA21|Oryza|taxID:4533
MALWGGLGQAATVAQLVGADVGGLISMIIRAALTAQQNKKECEQLARRVFTIAELLQHLQDPEVLRRRLTGLDDTLREVH
ELVMECQEKNAVYRLVMAGRQADKFRDVQSRIDSYLLLFPVISHIDITRRLERIYNILVPNDTAGPSASVSMPQIPVQPS
QFVLGSKRNMEFLLFNLLLCEHLVSLQRSIGKKAMRSRCLLSRTKASSNFSPARKIGQGGFGSVYMGKLHDGREVAIKYG
IVNSYESRRAFVAELTALSSIRCKHIVPLYGYCVLVQEKRGLRRKEEEGEKRLLVYEYMENGSLNDHLNGSSSSSPSYAE
RPVIHRDVKSSNILLDASWAPRLTDFGLALPWEGPDHQVDDISGTFRYMAPEYLMTGVINMTTDVYSFGVVALEPRTART
AGDQAEAGSIGSAATPGVEGSYGVGDRIGSAGDENGDTPGDRETATVVAIGSAAGAGMGCGRGADRNRSDTMKAFATLSN
FFVYVRTQFGTTIKSVQCDNGREFDNSPARTFFLPSRGRSTVARIATEVDGTRAANGGEARRRPGHRRSHAPNPSPAYFP
STMSTTTTTS
>J3NA22|Oryza|taxID:4533
MALWGGLEHAATAAQLLGADVGGLICVIIQAAAKARQNKKECAYLARRVFMIAELLPHLQDPEVMRRPEIRRPLAGLDDT
FREAHELVMSCQEKGAVQRLVMAGRQAEKFRQVQSRIDSYLLVFPFISHMDITRRLDRIYRVLLLDDASPSSDSRIHELD
HAEEIAQEVVLHVNGGEGQKFTVVELETATNNFASERLIGRGGVSNVYMGRLADGREVAIKHFPQAYYRSIEEFDAEHTI
LSLSHIRHDHIIRLFGCCMEIEKISWFVKKRVMNVLVFEYMKNSSLDQHLHGSLSSSSPVTTSWSMRMEIPLGVSRAIEH
LHNHAERPVIHRDIKLSNVLLDAAWVPRLSDFGCSVIWDERKCSHLPIVGTTGYLDPEYYATNTAKPGIDVYSFGVVMLE
VLTGRKPIFVD
>J3NA24|Oryza|taxID:4533
MAVWGGLGQAATVAQLVGADVGGMISKIIQAAATARQNKKECDQLARRVLMIADLLPHLQDPEVMRRPEVRRPLTGLDDT
LREAHELVTCCHGRSATYRFVMAGRLAERFRDVQSRIDSYLLVFPFISHIDITRRLDRIYNVLFQMTQTEHLHPQAHTQP
GHFHLPTPRLIMCSWYNTVHRSMLNSLNRIIHSKGSKGKVSQEVVFYGDGAEEFTLKELIAATNKFAEQIGRGSFGNVYK
GVLADGREVAIKSLGKASRHGWRSLLRELDFLSRLRHKHIVHLHGSCVARQKRSLLSLRRKDVKQEEMLLVYEYMKNGSL
AYNLHGHPSSSSSPVMSSWKTRVQILLGVSRAVEYLHDHAVVIHRDIKPSNILLDASWAPRLTDFGVAVNCDEARRRNIP
VYGTPGYMDPELFITNLPSLSSDVYSFGVVMLEVLTGKKTIFHRRRGEDDDEGSDIPTSLVAFSLPIIEDGELGKMLDRR
PAAPEQPMARQLEALGMVAETAARCVRLQRKDRPAISEVVAILEAALKLILCDE
>J3NA25|Oryza|taxID:4533
MAHLQWDGMERVATIAQLTGVDALGLISTILQAAQAVRRNKETCQELVQEVQLIRDLLRMLQDPEMMRREEIVNALNGLE
TLKEAYALVASCRDCSAMYRFFMGWKQADQFRRVKKKIGKHLRFYPMISHADLTCRLEKIANSAALSTCSSQDAQEVLAS
SSTNHPEPELRAEEVSSEFEKPPMLTQSINDEERHRAAHQDAMQTSSRKSRSWWHDVVSSKKAKGAATSHKLPRAIELFT
FAELATATMNFALERKIRDDGFSRVYKGVLPDGREVAIKRQMASSSYDRWVEEFRAEVTIHSLLHHKHIVRLIGCCVVEE
RRLSFGKKNEEELLVFEHMKNGSLFDHLHGPSPSSFSSPVTASWKTRIQILLGLSRAIDYLHSYAVPAVIHRDIKSSNVL
LNSGWSPRLSGFGLAGSSDEAEFGHISVCGTMGYIDPEFVCTGTLKPTSDIYNFGVVMLEVLTGRKPFSHWEEEDNEDCD
STIFLTSALRLIEAGELRKVLDKRPAAKPTPRQLEAAELVARTVARCLQREGKDRPAMSDVMADLQGALELVCCDELEHV
RADDMESVPPDDHDVNEDEPVPVEELLR
>J3NA27|Oryza|taxID:4533
MALWGGLGQAATVAQLVGADVGGLISMIIRAALTAQQNKKECEQLARRVFTIAELLQHLQDPEVLRRRLTGLDDTLREAH
ELVMACQEKNAVYRLVMAGRQADKFRDVQSRIDSYLLLFPVISHIDITRRLERIYNILVPNDTAGGPSASVSMTQIPAQA
SQIDWKEPREVKKFTFKELAKATSNFSPDRIIGQGGFGRVYMGYLPDGREVAIKRMDTPYRIEELKAEVTILHSISHNHI
VRLFGSCVLDQEKRRLLPPFRKTLEECLLVYEYIENGSLHHHLNGATSPSPVTTSWKRRIEILLGVSRAIEYLQSYAERP
VIHRDVKSSNILLDASWAPLLTDFGLALPWEGPDHEVDVIRGTSGYLAPEYVMTGALNLTTDIYNFGVVILEVLTGKTVF
SIQELQEEENEGSVKQSIGLTSMAVQLIEEGKLRKVLDKRPAAEPTARQLEAAELVAQTAVRCVQLQWEERPAISEVVAI
LETALELARCDG
>J3NA35|Oryza|taxID:4533
MVIEALCCLGLTANVTQLAGLEVPTLVKIIKSHVETVRQNKEDCEQLATRADYIHDLHRRVQESKVTGDPDAWKSTEALK
SALRRACALVESCQGEWNYMYRFCKGGRIARELRKVFHDLEFFVSHLTAIITIINYDQITRYYSIPKSDVVQPQEVAQEV
PSVALPAENIKHNYCNCMGQTMSSLGKAQLVTEHSIVNEGQLPGLKKFTFSELKAATDNFSLENQIGVGAFSIVYKGPLN
DIPAFAVKRASYVNEIPFEQLKNEANIISKLQHTNIVKLLGQCIQEGETILVLEYMPNKSLDSFMNGERATELPLDWPNR
SQIVQGIAEGVVYLHKCEPRIIHGDLKPGNILLDADLKPKICDFGTSKALRPDQDQDCTGLVVGSRGYMAPEYKQGGCVS
LKTDVYSFGATLLEIIRGSRIPSSTLELSDESRDYGPLNKWAWDLWREGDLMEFIDPSLHGETHAAAGMQRWVQVALLCV
QHSPGDRPDMWDVLLMLRSDSVILPKPSRPAYY
>J3NA45|Oryza|taxID:4533
MASDPVSTAANIAQLTGVGALGLITLIVEAAKTARRNKRTCLELAKLVEQVGDLLRALQEQPGVTFMERPETSAPLVELQ
ETLRQAYELVESCRRGSYRRRFCAGKDQSDRLRHVQSRISIYLQLFPIICHIDGTRLLVRVIADGAAASRSPRSEMDEDE
VLMSLTNRPSPQARFQKFSYSQLVHATNDFSLGEQLEKGTLAILYKGKLHGNDVTIKRPSVSASGQRLPECMSESELFTN
EIKILPELQHKNIVKLVGFCTERSERATVYECVEKGSLENIFFGPEKERSILDWPTRFRIIEGIAQGLAYLHNYSRVRII
HRDLKPSNILLDSDMNPKISNFELAEMLSSDTEEQRTDNVVGSIGFSAPEYMHKGIFSVKTDVYSFGVVVLEILSGKRWT
QPNQTRFHRDLLTWAWARPSCCVTRAAARLRELVDPALHGVSFRGRALXXRCARAALLCIQERPKHRPAMPEVLHMLRPR
KKAAPPLPGRSRFTTASSLHGGAAANSS
>Q0IP49|Oryza|taxID:39947
MADPVSSLKHITQMALKIKEAVDTVRRNKEDCLQIRRRVVRVSDILSQLQETGNIMSNPAMSAALEDLSETLRHAHTLVV
SCQEKSVMCLLCAATALSKKLRRVNDDISDQMMVGIFVTTVHTTIALSQIQGDAQHDVIYALPRTEITDDIEATLPKKEE
PKPPSPPREAEPEPEPPLPPPEEPTPLVRNEPSPAPTPEKPEATQVVECHPSPERKSTYTAPQEKPEATLVVECHPSPER
KSTYPAPPEKPEATMVLECYPSSEEEPTPPLSPQIGEVRAEDSGFHYRTARGECKGRCGKYRYSRTSSASSMASSRPISG
KQKFQKRTLMKLGFSEMEIATHHFATRIGQGGSATFYKGVLRDGLEVAIRKHENAHPNRYDDKPEMHRLIHLCSMLEHKN
IVKVLGYCDENRGVDLSNENTPKEVVGAKEEFLLLVEEYMANGNLSNFIYGEQLDWSSRFQIIQGITLGIIYLHTHSGKP
TIVHLDLKPDNILLDSDMNPKIGDFGLAKVLEDDEINASVRGTLGYMPPEYIVEGVISVKNDVYGFGVTLLETISGMSKS
GRDTRHQASIEWAWGKRNSGVMNKLFDPSLCDNSQLKEIKRCIEIGLLCTQKKLTDRPTMPDVLQMLQGTKKVPTPKQPG
YIKRVREAERYKQV
>Q0J6A8|Oryza|taxID:39947
MCSVHEGAVAAREMAAAVLNALAPAATVAQLAGADAAGLVSAILQAVRAARRNRRECRLLARRAMMVGDLLRLLPPESET
MRRPEVRRALDGLGGALRQALELVESCQESGAVRGLMTAGRQAEQFREVQGEINDYMLLFPVVSHIDITRRLDLIYGLLL
PADSQPHQMPEDAPGSPGDHFEADVRNVEITAAEVIPFESNQTITEPFEFGEHHVAGHQEGLEELLSKVQRLKWLCWWSQ
HDSLERPSTYDLLKAATNNFSSKSKIASGGWATVYKAQMRNSLEIAIKVYPMGTGEKRVFSQYERELNLLTKLQHTNIIK
LLGHCTGEWELILIYEYMPNGSLDKFIHGPNREVSFDWFSCFKIIQGIAEGLLYLHTYEAEICIVHRDLKPSNILLDSDM
NAKIGDFGIAKTISPARQQDTYVSGTFGYIAPEYLRGGILSTKVDVYAYGVILLEIITGRRSCIPCLKDDEYVHLTEYAW
DLWRTGRSAELLDAALRNEARIAEITSCIQIALLCVQKDPADRPSMLDVLAMLRDEKIVAAPKKPGDLLLGDETSVESGD
LLLGEETSGETAHWFASSGATCSSTEFTVPR
>Q2QUY3|Oryza|taxID:39947
MADPVSSLKHITQMALKIKEAVDTVRRNKEDCLQIRRRVVRVSDILSQLQETGNIMSNPAMSAALEDLSETLRHAHTLVV
SCQEKSVMCLLCAATALSKKLRRVNDDISDQMMVGIFVTTVHTTIALSQIQGDAQHDVIYALPRTEITDDIEATLPKKEE
PKPPSPPREAEPEPEPPLPPPEEPTPLVRNEPSPAPTPEKPEATQVVECHPSPERKSTYTAPQEKPEATLVVECHPSPER
KSTYPAPPEKPEATMVLECYPSSEEEPTPPLSPQIGEVRAEDSGFHYRTARGECKGRCGKYRYSRTSSASSMASSRPISG
KQKFQKRTLMKLGFSEMEIATHHFATRIGQGGSATFYKGVLRDGLEVAIRKHENAHPNRYDDKPEMHRLIHLCSMLEHKN
IVKVLGYCDENRGVDLSNENTPKEVVGAKEEFLLLVEEYMANGNLSNFIYGEQLDWSSRFQIIQGITLGIIYLHTHSGKP
TIVHLDLKPDNILLDSDMNPKIGDFGLAKVLEDDEINASVRGTLGYMPPEYIVEGVISVKNDVYGFGVTLLETISGMSKS
GRDTRHQASIEWAWGKRNSGVMNKLFDPSLCDNSQLKEIKRCIEIGLLCTQKKLTDRPTMPDVLQMLQGTKKVPTPKQPG
YIKRVREAERYKQV
>Q2QZT9|Oryza|taxID:39947
MASEAVSMAANIAQLTGVDALGLITMIVEAAKAARRNKRTCLELARLVEQVGDLLRALQEQPGVTVMERPETSAPLRELQ
ETLRRAHELVESCRRRGSYPRRLFAGKEQGESLREVQSKISIYLQLFPIICHIDGTRLLVRVIADGAAAARSPRPEVYIL
YGICSTPTKSSSRYRFEKFSYSQLVHATNDFSLDSQLEQSTLATLYKGKLHGNDVTIKRLSLLTSDFVDELIVAILQAFA
GAATARSILDWPTRFRIIEGIAQGLAYLHNYSRVCIIHRDLKPSNILLDSDMNPKISNFELAEMLSSGTDEQKTDNVVGS
IGFSAPEYMHKGIFSVKTDVYSFGVMVLEIISGKRWTQPNQTRFHKDLLTWAWVRSWCCGARVARRLKELVDPPLHAASF
RGGALPRCLSLPARRRALSQQREMRRCARAALLCIQESPKRRPAMPEVVHMLRPRGKATPPLPGRSRFTAARASSIHGGE
TSS
>Q2QZW0|Oryza|taxID:39947
MVIEVCCCLGLAANVAQLAGLDVITLVKVIKSRVETVRQNKEDCELLAERADMILDLLRRVQASKVIEDPDMWKPTEGLK
STLCRAGAIVKSCQEEWSYAYRFCKGGRIARELRKVLKDLKFYILHLIGMITIINHDQNTRYYYIPETDVVKPQDATASN
AGKPVALEETGLKKFTLSELEVATDNFSLEKQIGIGAFSIVYKGQLNEMPEVAVKRASYVNRIPFDQLENEAKIISKLQH
TNIVKLLGYCSQEREKILVFEYMPGRILDSFITGERAEELPLDWSKRSQIVKGIADGAVYLHKQCEPRIIHGDLKPGNIL
LDAALKPKICDFGTSKALRPGQDMDCTGIVVGSRGYMAPEYKQGGCVSLKTDVYSFGATLLEIIRGSRIPPSTLELSDES
RDFGPLNKWAWELWRGGNLMEFIDPSLRGETHSAAEIQGWVQIALLCVQRVEIIST
>Q2QZX0|Oryza|taxID:39947
MALWGGLGQATTVAQLVGADVGGLISVIMKAALTAQQNKECEQLARRVFMIAELLPHLQDPEVMRRPEIQRPLVGLDDTL
REAHELVISFQEKNAMHRLELAEEAAQEVVFHGEKGEKFTFAELATATNNFASDRLIGRGGVGNVHMGRLSDGREVAIKQ
FHDDLSIYASKYDPFVTHYDHDEFYQRSIEEFNTEHTILSHIRHKHIIRLFGCCTERQYKRKIKLSIWCWKKEVVLLQPM
KRLLLVFEYMKNSSLDKHLHGSLSSSSPVTTSWSMRLEILLGVCRAIDYLHTHPTRPVIHRDIKPSNILLDSNWVTRLSD
FGCSITWDDETEGSDYPMAGTLGYIDPECMIITMYPKPTMRHCDAGVLFALPLIEAGEVWELLDRRLLATEPTAKQLQAA
ELVAHTAASCVQLEGKDRPAMSEVVAKLQEAVELWEGMDRMATIAQLTGVDALGLISTIVQAAQAVCRNKETCQELVQEI
QLIRDLLRMLQDPEMMCREEIVNVLSGLEGTLKEAYALVTSCRDCSTMYRFFMGWKQADQFRRIKKKIGKHLRFYPMISH
ADLTRRLEKLANSAALSTCSSQDAQDVPASSSTSHSNPEARAEEVNDEFEKGEVVTQSINEVERHEAGHQDAVQTSSVRK
SRSWWHDVISSKKAADAVKAHVVPRAIELFSLSELAKATMDFALDREIGEGSFSNVYRGMLPDGREVAIERKKVDSSARG
MEAFRAEVTIQSLLHHKHIIRLVGCCVMEEEEHWSLFQKKNMVEKRLLVFEYMENGSLFDHLHGPSTSSFSPVTASWKTR
IEILLGVSRAIEYLHSYATPAVIHCDIKSSNILLDSSWSPRLSSFDIAVSCDEAECVDICVRGTLGYLDPEFVRTRTLKP
ASDVYNFGVVMLEVLSGRRAICRWKEDHGDGDGDSPMDSLVNHALPLIDAGQVLHLLDRRPAEEPTPRQLEAADLVARTA
AHCLQENGDDRPAMSDVVTRLQAALELVRCDDE
>Q2QZX4|Oryza|taxID:39947
MALWGGLGQTATVAQLVGVDVGGLVSMIMHAALTARQNKRECEQLARRVFMIGELLPHLQDSSVMRRPEVRRPLMLLGGM
LREAHELVASCQGRSTVYQLVAAGRQAEKFRDIQRRIDSYLLLFPFISHIDITRRLDRIHREMIPSDHPKPTSLPSPSTG
SQNHEAVVIQDVVIHGGEAGEKINLAGLAAATNNFAPDREIGKGGFSTVYMTRLPDGREVAIKRIDSASMEEDTLREATM
LPSLRHEHIIRLFGWVSVRKKQHRQQPFWKKRKGGTDTGYGGYPPIRDVHERSITVAIALNKISLCRL
>Q2QZX6|Oryza|taxID:39947
MWSGLGQAATVAQLVGADVGSLISVIMQAAMTARQNKECEQLARRVFMIAELLPHLQDPEVMRRPEVRRPLAGLDDALRE
AHELVASCQGRAAAYRLVMAWRQAERFREVQSKIDSYLLVFPFISHIDITRRLDRIYRVLLPNDTTLPSASAGIPNHEMV
LQILSNFIVLEEEGERFTMAELAAATNNFATDRQIGTNPVARVYKGRLADGREVAVKQLVGNSNLSLAVEEEFQAELSLL
SIRHCHIVRLLGWCAAGEKHLVVYEYMKNGTLDDHLHGAPSSSPSPVTTSWRTRVEILLGVSRAVEHLQSSSSDGERRRP
VIHRDIKPSNILLDDAWAPRLTDFGLSLTWDERECSSELPVVGTHGYAAPEYVATGRIRPASDVYGVGVVMLEVLTGRKA
LSQRAVVLKDGCTGFAPESLVDLALPVIRSGKARKLLDKRLTPTPKRRQLRAADMVARTAARCLLHDWVKRPAISEVVVD
LKAATAALEDSARLGFFSLFLALCSALGGKAPRRRGEARRPAAGAAATSGGASLATAALGGQDRQLEMAARREEREKERG
ERDGEGWQWCGENWAWGPLL
>Q2QZY3|Oryza|taxID:39947
MALWGGLGQAATVAQLVGADIGGLITMIMQAAMTAQQNKKECEQLARRVFTIAELLQHLQDPEVLRRPEIRRPLTGLDDT
LREAHELVLSCQDKSAVYRLVMAGRQAEKFRDVQSRIDSYLLLFPVISHMDITRRLDRIYNILLPNDMAGPSMSPVSMPQ
IPVPASQDTAKICWNWKEPHRVQEFNFKELAKATKNFAPERKIGEGSFGSVYMGRLPDERVVAIKHRSRNSLQGYKEFMA
EITILSPIRYKHIVPLYGYCDVLVEEKQRRLLPPFRKEKEKEHLLVYEYMENGSLDHHLHGPTSSSSSSPVMASWKTRME
ILLGVSQAIEYLQYCGEQPIIHRDIKPSNILLDGNWVPRLTDFGLALTWEGPGHEDTVVGTYGYAAPEYVMTGILNPSVD
IYGFGVVMLELLTGKKPHFFEEESEEKKREDKREECEEEAQKREEWEKEDTTQKLHEDLKKRRDLVSFALPLIEEGNLRK
VLDRRPSAEPTPRQLQAVELVAHTAARCLRLQWEERPAILEVVANLETALELARCDG
>Q2QZY7|Oryza|taxID:39947
MAAPPRPPRRHARAPVGACTAIEGPQGGALCPPPFAGVDNDRRRGLDLARWFYRVDEQQYRDETRGFRDRPVEVLEDEEV
PAIVVVVAGLSWMVTTVVVMASVVVAWTTVGGVDEAWRGGEALRHWLRPLSIGLGVTGAHQLLGWAPPIRARVKAPCAVG
LKGREIYLTISMIMLAALTAQQNKECEQLARRVFMIAELLPHLQDPEVMRRPEVRRPLAGLGDTLREAHELVMSCQGMTM
ELQENVVLHGDEGEKFTFAELATATNNFAADREIGKGGFGTVYIGYLLPDGRDEVAIKRTHKDETYGTTAKEFMAELRAG
TGEAPASSTVPEDEEGGGAPDRLRVHQQRLASRPPARYNAAAVVLVVAGEDVIELEDAHRDTAGRVASHRIPVVLQRATG
DHPPRHQLVKHAVRRHLGATLWRLADFGASVRCDHSTRSVPADAFYGKFGYIDLEYATTAIAKPTIDVYSFGVVMLEVLT
GMRALFYQEEDVHKVFDCSEEDRNAIPAVLAEVTPPFIEVGETVGSAAAAVVGVRLVRVVGCILGLSELQPKLRYVAFHD
KGYDIWKCLQFGLVKRLQFGLWKCFGYQLAAMVLRPTYMSVSTRTTATNEVLDRSCCADNHARCYSDSTLILSERVAHSK
SATATVGGGRGRRELAVIDGTLRRKGSPCACTTATTTSNSTFA
>Q2R001|Oryza|taxID:39947
MALWSGLGQAATVAQLVGADVGGLISMIMQAAMTAQQNKKECEQLARRVFTIAELLQHLQDPDLLRRPEIRRPLTGLDDT
LREAHELVLSCQDKSAVYQLVMARRQADRFRDVQSRIDSYLLLVPVISLLDITRRLDRIYNILLPTNTPGPSMPAFSVPP
NPSPPAQVATQFVWRGTHGVKEFTFKELTTATNNFSLDRKIGQGAFATVYMGRLPDGREVAIERTLETSGIGKIDIMREL
SILRSISHQHIVRVFGSCVKEKRQLLPPFRKKEEEILLVLEYIENDTLDKHLHGPRSSSPVMTSWKTRIEILLGVSRAIE
YMQSYGERPVIHRDVKPSNILLDASWAPHLTDFLWALTWEGPGHQENIIGTYGYLAPECVIAGTLNPTVDVYSLGVVMLE
VLTGKKPYFSKEEWEKEKTEERVEEEKREECEQEGKNTEEGKESEREEDGKTKEEWHEWRKREMFSRRHNLVSFALPLIE
AGEVWKVLDKRPAAEPTPRQLEAAELVAQMAVRCLLLQWEERPPISEVVANLENALELAHCDG
>Q5Z661|Oryza|taxID:39947
MASGLWGALGQASSVAQLVGVDACRRLGQHVDLVGGLLRELELAELMRREATRRPLERLQGALRRCYALVRACQDDCGYL
HRLLLGARMADELRAAQHEIDMYIRLIPLISLVDSSNNNRRVTATEGVPSVVPSYSDHHTRFPRRILAFTEIHVQGATKP
REIRGKSLEVTVDLQEQKIMDMEAIMRLCIQTEENYPGFRKFGFFQLVDATDGFSENRNVGIGGFGTVYKGQLLDGHTVA
IKRFVVDAAIFDFKSELQLVRLQHTNLIRLLGWCIHEKEKILVYEFMQKGSLDNIIFHKRKGALLNWSKRLQIIKGLAEG
LLYLHKHCLIVHRDLKPNNILLDHDMNPKIADFGSAVTLVSDVAEECTRRVVGTSGYIAPEYASEGRYSLKTDVFSFGVV
VLEIISGRKNFIMEKQGDTVGNLIRDAWHMWRDGRLHELVDPALCDEYESPVIMRCTQVALLCAQEDPTERPTMTDVTRV
LNSQSILLSDPKKPTELTDGGASTDRPSTYIGQSSKTIDITITSSAPVSTRVRIIVDPEI
>Q5Z8L5|Oryza|taxID:39947
MASGLWGALGQASSVAQLVGVDACRRLGQHVDLVGGLLRELELAELMRREATRRPLERLQGALRRCYALVRACQDDCGYL
HRLLLGARMADELRAAQHEIDMYIRLIPLISLVDSSNNNRRVTATEGVPSVVPSYSDHHTRFPRRILAFTEIHVQGATKP
REIRGKSLEVTVDLQEQKIMDMEAIMRLCIQTEENYPGFRKFGFFQLVDATDGFSENRNVGIGGFGTVYKGQLLDGHTVA
IKRFVVDAAIFDFKSELQLVRLQHTNLIRLLGWCIHEKEKILVYEFMQKGSLDNIIFHKRKGALLNWSKRLQIIKGLAEG
LLYLHKHCLIVHRDLKPNNILLDHDMNPKIADFGSAVTLVSDVAEECTRRVVGTSGYIAPEYASEGRYSLKTDVFSFGVV
VLEIISGRKNFIMEKQGDTVGNLIRDAWHMWRDGRLHELVDPALCDEYESPVIMRCTQVALLCAQEDPTERPTMTDVTRV
LNSQSILLSDPKKPTELTDGGASTDRPSTYIGQSSKTIDITITSSAPVSTRVRIIVDPEI
>Q654Z3|Oryza|taxID:39947
MPGPQRHLDGDRPFATAVAESTYTLTAAARLVKVVFHVLTCTLASRHEYRRPHLSPVNGGKPATAEAARHRVVAVAAALR
GERNAMESSSLWGVLGQASNVAQLVGVDALGLVSMVVQAALAARRHRDACRRLGQHVELVGGLLWELELAELMRREATRR
PLEQLQGALRRCYALVTACQEDRGYLHRLLLGARMANELRAAQHEIDMYIRLIPLIALVDNSSSNRRVTIVDATDGFSEK
RILGKGGFGTVYKGHLLDGLTVAIKTFDADTAIFDLKSELQLVRIQHTNLIRLLGWCIHEKERILVYEYIQKGSLHNIIF
HKTKGALLNWSKRFQIIKGLAEGLLYLHKHCWIVHRDLKPSNILLDHDMNPKIGDFGSAVTLVSDVAEERTKRVVGTSGY
IAPEYASQGLYSLKTDVFSFGVVVLETISGRKNFIMEKQRDIVGYLVRDAWHMWKDGRLQELVDPALCDGYESTVIMRCT
QVALLCAQEDPADRPTMTDVTAMLDSESIMLSDPKEPTELTHGGAPVLTGHRHILVTQARR
>Q654Z6|Oryza|taxID:39947
MESSSLWGVLGQASNVAQLVGVDALGLVSMVAQAALAARRHRDACRRLGQHAELVGGLLRELELAELMRREATRRPLEQL
QGALRRCYALATACQEDGGYLHRLLLGARMADELRAAQHEIDMYIRLIPLIALVDSSSNHRDKAMDGAATAIKYSSNRHI
RFPARVSGFTEIHVQGDTKLCNAGEQPLGTVYLQEQKILDIEELVELCTRTEESCPGFSKFDFSQIVHATDNFSENSNIG
RGGFATVYKLARVQHNNLVKLLGWCIHGKERILVYEFADRGSLQHYIFDKMRKSLLDWPQRVNIIKGVAEGLVYLHKLSM
LWIVHRDLKPDNILLDYNMNPKISDFGSSSSLSSEVAEEHTRRVVGTSGFKAPEYASRGVYSVKTDVFSFGVLVLVIISG
RKNSILYKQRDAIGDLVRDVLITLSNGREKQRVFSVILDYSINLKNIRTKAWHMWRDGRLHELVDPSLGNVYELDQIIRC
TQVALLCTQEDPTVRPTMPDVAAMLSSGSVILLDDPKKPSELSNEVEKGGDETSTCMDQSSQTIDITITSSAPVSTRVRI
IIDQEII
>A0A2S3GWG1|Panicum|taxID:206008
MALLNSLGQAATIAQLSGLDAFGLTSMIMQAVHTIRHNKKACKQLEHRVQMIADLLQSMEGSEMMQRPETRRPLNGLEHT
LRCAYVLVKSCQNSRNIYLFFYGKKLANKFREVQNSIDFYLQLFPILSHIDTTRLLVRILNGVHPPHNEDTAKLIRSFTS
HSNPDARTEMSGAFERTRAVTEPFKVTESQVAGPQNVLETFPTRSRRIKFPWMKKDVGANIIHRCIVPKVRGFKDFSFLE
LVDATNNFSPGSKIGLGGFSIVYKGLLLDGREVAIKRRLDVPTSLDFQELDFDNEIRSITQLQHMNIVKPLGYCYHGREK
ILVYEYMLNGNLDSFIFGKTGKSIDWPVRYKIIEGVAQGVAYLHKQCGLHIIHRDLKPSNILLDSDMTPKISDFGLSKIL
NPDVDEVLEENVFGTPGFVAPEYREKGLFSMKSDVYSFGALLLQIISGKRFCPLSSGPRDYGPLNTWGESRAAEILRCIQ
IALLCVEENREDRPTMWDVVLMLSCEGAALPLPKQPAYCKRDVTAIIPGQTAAATSNVPEPGPESESLAGCVMGTTLSLL
LLDRQ
>A0A2S3GWY2|Panicum|taxID:206008
MALLNSLGQAATIAQLSGLDAFGLTSMIMQAVHTIRHNKKACKQLEHRVQMIADLLQSMEGSEMMQRPETRRPLNGLEHT
LRCAYVLVKSCQNSRNIYLFFYGKKLANKFREVQNSIDFYLQLFPILSHIDTTRLLVRILNGVHPPHNEDTAKLIRSFTS
HSNPDARTEMSGAFERTRAVTEPFKVTESQVAGPQNVLETFPTRSRRIKFPWMKKDVGANIIHRCIVPKVRGFKDFSFLE
LVDATNNFSPGSKIGLGGFSIVYKGLLLDGREVAIKRRLDVPTSLDFQELDFDNEIRSITQLQHMNIVKPLGYCYHGREK
ILVYEYMLNGNLDSFIFGKTGKSIDWPVRYKIIEGVAQGVAYLHKQCGLHIIHRDLKPSNILLDSDMTPKISDFGLSKIL
NPDVDEVLEENVFGTPGFVAPEYREKGLFSMKSDVYSFGALLLQIISGKRFCPLSSGPRDYGPLNTWVWDLWNRGRLIEF
VDPLLQGESRAAEILRCIQIALLCVEENREDRPTMWDVVLMLSCEGAALPLPKQPAYCKRDVTAIIPGQTAAATSNVPEP
GPESESLAGCVMGTTLSLLLLDRQ
>A0A2S3GX20|Panicum|taxID:206008
MWSGLQNASSIAQLAGVDAFVLITTIVRAAQTTRRNKKTCRELAEQLHETLRRACAVVESCRRGGYVRGLCAGGSRATSL
RDLQSRIAFFLQLFPIISHLDSTRLLVQVIDSAAARAPTAGGEAGEGLQRSVANHSDPQDDDRVQNFSFSQLMNATNSFS
FENQTEQGPLATLYKLFKNEVKILPKLQHNNIVKLKGFCAERSERVSRTVRMRGGFIVDWPSRFRIIEGVAQGAVYLHHH
SRLRIIHRDLKPSNILLDSDMNPKIPNFDLAKVLSPGMIQDTAACVVGSETNYRDLLTWAFNRTPYGAKLVQRLKGFLPP
SLHGISFCSRALPKCLSFPARRRTLSQQREMRRCVRKPERRPEMLEVTRMLSPRKARVPFPRRPGYAREGPIYAGDRSTT
P
>A0A2S3GX88|Panicum|taxID:206008
MALWECLGKVANIAGPVGVDMFKLIGMIVKGVETVRRNHEECQQLSHFASATDNLLHELANLKVIEHPKMWKPIQGLRGT
LLQAYMLIKSCQHRSYAHHFCKGGNLAAQLQSVQKEMDFNIRYLSALLNAITYSEITTVSGTADEIRNAVQKDGGRVCPH
HGETASSPSIKGLPKRGLIEFALSQLADATNYFSLENKIGFGSTSTVYKGVLQDGLEVAVKRASYDGKIPCSYFENEIKL
IPKLQHTNIVTLLGYCTQKSERILVLEYMPNRSLDSFIYGKRATESPLDWPKRCEIVQGIAQGTLYLHKLCRPRIIHGDL
KPGNILLDSDLSPKICDFGISTTLKPGADEDCTSIVAGSRGFIAPEYKRGGCLSVKSDVYSFGVTMLQLISGKKGPPPPL
ALSDESRDYGPLNKWAWDLWAARRLTEFIDPSLHREPRKAEIMRWVQIGLLCVQQHPEDRPSMWDVVLMLGCENAILREP
GLPAYY
>A0A2S3IF35|Panicum|taxID:206008
MEEMWGGLSNAASVAQLIGVDPLGLLSKICQAARAARQNRRDCEHFASRARMLTELLPRLRDPEAARLLAGLGDTLEEAH
NLIVSCQGRGRVHEIFMASRKAEQFRDLERKIDSYLQLFPVISHIGIARRLDGMEAPQPSSHSQTTQLQEGDKEFTLAEI
TAATNNFAVVLSDGDSWTVYRGRLRDGQEVAVKRLKPGRRGAEDSFGTELAILAPLRHDHIVRLLGRCAEAGERVVVTAY
ASNGSLRDHLHGRRASPSSSPVTASWEARVRALLGAARAVDHLHRRAVPLVIHRGVASSSVLLDAAWAPRLTGFGAAVWR
AAGVESQPVEPVAGAAAGGYADPEYLSTGRVKPASDVYSLGVVMLEALTGNPPVVTVWEEGSKSMATMTLASFALPSIQA
GRLVDVLDRRPAAAPTAWQLQPLELVASTAARCLWLHGDNRPAISEVVANLEQALELICRHGHF
>A0A2S3IFL1|Panicum|taxID:206008
MAGIAFSSVEKIIKVAAKIKEAVDTVKQNKEECDDIERCVARVVEILQQLDQTTVNPAMGGTLVDLAKSVDKALGLVKEC
QRKHIIPHLWGASSMAKKLGRVQNDIARKLLMGNFATNVSMFRTLHPQDAGAGTISHGHLTRDARPEVMNSQKGKTTVVA
TVSRVQSDPLSGIKKFSFSQLEEATNGFSHVLGRGGFGIVYKGVLHDGQDVAIKKLLISGDFPERSLDHELNIGAKLQNK
NVVKLLGYCLHTEMEEYFLVQEYMPEGSLKRIINASGLDWPSCFQIIQGIARGLHYLHKQRVLYMDLKPANILFNSKMNP
VIIDFGLSVVLDGDDDEITWNSVAGTMGYIAPEKITRAKISMKSDVFSFGVILIEIITGRRVTPSSDIPEWGSLEMIRAF
NGLFDPALVDESKLVEINKCREVGLMCIEWDPKDRPTMAEVLELLNS
>A0A2S3IFM3|Panicum|taxID:206008
MALWNAVSQVATVTQLAGVDAYGLISMIVEAARTVKRNREICQLLARRARMIGDLLQQLERTQLMQHMETRNPVEQLEAT
LRHAYVLIASCRDGSYLYSCCMGVKRADQLREVQNEITFYLQLFPLVSFVDNTRSWEQLLSRACPLCSREATDDLHAVHR
VEHEDRLGTEALMANGFENLGTHPPSKSEEEKTEGQVMNMRGLANLIGGAKGAELLHFSFSQILAATDNLSDGNLVGNGG
FGCVYKGKLSNGVDIAVKRHDVSSFQGPHEFRTEIESIPNLRHRNIISLLGCCVQAEESILIYEYMPNKCLASIIADETK
RELLNWSKRLRIIKGIADGLVYLHGHSQMCIVHRDIKASNILLDHEMNAKITDFGLALMLAPNTSAEVVVMGTYGYADPE
YVATGVISEKADVYGFGIVLLEIISGKLFRSHKLEAKGYPGLPLPDYAHKYKAELLLHKLVDPLLHAEEHESSQIMECLK
VALLCIHHLAKHRPTMSEVVTMLGRT
>A0A2S3IFQ9|Panicum|taxID:206008
MADPLSIVDNIIQLVLAIKKAVETVRENKDECDDIQRRVLRIKILLSLLRKSEMMKHQAMSDALEDLGSALSRALEVVKS
CQARNILCRFCASGKQAKKLRQVRGDISETMMVAIFATNVVVYVESESHDDSDEEPDLLSEHLPASPPLSIVVGEDRLSP
PPAHAAPSTTSIVVDVSDSDLPPRSPEQQLSPPPPTVVPPALSEHVSPHLPKQQQQKTKHPSPPTSPPLSRRKPPYPPTK
PPPSPPHPPLDKIAPLSNHVPPYPPKQPPCPPLSEHLPPHPPTQPPPPPPVKLTSPPTKQLPSHPATQPPVTPTPHPPTA
KIGPPPSEYLHPHPIITQSLPPPPPPLSPSSLLHPSIPFTTTPHLPAHQHHPHTSTHLPCSSPTQSTSEVLVPASISSAV
STDDVSDKSEEKYERKEAPARSSTVSSRLPGLTKFSLSNLKAATHEFSNGKMIGSSDCTVYEGELHDGVMVTIKEFRNPP
RSLVARWSAELHLASKLQSFKDAEARGNNKHIIRVLGYGHEFLWGHESLEPHYFLVEEHLPNGNMGDIIYGSQSVNWSSR
FLIIQGVAHGLHYLHEQNVVHMNVKPANILLDSDMNPKLTDFGIARTLKQPVIEDDNIAGTVGYMPPEYILEGALSMRYD
VYSFGVTLLETISGMCRDAPARHHASVPWAWNVRESKPMEDLFDLSLYKESQLTEIKRCLEVGLLCTQFAPAERPTMAEV
LDMLNGKKQLATPKQPGYIKGRGTTAEEASHSKARSGR
>A0A2S3IFR0|Panicum|taxID:206008
MADPVATVEKIVKIGLKIKEAVDKARHNEEDCREITRRVLRFSAILSQLQQTGTVADSPAMAGALEDLEETLQRALELVT
ACQERSTIRRLVAAGDLSRQLRRVKDDILNKVMLASFAINAHTTIVLLTIQAGGHPPPRQQQADAGLPDISTSIHSTEDA
RSDLNGEENIVLTGNDPPFAPLVGLKKFSLSELKAAIKDGNTIGRGGFSNVYKGILNDGTVVTIKRAYHFTYDSSYDQHR
IVSKLQHKNIVKVLGYGHKVKSSSMMRLWNRKTDRDKETEYFLVEEYMPNGSLDKVIHESQLNWSSMFRIIQGIAQGVHY
LHEQGVIHLDLKPPNILLDSNMNAKITDFDLSVTVDDNEVTLDVIAGTLGYIDPEFLAGSTVTTKNDVYGFGITLLETVR
SIRRCKSTAAYPLDQWAWKAWEAGRIDEEFDLSLFDGSELTEIKRCVMVGLLCAQDRRAYRPSMADVLEMLNGDRELPNP
KKPAYILSDEERSSADQSDGEIPSSPSAWSDGS
>A0A2S3IFY0|Panicum|taxID:206008
MDIAKLAGVDAVKLVVMIVQAARTARHNKKTCQQLVQHVQIIGDLLRKLQSSEMMQQPEIRNGLNELEQILREAYMLVTS
CQNNNYVYHLFMGGRQADQFRVLQNRLNSCLQVFPLISHIDTADRLDQILEIIRPPHSQAVREVPRLFTGCSSCETRTEV
YREVKRRSIQMNCAEALKFSLAQLIDATNNFSDENQIGQGSFGCVYKGQLHDGHVVAVKRCFDLPSSPNQLDVQDLEFQN
EIYFLTKLQHTNIVKLLGDCMQGSERILVYEYMSNGSLDAFIFGAISRRLYLDWPACSQIIKGVSEGLLYLHKHCGLHVI
HGDLKPSNILLDSNMHPKISDFGLARTYSPGVEEEFANRIVGSIGFTAPECRERRLFSIKSDVYGFGALLLEIISGHRCF
SLASGESGDDHGFLNRRAWHLWRAGRLIKLVGAPLGDESETERTDILRCIQIALLCVEENPANRPTMQEVVLMLSCQDVT
LPMPQQPAYLKTGMVLAH
>A0A2T7CQU7|Panicum|taxID:1504633
MADIAFSSVEKIIKVAAKIKEAVDTVKQNKEDCDDIERCVARVVEILQQLDQTTVNPAMGGTLVDLAKSVDKALGLVKEC
QRKHIIPHLWGASSMAKKLGRVQEDIARKLLMGNFATNVSVFRTLHPQDAGAGTISHGHLTRDARPEVMNSQKGKTTVVA
TVSRVQSDPLSGIKKFSFSQLEEATNGFSHVLGRGGFGIVYKGVLHDGQDVAIKKLLISGDFPERSLDHELNIGAKLQNK
NVVKLLGYCLHTEMEEYFLVQEYMPKGSLKRIINASGLDWPSCFQIIQGIARGLHYLHKQRVLYMDLKPANILFNSKMNP
VIIDFGLSVVLDGDDDEITWNSVAGTMGYIAPEKITRAKISMKSDVFSFGVILIEIITGRRVTPSSDIPEWGSLEMIRAF
NGLFDPALVDESKLVEINKCREVGLMCIEWDPKDRPTMAEVLELLNS
>A0A2T7CQW2|Panicum|taxID:1504633
MALWNGLGQAATLAQLAGVDAGGLISMIIQAVQTVHRNREECRQLVHHVMMIGDLLQVLQQSEMMQRPEIRRPLDGLEDT
LRHAYVLVTSCQRSNVMYCFFMAWNQAQKFRDVRDRIDSYLRIYPLISHIDTRYFLSGIYSRTHPSGTQPQVPEEVQESF
PSHTNSDYRTQESASDDNGIESVEVQTVTEPFAVEEQKHYGCKNAQVLPKRRHWFRRLVQWTRRDTSTPEFIQGLIGQEQ
TVGSLNEIWFETPSSAKGEMRIQLTVGFTVFKFSQLAALTNNFSSYNIIGRGGYTNVYKGILPNGVVIAIKFCRGEHISS
RAEFENEVQIISKLQHSNIHKLLGCCIERDSRILVYEYMPRGSLHFIIHELRAGVSLAWPKRFQIIEGIAQGVVYLHQHS
RPRIVHGDLKPSNILLDSDMTPRIIDFGLAQVLSYEDETDTGRVAGTLYYIEPEFCRTGIISTKSDVYSFGVTCLEIITA
RNASTLSPEGQSLVVYAWELWSSERATELIDPALRVEPGTSKILRFFQIALLCVQDNRADRPTMSDVLMMLKCDCLTLPV
PRRPEDQWPPRGLSADDGDSVGRTSYSSAGWTSEELEGR
>A0A2T7CQW8|Panicum|taxID:1504633
MADIAFSSVEKIIKVAAKIKEAVDTVKQNKEDCDDIERCVARVVEILQQLDQTTVNPAMGGTLVDLAKSVDKALGLVKEC
QRKHIIPHLWGASSMAKKLGRVQEDIARKLLMGNFATNVSVFRTLHPQDAGAGTISHGHLTRDARPEVMNSQKGKTTVVA
TVSRVQSDPLSGIKKFSFSQLEEATNGFSHVLGRGGFGIVYKGVLHDGQDVAIKKLLISGDFPERSLDHELNIGAKLQNK
NVVKLLGYCLHTEMEEYFLVQEYMPKGSLKRIINASGLDWPSCFQIIQGIARGLHYLHKQRVLYMDLKPANILFNSKMNP
VIIDFGLSVVLDGDDDEITWNSVAGTMGYIAPEKITRAKISMKSDVFSFGVILIEIITGRRVTPSSDIPEWGSLEMIRAF
NGLFDPALVDESKLVEINKCRELG
>A0A2T7CQX3|Panicum|taxID:1504633
MGELRWDDASVGTRKCSLGFHPVSASFQFGKQKISCSCGGWMADLLGSVEKIVNLAWSIKTAVRTVRRNKEQCHGIEKLA
TRVSAILVQLQVRELMNSPAMSGAVEELAETLDRALEQITNCQKGNCLSRIIAAGDVAEQLRWVQTDIFNQMMIAMLASQ
VHVTIVVENIRSSVPCPPLSGCTTHVPTRYESQNGIFCEIEHLRLQNVSGQSTEDEVAQVENDGSHCTCLTFSIPTGYGF
DIFRIFERRDTNQQVQLQHPSDSRETPENCGSWFLSCFQTVDSPKESAYMDSLKMALLSDNNKASVWSSFGTKKAEIKKS
LSEFHGTASSSVTEHASSSWQSEIDLFLCAGERLPSEVPCRAALRRHEAPSASAQQDEWDLLLSDAATAKTRFTIFSLSK
LEEATDNFLEDNIIGRGAFATVYRGVLHDGLVVAIKKIQYPYQLSRKHICDKLTHVSKLEHKNIVQLLGYGHGVLETTER
FQDKKGSGFEDDLFLVEEYMPNGSLDNIIQGSQLDWSSRLLLIQGIAHGLHYLHEQQFVHLDLKPNNVLIDSGMNPKITD
FGRARMLGQGDGATIRDTDYLLAGTMGYMPPEYIMEGIVSKMYDVYSFGVILLETISGMCGSKPTRRQSSIAWAWVAREA
GRMEGLLDPSLCFESQLHEARRCLEIGLLCTQSDRADRPSMLDVVEMLDTEKELPTPKQPKYTKGRSA
>A0A2T7CQX7|Panicum|taxID:1504633
MALWGQAANITQLLGVDLFGLISTIEKAARTVCRNEEACRQVSDRASMIRDRLRQLQQVSRFFEHPEMWKPTQGLEATLN
KAYRLIIDCQHSSYTYKFCWGSDIADKLESVLKDMDAWNQHLTNVKVDILFNAFTVIVTQDFHGNRNTIKQDGAHVPPAG
SSSSHLNNNDRGKLIGDLGQFQLLAEPQIFTVEGYLLADTIEEFSIKNQISRCCCWCPNICYSRTGLTKFSFSQLAQVTN
HFSLDNNIGFGGSSYVYKGQLKSGVKVAVKRASYEGKIPFEHFKNEIELIPKLQHTNIVKLLGYCIQKRERILVFEYMPN
GSLDSFIHGERSREALEWPKRHQIIKGIAQGAKYLQQQCEPRIIHGDLKPGNILLDSNFNPKICDFGISKALKPGADEDC
TGIITGSRGFIAPEYIGRGCLSIKSDVYSFGVTLLQIISRKRLPPPPLALSAQSRDYGPLNKWAWDLCLAGRLLEFIDPM
LHGEPQNAEIIRWVQIALLCVQEDPEERPSMSDVLLMLSSENNIHKQPKRPAYY
>A0A2T7CQX9|Panicum|taxID:1504633
MALWNAVSQVATVTQLAGVDAYGLISMIVEAARTVKRNREICQLLARRARMIGDLLQQLERTQLMQHMETRNPVEQLEAT
LRHAYALIASCRDGSYMYSCCMGVKRADQLREVQNEITFYLQLFPLVSFVDNTRSWEQLLSRACPLCSREATDDLHAVHH
VEHEDRLGTEALMANGFENLGTHPPSKSKEEKTKGQVMNMRGLANLIGGAKGAELLHFSFSQILAATDNLSDGNLVGNGG
FGCVYKGKLSNGVDIAVKRHDVSSFQGPHEFRTEIESIPNLRHRNIISLLGCCVQAEESILIYEYMPNKCLASIIADETK
RELLNWSKRLRIIKGIADGLVYLHGHSQMCIVHRDIKASNILLDHEMNAKITDFGLALMLAPNTSAEWLCRS
>A0A2T7CQY2|Panicum|taxID:1504633
MADPLSIVDNIIQLVLAIKKAVETVRENKDECDDIQRRVLRIKILLSLLRKSEMMKHQAMSDALEDLGSALSRALEVVKS
CQARNILCRFCASGKQAKKLRQVRGDISETMMVAIFATNVVVYVESESHDDSDGEPDLLSQHLPASPPLSIVVGEDRLSP
PPAHAAPSTTSIVVDVSDSDLPPRSPKQQLSPPPTVVPPALSEHVSPHLPKQQQQKIKHQSSPTSPPLSRRKPPYPPTKP
PPSPPHPPRDKIAPLSNHVPPYPPRQPPCPPLSEHLPPHPPTQPPPPPPVKLTSPPTKQLPPHPPTQPPVTPTPHPPTAK
IGPPPSEYLHPHPIITQSLPPPPPLSPSSLLHPSIPFTTTPHLPAHQHHPHTSTHLPCSSPTQGTSEVLVPASISSAVST
DDVSDKSEEKYERKEAPARSSTVSSRLPGLTKFSLSNLKAATHEFSNGKMIGSSDCTVYEGELHDGVMVTIKEFRNPPRS
LVARWSAELHLASKLQSFKDAEARGNNKHIIRVLGYGHEFLWGHESLEPHYFLVEEHLPNGNMGDIIYGSRSVNWSSRFL
IIQGLAHGLHYLHEQNIVHMNVKPANILLDSDMNPKLADFGIARTLKQPVIEDDNIAGTVGYMPPEYILEGTLSMRYDVY
SFGVTLLETISGMCRDAPARHHASVPWAWNVRESKPMEDLFDLSLYKESQLTEIKRCLEVGLLCTQFAPADRPTMAEVLD
MLNGKKQLATPKQPGYTRGRGTTAEEASHSKARSGR
>A0A2T7CQY8|Panicum|taxID:1504633
MADPLASVEKIVKVALAIKDAVKTVRKNKERCREIRKRVLRVSALLKRLQETEMIQDPAMCDALEALEETLTRTHGLIVA
CQKKNIMCRFCMAGDLAKQLREVKQDISDQMVDGIFAANVNATIILTSIQYVACSLPPTNAEAVENSHCSHSTYDDRCGL
MNHSKNNVPVRSVLQSAPFPCLTKFSLSELETATNGFSDQNLIGRGSFVSVYKGVLKDGLVVAIKRSRSSIIFSRDHLYD
ELNLVSKLQHKNIVKLLGYGYPVIQMVAWAADEKDQAEGRLYFSVEEYMPNGNLEENLEGFGLDWFNRFRIIQGIAHGLN
YLHVQHIVHSDLKPSNILLDSHINPKISDFGIARMLDHGDMTTRDVNGLAGTMGYMPPEYIMEGILSTKYDVYSFGVILL
EIISSLCSFEPTRRQASVEWAWEVRRVGSIKDIDFLPLCDTSEHEQMKRCMEVGLLCTQLNPADRPSMADVLEMLNGKKE
VPAPRKPRYTRRRALQGVRNFALSVPKDVKL
>A0A2T7CQZ5|Panicum|taxID:1504633
MADLLGSVEKIVNLAWSIKTAVRTVRRNKEQCHGIEKLATRVSAILVQLQVRELMNSPAMSGAVEELAETLDRALEQITN
CQKGNCLSRIIAAGDVAEQLRWVQTDIFNQMMIAMLASQVHVTIVVENIRSSVPCPPLSGCTTHVPTRYESQNGIFCEIE
HLRLQNVSGQSTEDEVAQVENDGSHCTCLTFSIPTGYGFDIFRIFERRDTNQQVQLQHPSDSRETPENCGSWFLSCFQTV
DSPKESAYMDSLKMALLSDNNKASVWSSFGTKKAEIKKSLSEFHGTASSSVTEHASSSWQSEIDLFLCAGERLPSEVPCR
AALRRHEAPSASAQQDEWDLLLSDAATAKTRFTIFSLSKLEEATDNFLEDNIIGRGAFATVYRGVLHDGLVVAIKKIQYP
YQLSRKHICDKLTHVSKLEHKNIVQLLGYGHGVLETTERFQDKKGSGFEDDLFLVEEYMPNGSLDNIIQGSQLDWSSRLL
LIQGIAHGLHYLHEQQFVHLDLKPNNVLIDSGMNPKITDFGRARMLGQGDGATIRDTDYLLAGTMGYMPPEYIMEGIVSK
MYDVYSFGVILLETISGMCGSKPTRRQSSIAWAWVAREAGRMEGLLDPSLCFESQLHEARRCLEIGLLCTQSDRADRPSM
LDVVEMLDTEKELPTPKQPKYTKGRSA
>A0A2T7CR03|Panicum|taxID:1504633
MDIAKLAGVDAVKLVVMIVQAARTARHNKKTCQQLVQHVQIIGDLLRKLQSSEMMQQPEIRNGLNELEQILREAYMLVTS
CQNNNYVYHLFMGGRQADQFRVLQNRLNSCLQVFPLISHIDTADRLDQILEIIRPPHSQAVREVPRLFAGCSSCETRTEV
YREVKKRSIQMNCAEALKFSLAQLIDATNNFSDENQIGQGSFGCVYKGQLHDGHVVAVKRCFDLPSSPNQLDVQDLEFQN
EIYFLTKLQHTNIVKLLGDCMQGSERILVYEYMSNGSLDAFIFGAISRRLYLDWPACSQIIKGVSEGLLYLHKHCGLHVI
HGDLKPSNILLDSNMHPKISDFGLARTYSPGVEEEFADRIVGSIGFTAPECRERRLFSIKSDVYGFGALLLEIISGHRCF
[truncated: 4,023 more rows]
