# Supplementary material for: Wheat powdery mildew resistance gene Pm13 encodes a mixed lineage kinase domain-like protein
Source: Nat Commun. 2024 Mar 19;15:2449. doi: 10.1038/s41467-024-46814-7 (PMC10951266; doi:10.1038/s41467-024-46814-7)
Supplement: Supplementary file 13 — Supplementary Data 10 [file 41467_2024_46814_MOESM13_ESM.xls]

## Sheet: Supplementary Data 10
Supplementary Data 10. The amino acid sequences of 97 DUF1221-Kinase proteins from Poaceae and Arabidopsis in InterPro database.
>A0A0D3ERC6|0ryza|taxID:65489
MEQLRQLGEAVGSINALMAFEADLRINPRQCRLLADACARALAAVTGQVRAQLRFDERGAKWRAIEAPLRELHRAFRDAE
TYVRQCLDPRGSWWARAAAMAHGTECVEQHLHNVLWCVAVALEAIDAAGEIAGSDPDELARGRLVLARKYDRDMLDPKLF
EHAFGKLYLVSQELVARMDMAWKEDRWVMSQMFDEMKGPAASKPLSKNEHRLAELLAAAMGKLHPASVLLGSDYSVRRRL
GGRLKEVHWMGESFAMKHFIGDTDAAGAEVALLCSVAHPNVAHAAYCFHDEEKKEYFVVMDQLMAKDLGSYVKEVSCPRR
RIPFPLVVAVDIMLQIARGMEYLHAKRINHGELNPSNVLVKPRQPDGGYVHVKVAGYGQPAGITAGGAKASANGNANGND
NSCIWYAPEVLRSDGVADAAAAGRCTEKADVYSFAMICFELLTGKVPFEDNHLQGDKTSKNICAGERPLFPFQAPKYLTA
LTKRCWHADPAQRPAFASICRVLRYVKRFLILNPEQQQQQQGQTDDAPKPAVDYLDIEAQLLKKLPAWQRGGEAPRVADV
PFQMFAYRVMEREKAAGAVHVAKDRASDSGSDGNSLYGDENGFGAMSPEHTFSAVSNGTLRSRPASSDGRLPTAKKADGK
APRQAGPQPKVKPVNTAARTPQSARRALGVKPDDHLQTNGAPTARRRTPEMASE
>A0A0D9YBU8|0ryza|taxID:40148
MEQLRQLGEAVGSINALMAFEADLRINPRQCRLLADACARALAAVTGQVRAQLRFDERGAKWRAIEAPLRELHRAFRDAE
AYVRQCLDPRGSWWARAAAMAHGTECVEQHLHNVLWCVTVALEAIDAAGEIAGSDPDELARGRLVLARKYDRDMLDPKLF
EHAFGKLYLVSQELVARMDMAWKEDRWVMSQMFDEMKGPAASKPLSKNEHRLAELLAAAMGKLHPASVLLGSDYSVRRRL
GGRLKEVHWMGESFAMKHFIGDTDAAGAEVALLCSVAHPNVAHAAYCFHDEEKKEYFVVMDQLMAKDLGSYVKEVSCPRR
RIPFPLVVAVDIMLQIARGMEYLHAKRINHGELNPSNVLVKPRQPDGGYVHVKVAGYGQPAGITAGGAKASANGNANGND
NSCIWYAPEVLRSDGVADAAAAGRCTEKADVYSFAMICFELLTGKVPFEDNHLQGDKTSKNICAGERPLFPFQAPKYLTA
LTKRCWHADPAQRPAFASICRVLRYVKRFLILNPEQQQQQQGQTDDAPKPAVDYLDIEAQLLKKLPAWQRGGEAPRVADV
PFQMFAYRVMEREKAAGAVHVAKDRASDSGSDGNSLYGDENGFGAMSPEHTFSAVSNGTLRSRPASSDGRLPTAKKADGK
APRQAGPQPKVKPVNTAARTPQSARRALGVKPDDHLQANGAPTARRRTPEMASE
>A0A0E0A3E7|0ryza|taxID:40148
MEQLRQVGEAIGGVNALMAFHDDLRCINPRQCALLAHAYALAFRAVAGELRARLRFHDRLTKWKPLDDPLRELHRVVRDG
EAYIRHCLLLDPAHWWARAAAATHGTECVEHHLHNLLWCVSVVVEAVENVSEVTGSDPDELARRRLALARDYDKDLLDPK
LFRERLGETFLATRELAARMDMAWKEDRWLLSQLLNERKGPTSSPEPPLTRQEHRLADLLAAPRGKLHPASVLLMSDFHM
RRRLGGNGNLKEVQWLGEAFAVKHVVGVDAEAAAAEVAALASVSPHPNVAHCRYCFHDEEKRELYMVMDQLMSKDLGSYV
KEVNSAKRRAPLPLVVVVDTMLQIACGMAHLHSNKMYHGNLNPSNVLVKPRHGDAYLHVKVAGFVSGSGTANAANPCIWC
APEVVGNEAAATEKGNVYSFGMICFELITGKIPFEDNHLQGENMSKNIRAGERPLFPFQSPKYLTSLTRRCWHGEAAQRP
PFHSICRVLRYVKRFLVMNNPEQAAADAAGAGPAVDYLDMEAQLLRRFPEWEGNGVADVPFEMYAYRVMERDKMSNACRD
RSSDSGSDGNSLWGDDSASGGSSTTATDASASSRPLLDRSGSTRSSPPPPPRKVAIAAAKAGKCRSGIVTRLKPSSKITA
SSMSVTCAGPPQKSRSMGTVRPPPVVARRTPRIKSDGHLNRAAIPPTRRRKSGGNASDSELA
>A0A0E0C4S2|0ryza|taxID:40149
MEQLRQLGEAVGSINALMAFEADLRINPRQCRLLADACARALAAVTGQVRAQLRFDERGAKWRALEAPLRELHRAFRDAE
AYVRQCLDPRGSWWARAAAMAHGTECVEQHLHNVLWCVAVALEAIDAASEIAGSDPDELARGRLVLARKYDRDMLDPKLF
EKAFGKLYLVSQELVARMDMAWKEDRWVMSQMFDEMKGPAASKPLSKNEHRLAELLAAARGKLHPASVLLGSDYSVRRRL
GGRLKEVHWMGESFAMKHFIGDTDAEVALLSSVAHPNVAHAAYCFHDEEKKEYFVVMDQLMAKDLGSYVKEVSCPRRRIP
FPLVVAVDIMLQIARGMEYLHAKKINHGELNPSNVLVKPRQPDGGYVHVKVAGYGQPGITAGGAKASANGNANGNDNSCI
WYAPEVLKSDGAADAAASAARCTEKADVYSFAMICFELLTGKVPFEDNHLQGDKTSKNICAGERPLFPFQAPKYLTALTK
RCWHADPAQRPAFASICRVLRYVKRFLILNPEQQQGQTDDAPTPAVDYLDIEAQLLKKLPAWQRGGEAPRVADVPFQMFA
YRVMEREKAAGAVHVAKERASDSGSDGNSLYGDENGFDAMSPEHTFSAVSNGSLRSRPASSDGKLPTAKKADGKAPRQAA
EGETREHGGEDSAVGKAGARREARRSPAGQRRSHRAAADARDGLRIAAQAALVFVFVIEFNG
>A0A0E0C4S3|0ryza|taxID:40149
MEQLRQLGEAVGSINALMAFEADLRINPRQCRLLADACARALAAVTGQVRAQLRFDERGAKWRALEAPLRELHRAFRDAE
AYVRQCLDPRGSWWARAAAMAHGTECVEQHLHNVLWCVAVALEAIDAASEIAGSDPDELARGRLVLARKYDRDMLDPKLF
EKAFGKLYLVSQELVARMDMAWKEDRWVMSQMFDEMKGPAASKPLSKNEHRLAELLAAARGKLHPASVLLGSDYSVRRRL
GGRLKEVHWMGESFAMKHFIGDTDAEVALLSSVAHPNVAHAAYCFHDEEKKEYFVVMDQLMAKDLGSYVKEVSCPRRRIP
FPLVVAVDIMLQIARGMEYLHAKKINHGELNPSNVLVKPRQPDGGYVHVKVAGYGQPGITAGGAKASANGNANGNDNSCI
WYAPEVLKSDGAADAAASAARCTEKADVYSFAMICFELLTGKVPFEDNHLQGDKTSKNICAGERPLFPFQAPKYLTALTK
RCWHADPAQRPAFASICRVLRYVKRFLILNPEQQQGQTDDAPTPAVDYLDIEAQLLKKLPAWQRGGEAPRVADVPFQMFA
YRVMEREKAAGAVHVAKERASDSGSDGNSLYGDENGFDAMSPEHTFSAVSNGSLRSRPASSDGKLPTAKKADGKAPRQAG
PQPKVKPVNTAARTPQSARRALGVKPDDHLQANGAPTARRRTPEMASE
>A0A0E0DV02|0ryza|taxID:40149
MEQLRQVGEAIGGVNALMAFHDDLRCINPRQCALLAHAYSLAFRAVAGELRARLRFHDRLTKWKPLDDPLRELHRVVRDG
EAYIRHCLLLDPTHWWARAAAATHGTECVEHHLHNLLWCVSVVVEAVENVGEVTGSDPDELARRRMALARDYDKDLLDPK
LFRERLGETFLATRELAARMDMAWKEDRWLLSQLLDERKGPTSSPEPPLTRQEHRLADLLAAPRGKLHPASVLLMSDFHM
RRRLGGNGNLKEVQWLGEAFAVKHVVGVDAEAAAAEVAALASVSPHPNVAHCRYCFHDEEKRELYVVMDQLMSKDLGSYV
KEVNSGKRRAPLPLVVVVDTMLQIARGMEHLHSNKMYHGNLNPSNVLVKPRHGDAYLHVKVAGFGSGSGTANAANPCIWC
APEVVGNEAAATEKGDVYSFGMICFELITGKIPFEDNHLQGENMSKNIRAGERPLFPFQSPKYLTSLTRRCWHGEAAQRP
AFHSICRVLRYVKRFLVMNNPEQAAADAAGAGPAVEYLDMEAQLLRRFPEWEGNGVADVPFEMYAYRVMERDKMSNACRD
RSSDSGSDGNSLWGDDSVSAGSSTTTAATAASASTRSSPPPPRRKVAIAAAKAGKCRSGIVTRLKPSSKITASSMSVTCA
GPPQKSRSMGTVRPPPVVARRTPRIKSDGHLNRAAIPPTRRRKSGGNASDSELA
>A0A0E0GB21|0ryza|taxID:4536
MEQLRQLGEAVGSINALMAFEADLRINPRQCRLLADACARALAAVTGQVRAQLRFDERGAKWRAIEAPLRELHRAFRDAE
AYVRQCLDPRGSWWARAAAMAHGTECVEQHLHNVLWCVAVALEAIDAAGEIAGSDPDELARGRLVLARKYDRDMLDPKLF
EHAFGKLYLVSQELVARMDMAWKEDRWVMSQMFDEMKGPAASKPLSKNEHRLAELLAAAMGKLHPASVLLGSDYSIRRRL
GGRLKEVHWMGESFAMKHFIGDTDAAGAEVALLCSVAHPNVAHAAYCFHDEEKKEYFVVMDQLMAKDLGSYVKEVSCPRR
RIPFPLVVAVDIMLQIARGMEYLHAKRINHGELNPSNVLVKPRQPDGGYVHVKVARYGQPAGITAGGAKASANGNANGND
NSCIWYAPEVLRSDGVADAAAAGRCTEKADVYSFAMICFELLTGKVPFEDNHLQGDKTSKNICAGERPLFPFQAPKYLTA
LTKRCWHADPAQRPAFASICRVLRYVKRFLILNPEQQQQQQGQTDDAPKPAVDYLDIEAQLLKKLPAWQRGGEAPRVADV
PFQMFAYRVMEREKAAGAVHVAKDRASDSGSDGNSLYGDENGFGAMSPEHTFSAVSNGNLRSRPASSDGRLPTAKKADGK
APRQAGPQPKVKPVNTAARTPQSARRALGVKPDDHLQTNGAPTARRRTPEMASE
>A0A0E0GTD0|0ryza|taxID:4536
MEQLRQVGEAIGGVNALMAFHDDLRCINPRQCALLAHAYALAFRAVAGELRARLRFHDRLTKWKPLDDPLRELHRVVRDG
EAYIRHCLLLDPAHWWARAAAATHGTECVEHHLHNLLWCVSVVVEAVENVGEVTGSDPDELARRRLALARDYDKDLLDPK
LFRERLGETFLATRELAARMDMAWKEDRWLLSQLLDERKGPTSSPEPPLTRQEHRLADLLAAPRGKLHPASVLLMSDFHM
RRRLGGNGNLKEVQWLGEAFAVKHVVGVDAEAAAAEVAALASVSPHPNVAHCRYCFHDEEKRELYMVMDQLMSKDLGSYV
KEVNSAKRRAPLPLVVVVDTMLQIACGMAHLHSNKMYHGNLNPSNVLVKPRHGDAYLHVKVAGFVSGSGTTNAANPCIWC
APEVVGNEAAATEKGDVYSFGMICFELITGKIPFEDNHLQGENMSKNIRAGERPLFPFQSPKYLTSLTRRCWHGEAAQRP
PFHSICRVLRYVKRFLVMNNPEQAAADAAGAGPAVDYLDMEAQLLRRFPEWEGNGVADVPFEMYAYRVMERDKMSNACRD
RSSDSGSDGNSLWGDDSASGGSSTTATDASASSRPLLDRSGSTRSSPPPPRRKVAIAAAKAGKCRSGIVTRLKPSSKITA
SSMSVTCAGPPQKSRSMGTVRPPPVVARRTPRIKSDGHLNRAAIPPTRRRKSGGNASDSELA
>A0A0E0JLB2|0ryza|taxID:4537
MEQLRHLGEAMGSINALMVFEADLRINPRQCRLLADACARALAAVTGKVRAQLCFDERGAKWRALEAPLRELHRAFRDAE
GYVRQCLDPSGSWWARAAAMAHGTECVEQHLHNVLWCVAIALEAIDAAGEIAGSDPDELARGRLVLAKKYDRDMLEPKLF
EHAFGKLYLVSQELVARMDMAWKEDRWVMSQMFDEMKGAAASKPLSKNEHRLAELLAAARGKLHPASVLLGSDYSVRRRL
GGRLKEVHWMGESFAMKHFIGDTDAAAAEVELLSSVAHPNVAHATYCFHDEEKKEYFVVMDQLMAKDLGSYVKEVSCPRR
RIPFPLVVAVDIMLQIARGMEYLHAKKINHGELNPSNVLVKPRQPDGGYVHVKVAGYGQPGITAGSAKASANGNANANGN
SNDNSCIWYAPEVLKSDGVADAAAARCTEKADVYSFAMICFELLTGKVPFEDNHLQGGKTSKNICAGERPLFPFQAPKYL
TALTKRCWHADPAQRPAFASICRVLRYVKRFLILNPEHQQQQQGQTDDAPTPAVDYLDIEAQLLKKLPLWQRGEAARVAD
VPFQMFAYRVMEREKAVGAVHVARDKASDSGSDGNSLYGDENGFGAMSPEHTFSSVSNGTLRSRPDSSDGRLPTAKKVDG
KAPRQTGPQPKVKAVNTATRTPQSARRALGVKPDDHLQANGAPTARRRTPEMGSE
>A0A0E0L6B1|0ryza|taxID:4537
MEQLRQVGEAVGGVNALMAFHDDLRSINPRQCALLAHAYALAFHAVAAEVRARLRFHDRLTKWKPLEDPIRELHRVVRDG
EAYIRHCLDPRDWWARAAAATHGTDCVDHHLHNLLWCVAVVIEAVENVGEVTGSDPDELARRRLALARDYDKDLLDPKLF
RGRLGETYLATRELAARMDMAWKEDRWLLSHLLDERKGPTSPEPPLTRQEHRLADLLAAPRGKLHPAAVLLSDFHMRRRL
GGNLKEVQWMGEAFAVKHLVGVDADAAAAEVAALVSVSHPNVAHCRYCFHDEEKRELFVVMDQLMSKDLGCYVKEVTSAK
RRVPFPLVVVVDTMLQIARGMEHLHSNKIYHGNLNPSNVLVKPRHGDAYLHVKVAGFGHAQSVSSNSGTTKAPANANANA
NGNGNPCIWCAPEVVGNEAATEKADVYSFGMICFELLTGKIPFEDNHLQGENMSKNIRAGERPLFPFQSPKYLTSLTRRC
WHAEPAQRPAFHSICRVLRYVKRFLVMNPEEGQQPAVDYLDMEAQLLRRFPEWEGNGVADVPFEMYAYRVMERERERSSD
SSSDGNSLCGDDSVSGGSSTTTVTDASASSRPLLDRSGSTRSSPRKVAIAAAKAGKCRSGIVTRLKPSKITASSMSMSMT
CAGPPQKSRSMSTVRPPQAVARRTPRIKSDGHLNRAAIPPSRRRKSGGNASDSELA
>A0A0E0MZE2|0ryza|taxID:4529
MEQLRQLGEAVGSINALMAFEDDLRINPRQCRLLADACARALAAVTGQVRAQLRFDERGAKWRAIEAPLRELHRAFRDAE
AYVRQCLDPRGSWWARAAAMAHGTECVEQHLHNVLWCVAVALEAIDAAGEIAGSDPDELARGRLVLARKYDRDMLDPKLF
EHAFGKLYLVSQELVARMDMAWKEDRWVISQMFDEMKGPAASKPLSKNEHRLAELLAAAMGKLHPASVLLGSDYSVRRRL
GGRLKEVHWMGESFAMKHFIGDTDAAGAEVALLCSVAHPNVAHAAYCFHDEEKKEYFVVMDQLMAKDLGSYVKEVSCPRR
RIPFPLVVAVDIMLQIARGMEYLHAKRINHGELNPSNVLVKPRQPDGGYVHVKVAGYGQPAGITAGGAKASANGNANGND
NSCIWYAPEVLRSDGVADAAAAGRCTEKADVYSFAMICFELLTGKVPFEDNHLQGDKTSKNICAGERPLFPFQAPKYLTA
LTKRCWHADPAQRPAFASICRVLRYVKRFLILNPEQQQQQQGQTDDAPKPAVDYLDIEAQLLKKLPAWQRGGEAPRVADV
PFQMFAYRVMEREKAAGAVHVAKDRASDSGSDGNSLYGDENGFGAMSPEHTFSAVSNGTLRSRPASSDGRLPTAKKADGK
APRQAGPQPKVKPVNTAARTPHSARRALGVKPDDHLQTNGAPTARRRTPEMASE
>A0A0E0PRU8|0ryza|taxID:4529
MEQLRQVGEAIGGVNALMAFHDDLRCINPRQCALLAHAYALAFRAVAGELRARLRFHDRLTKWKPLDDPLRELHRVVRDG
EAYIRHCLLLDPAHWWARAAAATHGTECVEHHLHNLLWCVSVVVEAVENVGEVTGSDPDELARRRLALARDYDKDLLDPK
LFRERLGETFLATRELAARMDMAWKEDRWLLSQLLDERKGPTSSPEPPLTRQEHRLADLLAAPRGKLHPASVLLMSDFHM
RRRLGGNGNLKEVQWLGEAFAVKHVVGVDAEAAAAEVAALASVSPHPNVAHCRYCFHDEEKRELYMVMDQLMSKDLGSYV
KEVNSAKRRAPLPLVVVVDTMLQIACGMAHLHSNKMYHGNLNPSNVIVKPRHGDAYLHVKVAGFVSGSGTANAANPCIWC
APEVVGNEAAATEKGDVYSFGMICFELITGKIPFEDNHLQGENMSKNIRAGERPLFPFQSPKYLTSLTRRCWHGEAAQRP
PFHSICRVLRYVKRFLVMNNPEQAAADAAGAGPAVDYLDMEAQLLRRFPEWEGNGVADVPFEMYAYRVMERDKMSNACRD
RSSDSGSDGNSLWGDDSASGGSSTTATDASASSRPLLDRSGSTRSSPPRKVAIAAAKAGKCRSGIVTRLKPSSKITASSM
SVTCAGPPQKSRSMGTVRPPPVVARRTPRIKSDGHLNRAAIPPTRRRKSGGNASDSELA
>A0A6G1EFZ7|0ryza|taxID:110450
MEHLRQLGEAMGSINALMAFEADLRINPRQCRLLADACGHALAAVTGEVRAHLRFDERGAKWRALEAPLRELHRAFRDAE
GYVRHCLDPRGSWWARAAAMAHGTECVEQHLHSVLWCVAVALEAIDTAGEIAGSDPDELARRRLVLAKKYGRDMLEPKLF
EHAFGKLYLVSQELVARMDMAWKEDRWLLSQLLDERKGPTSPEPLTRQEHRLADLLAAPRGKLHPAAVLLSDFHMRRRLG
GNLKEVQWMGEAFAVKHLVGIDADAAAAEVAMLASVSHPNVAHCRYCFHDEEKKEYFVVMDQLMAKDLGSYVKEVSCPRR
RIPFPLVVAADIMLQIARGMEYLHAKKIYHGELNPSNVLVKPRHPDGGYVHVKVAGFGRPGLAAGVAKASANANGNDNSC
IWYAPEVLKSDGIADAAARCTEKADVYSFAMICFELLTGKVPFEDNHLQGDKTSKNICAGERPLFPFQAPKYLTALTKRC
WHADPAQRPAFSSVCRVLRYVKRFLILNPEQQQGQIDDAPMPAVDYLDIEAQLLKKLPAWQRGEAARVADVPFQMFAYRV
MEKEKTVAAVHAKDKASDSGSEGNSLYGDENGFGAMSPEHAFSAVSNGTLRSRPDSSDGKMPPTKKADGKAPRQAGPQVK
VKPVNTARTPQSARRTLGVKPDDHLQPNAPTERRRTPEKTSK
>A0A6G1EQ03|0ryza|taxID:110450
MEQLRQVGEALGGVNALMAFHDELRVNPRQCGLLAHAYALSFDAVAGEVRARLHFDERLTKWKALEDPIRELHRVVRDGE
SFIRQCLEPRDWWTRAAAATHGTECVEHHLHNLLWSVAVVIETIENVGEMTGSDPDELARRRLALDRDYDKDLLDPKLFR
RRLGKTYLATRELAARMDMAWKEDRWLLSQLLDERKGPTSPEPLTRQEHRLADLLAAPRGKLHPAAVLLSDFHMRRRLGG
NLKEVQWMGEAFAVKHLVGIDADAAAAEVAMLASVSHPNVAHCRYCFHDEEKRELFVVMDQLMSKDLGCYVKEVTSAKRR
VPLPLVVVVDTMLQIARGMEHLHSKKIYHGNLNPSNVLVKPRHGDAYLQVKVTGFGHGQSATAAVSNSGTKTPTNANANA
SGNLCIWCAPEVVGNKPTAMCTEMADVYSFGMICFELLTGKIPFEDNHLQGDNMSKNIRAGERPLFPFQSPKYLTSLTKR
CWHGDPAQRPAFHSICRVLRYVKRFLVMNPEQGQPDAPGPPVDYLDIEAQLLRRFPEWQGNAAARVSDVPFQMYAYRVME
REKTNAMLQINRDRSSDSSSDGNSLCGDDSVNGGSSMTTVPDADPQPASSRSLPDRSGNRRSSPRKVDGKAIGATKAGKC
HGFVAHLGLPRLQLAPCAGPPQKSRSMGAVRPPQVVARRTPRIKSDGHLNSAAIPPSRRRKSSRNASDSELA
>A2WSR0|0ryza|taxID:39946
MEQLRQLGEAVGSINALMAFEDDLRINPRQCRLLADACARALAAVTGQVRAQLRFDERGAKWRAIEAPLRELHRAFRDAE
AYVRQCLDPRGSWWARAAAMAHGTECVEQHLHNVLWCVAVALEAIDAAGEIAGSDPDELARGRLVLARKYDRDMLDPKLF
EHAFGKLYLVSQELVARMDMAWKEDRWVISQMFDEMKGPAASKPLSKNEHRLAELLAAAMGKLHPASVLLGSDYSVRRRL
GGRLKEVHWMGESFAMKHFIGDTDAAGAEVALLCSVAHPNVAHAAYCFHDEEKKEYFVVMDQLMAKDLGSYVKEVSCPRR
RIPFPLVVAVDIMLQIARGMEYLHAKRINHGELNPSNVLVKPRQPDGGYVHVKVAGYGQPAGITAGGAKASANGNANGND
NSCIWYAPEVLRSDGVADAAAAGRCTEKADVYSFAMICFELLTGKVPFEDNHLQGDKTSKNICAGERPLFPFQAPKYLTA
LTKRCWHADPAQRPAFASICRVLRYVKRFLILNPEQQQQQQGQTDDAPKPAVDYLDIEAQLLKKLPAWRRGGEAPRVADV
PFQMFAYRVMEREKAAGAVHVAKDRASDSGSDGNSLYGDENGFGAMSPEHTFSAVSNGNLRSRPASSDGRLPTAKKADGK
APRQAGPQPKVKPVNTAARTPQSARRALGVKPDDHLQTNGAPTARRRTPEMASE
>A2Y803|0ryza|taxID:39946
MEQLRQVGEAIGGVNALMAFHDDLRCINPRQCALLAHAYALAFRAVAGELRARLRFHDRLTKWKPLDDPLRELHRVVRDG
EAYIRHCLLLDPAHWWARAAAATHGTECVEHHLHNLLWCVSVVVEAVENVGEVTGSDPDELARRRLALARDYDKDLLDPK
LFRERLGETFLATRELAARMDMAWKEDRWLLSQLLDERKGPTSSPEPPLTRQEHRLADLLAAPRGKLHPASVLLMSDFHM
RRRLGGNGNLKEVQWLGEAFAVKHVVGVDAEAAAAEVAALASVSPHPNVAHCRYCFHDEEKRELYMVMDQLMSKDLGSYV
KEVNSAKRRAPLPLVVVVDTMLQIACGMAHLHSNKMYHGNLNPSNVLVKPRHGDAYLHVKVAGFVSGSGTANAANPCIWC
APEVVGNEAAATEKGDVYSFGMICFELITGKIPFEDNHLQGENMSKNIRAGERPLFPFQSPKYLTSLTRRCWHGEAAQRP
PFHSICRVLRYVKRFLVMNNPEQAAADAAGAGPAVDYLDMEAQLLRRFPEWEGNGVADVPFEMYAYRVMERDKMSNACRD
RSSDSGSDGNSLWGDDSASGGSSTTATDASASSRPLLDRSGSTRSSPPPPRRKVAIAAAKAGKCRSGIVTRLKPSSKITA
SSMSVTCAGPPQKSRSMGTVRPPPVVARRTPRIKSDGHLNRAAIPPTRRRKSGGNASDSELA
>A2ZVI0|0ryza|taxID:39947
MEQLRQLGEAVGSINALMAFEDDLHINPRQCRLLADACARALAAVTGQVRAQLRFDERGAKWRAIEAPLRELHRAFRDAE
AYVRQCLDPRGSWWARAAAMAHGTECVEQHLHNVLWCVAVALEAIDAAGEIAGSDPDELARGRLVLARKYDRDMLDPKLF
EHAFGKLYLVSQELVARMDMAWKEDRWVISQMFDEMKGPAASKPLSKNEHRLAELLAAAMGKLHPASVLLGSDYSVRRRL
GGRLKEVHWMGESFAMKHFIGDTDAAGAEVALLCSVAHPNVAHAAYCFHDEEKKEYFVVMDQLMAKDLGSYVKEVSCPRR
RIPFPLVVAVDIMLQIARGMEYLHAKRINHGELNPSNVLVKPRQPDGGYVHVKVAGYGQPAGITAGGAKASANGNANGND
NSCIWYAPEVLRSDGVADAAAAGRCTEKADVYSFAMICFELLTGKVPFEDNHLQGDKTSKNICAGERPLFPFQAPKYLTA
LTKRCWHADPAQRLAFASICRVLRYVKRFLILNPEQQQQQQQGQTDDAPKPAVDYLDIEAQLLKKLPAWQRGGEAPRVAD
VPFQMFAYRVMEREKAAGAVHVAKDRASDSGSDGNSLYGDENGFGAMSPEHTFSAVSNGTLRSRPASSDGRLPTAKKADG
KAPRQAGPQPKVKPVNTAARTPHSARRALGVKPDDHLQTNGAPTARRRTPEMASE
>B9FIR5|0ryza|taxID:39947
MEQLRQVGEAIGGVNALMAFHDDLRCINPRQCALLAHAYALAFRAVAGELRARLRFHDRLTKWKPLDDPLRELHRVVRDG
EAYIRHCLLLDPAHWWARAAAATHGTECVEHHLHNLLWCVSVVVEAVENVGEVTGSDPDELARRRLALARDYDKDLLDPK
LFRERLGETFLATRELAARMDMAWKEDRWLLSQLLDERKGPTSSPEPPLTRQEHRLADLLAAPRGKLHPASVLLMSDFHM
RRRLGGNGNLKEVQWLGEAFAVKHVVGVDAEAAAAEVAALASVSPHPNVAHCRYCFHDEEKRELYMVMDQLMSKDLGSYV
KEVNSAKRRAPLPLVVVVDTMLQIACGMAHLHSNKMYHGNLNPSNVIVKPRHGDAYLHVKVAGFVSGSGTANAANPCIWC
APEVVGNEAAATEKGDVYSFGMICFELITGKIPFEDNHLQGENMSKNIRAGERPLFPFQSPKYLTSLTRRCWHGEAAQRP
PFHSICRVLRYVKRFLVMNNPEQAAADAAGAGPAVDYLDMEAQLLRRFPEWEGNGVADVPFEMYAYRVMERDKMSNACRD
RSSDSGSDGNSLWGDDSASGGSSTTATDASASSRPLLDRSGSTRSSPPRKVAIAAAKAGKCRSGIVTRLKPSSKITASSM
SVTCAGPPQKSRSMGTVRPPPVVARRTPRIKSDGHLNRAAIPPTRRRKSGGNASDSELA
>I1NPS1|0ryza|taxID:4538
MEQLRQLGEAVGSINALMAFEADLRINPRQCRLLADACARALAAVTGQVRAQLRFDERGAKWRAIEAPLRELHRAFRDAE
TYVRQCLDPRGSWWARAAAMAHGTECVEQHLHNVLWCVAVALEAIDAAGEIAGSDPDELARGRLVLARKYDRDMLDPKLF
EHAFGKLYLVSQELVARMDMAWKEDRWVMSQMFDEMKGPAASKPLSKNEHRLAELLAAAMGKLHPASVLLGSDYSVRRRL
GGRLKEVHWMGESFAMKHFIGDTDAAGAEVALLCSVAHPNVAHAAYCFHDEEKKEYFVVMDQLMAKDLGSYVKEVSCPRR
RIPFPLVVAVDIMLQIARGMEYLHAKRINHGELNPSNVLVKPRQPDGGYVHVKVAGYGQPAGITAGGAKASANGNANGND
NSCIWYAPEVLRSDGVADAAAAGRCTEKADVYSFAMICFELLTGKVPFEDNHLQGDKTSKNICAGERPLFPFQAPKYLTA
LTKRCWHADPAQRPAFASICRVLRYVKRFLILNPEQQQQQQGQTDDAPKPAVDYLDIEAQLLKKLPAWQRGGEAPRVADV
PFQMFAYRVMEREKAAGAVHVAKDRASDSGSDGNSLYGDENGFGAMSPEHTFSAVSNGTLRSRPASSDGRLPTAKKADGK
APRQAGPQPKVKPVNTAARTPQSARRALGVKPDDHLQTNGAPTARRRTPEMASE
>I1PYD7|0ryza|taxID:4538
MEQLRQVGEAIGGVNALMAFHDDLRCINPRQCALLAHAYALAFRAVAGELRARLRFHDRLTKWKPLDDPLRELHRVVRDG
EAYIRHCLLLDPAHWWARAAAATHGTECVEHHLHNLLWCVSVVVEAVENVGEVTGSDPDELARRRLALARDYDKDLLDPK
LFRERLGETFLATHELAARMDMAWKEDRWLLFQLLDERKGPTSSPEPPLTRQEHRLADLLAAPRGKLHPASVLLMSDFHM
RRRLGGNGNLKEVQWLGEAFAVKHVVGVDAEAAAAEVAALASVSPHPNVAHCRYCFHDEEKRELYMVMDQLMSKDLGSYV
KEVNSAKRRAPLPLVVVVDTMLQIACGMAHLHSNKMYHGNLNPSNVLVKPRHGDAYLHVKVAGFVSGSGTANATNPCIWC
APEVVGNEAAATEKGDVYSFGMICFELITGKIPFEDNHLQGENMSKNIRAGERPLFPFQSPKYLTSLTRRCWHGEAAQRP
PFHSICRVLRYVKRFLVMNNPEQAAADAAGAGPAVDYLDMEAQLLRRFPEWEGNGVADVPFEMYAYRVMERDKMSNACRD
RSSDSGSDGNSLWGDDSASGGSSTTATDASASSRPLLDRSGSTRSSPPPPRRKVAIAAAKAGKCRSGIVTRLKPSSKITA
SSMSVTCAGPPQKSRSMGTVRPPPVVARRTPRIKSDGHLNRAAIPPTRRRKSGGNASDSELA
>J3L1Z9|0ryza|taxID:4533
MAHGTECVEQHLHNVLWCVAVALEAIDTAGEIAGFDPDELARRRLLLAKKYDRDMLEPELFKYAFGKLYLVSQELVARMD
VAWKEDSDYSVRRRLGSRLKEAHWMGESFAVKHFIGDIDAAGAEVALLSSVVHPNVAYAAYCFHDEEKKEYLVVMDQLMS
KDLGSYVKEVSCPRRRIPFPLVVAVDIMLQIARGMAYLHAKKIYHGELNPCNVLVKPRQPDGGYVHVKVAGFERPGITAG
GAKASANGNATANGNGNDHSCIWYAPEVLRPDGIADAAARCTEKADVYSFAMICFELLTGKVPFEDNHLQGDKTSKNICA
GERPLFPFQAPKYLTALTKRCWHADPAQRPAFASICRVLRYVKRFLILNPEQQPGEPAQRPAFHSICRVLRYVKRFLVMN
PEQGQPDAPGPPVDYLDIEAQLLKRLPAWQRGEAARVADVPFQMFSYRVMEREKQATGTVHGRDKASDSGSEGNSLYGDE
NGFGAMSPDHAFSTTSNGSLRSRPDSSDGKMPPAKKADGKAPRQAGSQAKAKPVSTAARTPQSARRALGVKPDDHLQPNV
PTARRRTPEKASE
>J3MA69|0ryza|taxID:4533
MEQLRQVGEAVGGVNALMVFHDDLRINPRQCALLAHACSLAFHAVAGEVSARLRFEDRLTKWKALDDPIRELHRAVRDGE
AYIRQCLEPRDWWTRAAAATHATDCVEHLLHNLLWCVAVVMEAVEAVGEVTGSDPDEVARRRLALAKDYDKDLLDPKLFR
QRLGKTYLATRELAARMDMAWKEDRWLLSQLLDERKGPTSPEPLTRQEHRLADLLAAPRGKLHPASVLLSDFHMRRRLGG
NLKEVQWMGESFAVKHLVGVDADAAAAEGALLAAGSPPTVAPCRYCFHDEEKRELFVVMDQLMSKDLGCYVKEVTSAKRR
VPFPLVVVVDTMLQIARGMEQLHSNNIYHGNLNPSNVLVKPRHGDAYLQVKVAGFGHGHGQSAVSNSGTKAPANANANPC
IWYAPEALGNEPTARCTEKADVYSFGMICFELLTGKIPFEDNHLQGDNMSKNIRAGERPLFPFQSPKYLTGLTKRAAAEV
EVDGRGEAAAADRPTANAEDKVRRAPE
>Q0JL59|0ryza|taxID:39947
MEQLRQLGEAVGSINALMAFEDDLHINPRQCRLLADACARALAAVTGQVRAQLRFDERGAKWRAIEAPLRELHRAFRDAE
AYVRQCLDPRGSWWARAAAMAHGTECVEQHLHNVLWCVAVALEAIDAAGEIAGSDPDELARGRLVLARKYDRDMLDPKLF
EHAFGKLYLVSQELVARMDMAWKEDRWVISQMFDEMKGPAASKPLSKNEHRLAELLAAAMGKLHPASVLLGSDYSVRRRL
GGRLKEVHWMGESFAMKHFIGDTDAAGAEVALLCSVAHPNVAHAAYCFHDEEKKEYFVVMDQLMAKDLGSYVKEVSCPRR
RIPFPLVVAVDIMLQIARGMEYLHAKRINHGELNPSNVLVKPRQPDGGYVHVKVAGYGQPAGITAGGAKASANGNANGND
NSCIWYAPEVLRSDGVADAAAAGRCTEKADVYSFAMICFELLTGKVPFEDNHLQGDKTSKNICAGERPLFPFQAPKYLTA
LTKRCWHADPAQRLAFASICRVLRYVKRFLILNPEQQQQQQQGQTDDAPKPAVDYLDIEAQLLKKLPAWQRGGEAPRVAD
VPFQMFAYRVMEREKAAGAVHVAKDRASDSGSDGNSLYGDENGFGAMSPEHTFSAVSNGTLRSRPASSDGRLPTAKKADG
KAPRQAGPQPKVKPVNTAARTPHSARRALGVKPDDHLQTNGAPTARRRTPEMASE
>Q6I584|0ryza|taxID:39947
MEQLRQVGEAIGGVNALMAFHDDLRCINPRQCALLAHAYALAFRAVAGELRARLRFHDRLTKWKPLDDPLRELHRVVRDG
EAYIRHCLLLDPAHWWARAAAATHGTECVEHHLHNLLWCVSVVVEAVENVGEVTGSDPDELARRRLALARDYDKDLLDPK
LFRERLGETFLATRELAARMDMAWKEDRWLLSQLLDERKGPTSSPEPPLTRQEHRLADLLAAPRGKLHPASVLLMSDFHM
RRRLGGNGNLKEVQWLGEAFAVKHVVGVDAEAAAAEVAALASVSPHPNVAHCRYCFHDEEKRELYMVMDQLMSKDLGSYV
KEVNSAKRRAPLPLVVVVDTMLQIACGMAHLHSNKMYHGNLNPSNVIVKPRHGDAYLHVKVAGFVSGSGTANAANPCIWC
APEVVGNEAAATEKGDVYSFGMICFELITGKIPFEDNHLQGENMSKNIRAGERPLFPFQSPKYLTSLTRRCWHGEAAQRP
PFHSICRVLRYVKRFLVMNNPEQAAADAAGAGPAVDYLDMEAQLLRRFPEWEGNGVADVPFEMYAYRVMERDKMSNACRD
RSSDSGSDGNSLWGDDSASGGSSTTATDASASSRPLLDRSGSTRSSPPRKVAIAAAKAGKCRSGIVTRLKPSSKITASSM
SVTCAGPPQKSRSMGTVRPPPVVARRTPRIKSDGHLNRAAIPPTRRRKSGGNASDSELA
>A0A2S3H965|Panicum|taxID:206008
MEQLRQVGEALGGVHALMAFADDLRINPRQCRLLADACALAFAAVAAEVRAHLRFHERLAKWKPLEAPLRELHRAVRDAE
GYVRHCLEPRDSWWARAAALTHGADCVEQHLHSLLWSVAVVMEAVEAVSEVTGSDPDELARRRLLFAKDYDRDMLEPRLF
RQRLGGRYLATRELAARMDAAWKEDRWHLSQLLEERKSPASPEPLTRNEHRLADLLTSPRGKVHPASLLLHGDFHVRRRL
AGNLKEVQWMGEAFAVKHFVGADADAVSAEVALLTLVAHPNVAYCRYCFHDEDKREFFLLMDELMTKDLASHVKEVNSAK
RRIPLPPVVVVDAMLQIARGMEYLHSKKIYHGDLNPSNLLVKTRHADAHLHVKVAGFGPSTVTAASPRPSPRALANANAN
NATAANPCIWYAPEVLEQEAAKCSEKADVYSFAMICFELLTGKIPFEDNHLQGEHMSKNIRAGERPLFPLQAPKYLTNLT
KRCWHGDPAQRPAFASICRVLRYVKRFLVLNPADPQAQPDAQPPVPSVDYLEIEANLLRRFPAWQTGNAAPRVSDVPFQM
FAYRVVEKERTRAAILHIGRDKASDSSSDGNSLCGDESGSSLGAVLSDTEALSMSSRSTARSLSDRSSSRASPRKVDRNV
TSRLAGPPQKSKSMGVVRQPQVIRRTQRIKSDGNLNSAVVPSSRRRVPGSGRGHASDSELA
>A0A2S3HTT8|Panicum|taxID:206008
MEQLRQLGEAVGSISALMAFESELLVNPRQCRLLADACAAAFAAVTGEVRASLRFEERGAKWRAVQAPLRELHRAFRDAE
GYVRQCLDPRGGGGWWARAAAVAHGTECVEQHLHAILWCVAVAVEAVEAAAEIAGSDADEIARRRTLLAKKYDRDMVEPR
LFQSAYGKLYLVSQELVARMDMAWKEDRWLLSQLLDEMKSPAAPKPLTKTEQRLADVLTAPRGKLHPASILLSGDYNVRR
RLGGRLKEAQWMGESFAVKHFIGDAAAEVAMLSSVAHPNVAHAAHCFRDEDRKEYFVVMDQLMAKDLGSYVKEMSCPRRR
IPFPLVVAVDIMLQIARGMEYLHAKKIYHGELNPSNVLVKPRQPEGYVHVKVAGFERSGTVTAGAKAAANGNANANATGG
GDNTCIWHAPEVLEKESGDPAARRTEKADVYSFAMICFELLTGKVPFEDNHLQGDKTSKNIRAGERPLFPFQAPKYLVAL
TKRCWHADPAQRPTFASVCRVLRYVKRFLVMNPDQQQGQADAPPAAPPADYLDIEAQLLRRIPAWQRGEGTAARVADVPF
QMFAYRAVEREKIPGAHAGRDRAWDSGSEGNSLCGEENGGGATTPDDASTVSGGTVRSRPDSSDGKKTPVTKADGKAQPR
QTGSQQKVKPASAVKPPLTARKTLGVKPDVPARRPTSGHASD
>A0A2T7DJK4|Panicum|taxID:1504633
MEQLRQLGEAVGSISALMAFESELLVNPRQCRLLADACAAALAAVTGEVRASLRFEERGAKWRAVEAPLRELHRAFRDTE
GYVRQCLDPRGGGGWWARAAAVAHGTECVEQHLHAILWCVAVAVEAVEAAAEIAGSDADEIARRRTLLAKKYDRDMVEPR
LFQSAYGKLYLVSQELVVRMDMAWKEDRWLLSQLLDEMKSPAAPKPLTKTEQRLADVLTAPRGKLHPASILLSGDYNVRR
RLGGRLKEAQWMGESFAVKHFIGDAEAEVAMLSSVAHPNVAHAAHCFRDEDRKEYFVVMDQLMAKDLGSYVKEMSCPRRR
IPFPLVVAVDIMLQIARGMEYLHAKKIYHGELNPSNVLVKPRQPEGYVHVKVAGFERSGTVTAGAKAAANGNANANATGG
GDNTCIWHAPEVLEKESGDPAARRTEKADVYSFAMICFELLTGKVPFEDNHLQGDKTSKNIRAGERPLFPFQAPKYLVAL
TKRCWHADPAQRPTFASVCRVLRYVKRFLVMNPDQQQGQADAPPAAPPADYLDIEAQLLRRIPEWQRGEGTAARVADVPF
QMFAYRTVEREKIAGAHAGRDRASDSGSEGNSLCGEENGGGATTPDDASTVSGGTVRSRPDSSDGKKTPVRKADGKAQPR
QTGSQQKVKPASAVKPPLTARKTLGVKPDVPARRPTSGHASD
>A0A2T7E9R8|Panicum|taxID:1504633
MEQLRQVGEALGGVHALMAFADDLRINPRQCRLLADACALAFAAVAAEVRAHLRFDERLAKWKPLEAPLRELHRAVRDAE
GYVRHCLEPRDSWWARAAALTHGADCVEQHLHSLLWSVAVVMEAVEAVSEVTGSDPDELARRRLLFAKDYDRDMLEPRLF
RQRLGGRYLATRELAARMDAAWKEDRWHLSQLLEERKSPASPEPLTRNEHRLADLLTSPRGKVHPASLLLHGDFHVRRRL
AGNLKEVQWMGEAFAVKHFVGADADAVSAEVALLTLVAHPNVAHCRYCFHDEDKREFFLLMDELMTKDLASHVKEVNSAK
RRIPFPPVVVVDAMLQIARGMEYLHSKKIYHGDLNPSNLLVKTRHADAHLHVKVAGFGPSTVTAASPRPSPRALANANAN
NATAANPCIWYAPEVLEQEAAKCSEKADVYSFAMICFELLTGKIPFEDNHLQGEHMSKNIRAGERPLFPLQAPKYLTNLT
KRCWHGDPAQRPAFASICRVLRYVKRFLVLNPADPQAQPDAQPPVPPVDYLEIEANLLRRFPAWQTGNAAPRVSDVPFQM
FAYRVVEKERTRAAILHIGRDKASDSSSDGNSLCGDESGSSLGAVLSDTEALSMSSRSTARSLSDRSSSRASPRKVDRNV
TSRLAGPPQKSKSMGVVRQPQVIRRTQRIKSDGNLNSAVVPSSRRRVPGSGRGHASDSELA
>A0A3L6QYR1|Panicum|taxID:4540
MEQLRQLGEAVGSISALMAFESELLVNPRQCRLLADACAAALAAVTGEVRASLRFEERGAKWRAVEAPLRELHRAFRDAE
GYVRQCLDPRGGGGWWARAAAVAHGTECVEQHLHAILWCVAVAVEAVEAAAEIAGSDADEIARRRTLLAKKYDRDMVEPR
LFQSAYGKLYLVSQELVARMDMAWKEDRWLLSQLLDEMKSPAAPKPLTKTEQRLADVLTAPRGKLHPASILLSGDYSVRR
RLGGRLKEAQWMGESFAVKHFIGDAEAEVAMLSSVAHPNVAHAAHCFRDEDRKEYFVVMDQLMAKDLGSYVKEMSCPRRR
IPFPLVVAVDIMLQIARGMEYLHAKKIYHGELNPSNVLVKPRQPEGYVHVKVAGFERSGTVTDGGKAAANGNANANATGG
GDNTCIWHAPEVLEKESGDPAARRTEKADVYSFAMICFELLTGKVPFEDNHLQGDKTSKNIRAGERPLFPFQAPKYLVAL
TKRYWHADPAQRPTFASVCRVLRYVKRFLVMNPDQQQGQADAPPAAPPADYLDIEAQLLRRIPAWQRGEGTAARVADVPF
QMFAYRAVEREKIAGAHAGRDRASDSGSEGNSLCGEENGGGATTPDDASTVSGGTVRSRPDSSDGKKTPVRKADGKAQPR
QTGSQQTVKPASVVKPPLTARKTLGVKPDVPARWPTSGHASD
>A0A3L6RBW2|Panicum|taxID:4540
MEQLRQVGEALGGVHALMAFADDLRINPRQCRLLADACALAFAAVAAEVRAHLRFHERLAKWKPLEAPLRELHRAVRDAE
GYVRHCLEPRDSWWARAAALTHGADCVEQHLHSLLWSVAVVMEAVEAVSEVTGSDPDELARRRLLLAKDYDRDMLEPRLF
QQRLGERYLATRELAARMDAAWKEDRWHLSQLLEERKSPASPEPLTRNEHRLADLLTSPRGKVHPASLLLHGDFHVRRRL
AGNLKEVQWMGEAFAVKHFVGADADAVGAEVALLTLVAHPNVAHCRYCFHDEDKREFLLLMDELMTKDLASHVKEVNSAK
RRIPFPPVVVVDAMLQIARGMEYLHSKKIYHGDLNPSNLLVKTRHADAHLHVKVAGFGPSTVTAASPRPSPRALANANAN
NATAANPCIWYAPEVLEQEAAKCSEKADVYSFAMICFELLTGKIPFEDNHLQGEHMSKNIRAGERPLFPLQAPKYLTNLT
KRCWHGDPAQRPAFTSICRVLRYVKRFLVLNPADPQAQPDAPPPVPPVDYLEIEANLLRRFPAWQAGNAAPRVSDVPFQM
FAYRVVEKERTRAAILHIGRDKASDSSSDGNSLCGDESGSSLGAVLSDTEALSMSSRSTARSLSDRSSSRASPRKVDRNV
TSRLAGPPQKSKSMGVVRQPQIIRRTQRIKSDGNLNSAVVPSSRRRVPGSGRGHASDSELA
>A0A3L6SLB8|Panicum|taxID:4540
MEQLRQLGEAMGSINALMAFESELLVNPRQCRLLADACAGALAAVTGEVRASLRFEERSAKWRAIEAPLRELHRAFRDAE
GYVRQCLDPRGGGGGWWARAAAVAHGTECVEQHLHAILWCLAVAVEAVEAAAEIAGSDADEIARRRTVLAKKYDRDMVEP
GLFQSAYGKLYLVSQELVARMDMAWKEDRWLLSQLLDEMKSPAAPKPLTKSEQRLADVLTAPRGKLHPASILLSGDYSVR
RRLGGRLKEAQWMGETFAVKHFIGDAEAEVAVLSSVAHPNVAHAAHCFRDEDRKEYFVVMDQLMAKDLGSYVKEMSCPRR
RIPFPLVVAVDIMLQIARGMEYLHAKKIYHGELNPSNVLVKPRQPEGYVHVKVAGFERSGTVTTGAKASANGNANANATA
GGDNTCIWHAPEVLEKESGDPAARRTCCRLEKADVYSFAMICFELLTGKVPFEDNHLQGDKTSKNVRAGERPLFPFQAPK
YLVALTKRCWHADPAQRPTFASVCRVLRYVKRFLVTNPDQQQGQADAPPAAPPADYLDIEAQLLRRIPAWQRGEGTAARV
ADVPFQMFAYRAVEREKIAGAHAGRDRASDSGSEGNSLCGEENGGGATTPDDASTVSGGTVRSRPDSSDGKTKTPVRKAD
GKAPPRQTGSQQKVKPASAVKPPLTARKTLGVKPEVPARRPTSGHASD
>A0A3L6T0Z3|Panicum|taxID:4540
MEQLRQVGEALGGVHALMAFADDLRINPRQCRLLADACALAFAAVAAEVRAHLRFHERLAKWKPLEGPLRELHRAVRDAE
GYVRHCLEPRDSWWARAAALTHGADCVEQHLHSLLWSVAVVMEAVEAVSEVTGSDQDELARRRLLFAKDYDRDMLEPKLF
RQRLGGRYLATRELAARMDVAWKEDRWHLSQLLEERKSPASPEPLMRNEHRLADLLTSPRGKVHPASLLLHGDFHVRRRL
AGNLKEVQWMGEAFAVKHFVGADADAVGAEVALLTLVAHPNVAHCRYCFHDEDKREFFLLMDELMTKDLASHVKEVNSAK
RRIPFPPVVVVDAMLQIARGMEYLHSKKIYHGDLNPSNVLVKTRHADAHLHVKVAGFGPSTVTAASPRPSPRALANANAN
NATAANPCIWYAPEVLEQEAAKCSEKADVYSFAMICFELLTGKIPFEDNHLQGEHMSKNIRAGERPLFPLQAPKYLTNLT
KRCWRGDPAQRPAFASICRVLRYVKRFLVLNPADPQAQPDAPPPVPPVDYLDIEANLLRRFPAWQAGNAAPRVSDVPFQM
FAYRVVEKERTRAAILHIGRDKASDSSSDGNSLCGDESGSSLGAVLSDTEALSMSSRSTARSLSDRSSSRASPRKVDRKV
TSRPAGKLSIHVDPAVVESFSSMSGATGLYSDAIENGVAGPPQKSKSMGVVRQPQVIRRTQRIKSDGNLNSAVVPSSRRR
VPGSGGGHASDSE
>A0A8T0RXB2|Panicum|taxID:38727
MEQLRQLGEAVGSINALMAFELELLVNPRQCRLLADACAGALAAVTGEVRASLRFEERGAKWRAVEAPLRELHRAFRDAE
GYVRQCLDPSGGSGGGWWARAAAVAHGTECVEQHLHAILWCLAVAIEAVEAAAEIAGSDADEIARRRTLLAKKYDRDMVE
PSLFQSAYGKLYLVSQELVARMDMAWKEDRWMLSQLLGEMKSPAAPKPLTKSEQRLADVLTAPRGKLHPASILLGGDYSV
RRRLGGRLKEAQWMGETFAVKHFIGDAEAEVALLSSVAHPNVAHAAHCFRDQDRKEYFVVMDQLMAKDLGSYVKEMSCPR
RRIPFPLVVAVDIMLQISRGMEYLHAKKIYHGELNPSNVLVKPRQPEGYVHVKVAGFERSGTVTTGAKAASNGSANANAN
SGGDNTCIWQAPEVLENEGGDPAARRTEKADVYSFAMICFELLTGKVPFEDNHLQGDKTSKNIRAGERPLFPFQAPKYLV
ALTKRCWHADPAQRPAFASVCRVLRYVKRFLVMNPDQQQGQADAPPAAPAADYLDIEAQLLRRIPAWQRGEGTAARVADV
PFQMFAYRAVEREKIAAGAHAGRDRASDSGSEGNSLCGEDNGVGVTTPDDASTVSGGTVRSRPGSSDGKRTPARKADGKA
PPRQTGSQQKVKPATAVKPPPAERKTLGAKPDVPARRPTSSGHASD
>A0A8T0SKW1|Panicum|taxID:38727
MEQLRQLGEAVGSINALMAFESELLINPRQCRLLADACAGALAAVTGEVRASLRFEERGAKWRALEAPLRELHRAFRDAE
GYVRQCLDPRGGGGGWWARAAAVAHGTECVEQHLHGILWCLAVAIEAVEAAAEIAGSDADEIARRRALLARKYDRDMVEP
GLFQSAYGQLYLVSQELVARMDMAWKEDRWLLSQLLDEMKSPAAPKPLTKSEQRLAGVLAAPRGKLHPASILLGGDYSVR
RRLGGRLKEAQWMGETVAVKHFVGDAEAEVALLSSLAHPNVAHAAHCFRDEERKEYLVVMDQLMAKDLGSYVKEMSSPRR
RIPFPLVVAVDIMLQIARGMEHLHANKIYHGELNPSNVLVKPRQPEGYVHVKVAGFERSGTVTKAAGNGNANANATGGGG
DNACIWHAPEVLEKEGGDPAARLTEKADVYSFAMICFELLTGKVPFEDNHLQGDKTSKNIRAGERPLFPFQAPKYLVALT
KRCWHADPAQRPAFASVCRVLRYVKRFLVLNPDQQQGQADAPAAAAPAAADYLDIEAQLLRRIPAWQRGEGAAARVADVP
FQMFAYRAVEREKIAAGANAGRDRASDSGSEGNSLCGEENGAGATATDDASTVSGGTVRSRPNSSDGKKTPVRKAADGKA
PPRQTGSQQKVKPASAVKPPAAARKTLGLKPEVPVRRPTSGHSSD
>A0A8T0UA42|Panicum|taxID:38727
MEQLRQVGEALGGVHALMAFADDLRINPRQCHLLADACALAFAAVAAEVRAHLRFHERLAKWKPLEGPLRELHRAVHDAE
GYVRHCLEPRDSWWARAAALTHGADCVEQHLHSLLWSVAVVIEAVEAVSEVTAGSDPDELARRRLLLAKDYDRDMLEPRL
FRQRLGGRYLATRELAARMDAAWKEDRWHLSQLLEERKSPASPEPLTRNEHRLADLLTSPRGKVNPASLLLHGDFHVRRR
LVGNLKEVQWMGETFAVKHLVGADADAVGAEVALLTLVAHPNVAHCRYCFHDEDKREFFLLMDELMTKDLASHVKEVNSA
KRRIPLPLVVVVDAMLQIARGMEYLHSKKIYHGDLNPSNVLVKARHADAHLHVKVAGFGPPTVTAASPRPSPRALANANA
NNAAAAANPCIWYAPEVLEQEAAKCSEKADVYSFAMICFELLTGKIPFEDNHLQGEHMSKNIRAGERPLFPFQAPKYLTN
LTRRCWHGDPAQRPAFASICRVLRYVKRFLVLNPADPQGQPDAPPPVPPVDYLDIEANLLKRFPAWQAGNAAPRVSDVPF
QMFAYRVVEKERTRAAIMHIGRDKASDSSSDGNSLCGDENGSSLGAVLSDTEAVSMSSRSTARSLSDRSSSRASPRKVDR
KVNSRLAGPPQKSKSMGVVRQPQARRTQRIKSDGNLNSAVVPSSRRRVPGSGGGHASDSELA
>A0A8T0UWU2|Panicum|taxID:38727
MEQLRQVGEALGSVNALMAFADDLRINPRQCCLLADACALAFAAVAAEVRAYLRFHERLVKWKPLEGPLRELHRAVRDAE
AYVRHCLEPRDSWWARAAALTHGADCVEQHLHSLLWSVAVVIEAVEAVSEATGSDPDELARRRLLLAKDYDRDMLEPRLF
RQRLGGRYLATRELAARMDAAWKEDRWHLSQLLEERKSPASPEPLTRNEHRLSDLLTSPRGKVHPASLLLHGDFHVRRRL
VGNLKEVQWMGETFAVKHFVGADADAVGAEVALLTLVAHPNVAHCRYCFHDEDKREFFLLMDELMTKDLASHIKEVNSAK
RRIPFPLVVVVDAMLQIARGMEYLHSKKIYHGDLNPSNVLIKTRHADAHLHVKVAGFGPSTVTVASPRPSPRALANANAN
NAAAAANPCIWYAPEVLEQEAAKCSEKADVYSFAMICFELLTGKIPFEDNHLQGEHMSKNIRAGERPLFPFQAPKYLTNL
TKRCWHGDPAQRPAFASICRVLRYVKRFLVLNPADPQAQPDAPPPVPPVDYLDIEANLLRRFPAWQAGNAAPRVSDVPFQ
MFAYRVVEKERTRAAILHIGRDKASDSSSDGNSLCGDENGSSLGAVLSDTEAMSMSSRSTARSLSDRSSSRASPRKVDRK
NTSRLAGTPQKSKSMGVVRQPQVIRRTQRIKSDGNLNSAVVPSSRRRVPGSGGGHASDSELA
>A0A3B5Y709|Triticum|taxID:4565
MEQLRQVGEALGGIAALMAFHHELRVNPRQCRLLADACELAFDAVAAEVRASLRFDDRLAGRWKPLESPLRELCRAVRDA
EHYIRLCFGDLHGGGGGGGGSWWARAAALTHGVESVELHLHGLLWCVAVVLEAVEVVAEATAALNPDELARRRVLFARDY
DEDLLDPALFRRSRVGRAYLAKQELAARMDTAWAEDRWLLSQLLDEMRSRPLSRQEHRIADLLAAPRGEPHPAAALLLGD
FHMRRRLGGSLKEVQWMGEAFAVKHYVGVDADDAAVGAEMELLTSVAHPNVAHCRYCFRDEEKREAYLVMDQIMSKDLGS
FFKEASGSAKRPRAQLPLVVVVDAMLQIARGMEHLHSKKIYHGELNPSNVLVKTRGSAADAYLVVKVAGFAADPGAAAVT
SPGRKASHAAAGANANANASGNGSVNPCIWYAPEVLENDEPGQATARRTEKADVYSFGMISFELLTGKIPFEDNHLQGDN
MSKNIRAGERPLFPFQAPKYLTGLTRRCWHGDPAQRPPFSSICRVLRYVKRFLVMNLEQHGGQADASTSTPAQPPTPTPP
VDYLDIEALLQKKLPAWQQRQGGVAPRVSDVPFEMYAYRVMERGKAAILHVGRGSDSGSEANSLCGDESLHSGATVPDVV
VETAPTSSPRAKAWSRSPSSKSSGGSRLAPSVSSPRKPAGRVAGAKAGKCL
>A0A3B5Z579|Triticum|taxID:4565
MEQLRQVGEALGGIAALMAFHHELRVNPRQCRLLADACELAFDAVAAEVRACLRFDDRLAGRWKPLESPLRELCRAVRDA
EHYIRLCFGDLHAGGGGGSWWARAAALTHGVESVELHLHGLLWCVAVVLEAVEVVAEATAALNPDELARRRVLFARDYDK
DLLDPALFRRSRVGRAYLATQELAARMDTAWAEDRWLLSQLLDEMRSRPLSRQEHRIADLLAAPRGEPHPASALLLGDFH
MRRRLGGSLKEVQWMGEAFAVKHYVGVDADDAAVGAEAALLTSVAHPNVAHCRYRFRDEEKREAYLVMDQIMSKDLGSFF
KEASGSAKRPRAQLPLVVVVDAMLQIARGMEHLHSRKIYHGELNPSNVLVKTRGGAPDAYLVVKVAGFAGDPAAAAVVSP
GRKASHAAAAGANANANASGQNGSVNPCIWYAPEVLENDEPGQAAARRTEKADVYSFGMISFELLTGKIPFEDNHLQGDN
MSKNIRAGERPLFPFQAPKYLTGLTRRCWHGDPAQRPAFSTICRVLRYVKRFLVMNPEQHGGQADASTSTPAPPPTPTPA
VDYLDIEALLQKKLPAWQRRQGDAAAPRVADVPFEMYAYRVLERERGKAAVLHIGRGSDSGSEANSLCGDEGVHSSATVP
DVVVETVPTSSPRAKTWARSPSSKSSGSGGSRLAPSVSSPRKPAGRVAAAKAGSPQKSRSIGVVRQAAPPQQVGALRRTP
RIMSDGQLQAAVIPQSRRRVAGGHASDSELG
>A0A3B6A3I9|Triticum|taxID:4565
MEQLRQVGEALGGIAALMAFHHELRVNPRQCRLLADACELAFDAVAAEVRACLRFDDRLAGRWKPLESPLRELCRAVRDA
EHYIRLCFGDLHGGGGGSWWARAAALTHGVECVQLHLHGLLWCVSVVLESVEVVAEATAALNPDELARRRVLFARDYDKD
LLDPALFRRSRVGRAYLATQELAARMDTAWAEDRWLLSQLLDEMRSKPLSRQEHRIADLLAAPRGEPHPASALLLGDFHM
RRRLGGSLKEVQWMGEAFAVKHYVGVDADDAAVGAEAALLTSVAHPNVAHCRYCFHDEEKREAYLVMDQIMSKDLGSFFK
EASGSAKRPRAQLPLVVVVDAMLQIARGMEHLHSKKIYHGELNPSNVLVKTRGGAADAYLVVKVAGFAGDPAAAAVTSPG
RKASHAAAAGANANANASGNGSVNPCIWYAPEVLENDEPGQAAARRTEKADVYSFGMISFELLTGKIPFEDNHLQGDNMS
KNIRAGERPLFPFQAPKYLTGLTRRCWHGDPAQRPPFSSICRVLRYVKRFLVMNPEQHGGQGDASTPAQPPTAMPTPPVD
YLDIEALLLRKLPAWQKQADAAPRVADVPFEMYAYRVVERERGKAAMLHIGRGSDSGSEANSLCGDEGVHSGATVPEVVE
AAPTSSPRAKAWSRSPSSKSTGSSRLAPSASSPRKPAGRVAAAKAGSPQKSRSMGVVRQVAPPQQVGALRRTPRIMSDGQ
LQAAVIPQSRRRVAGGHASDSELG
>A0A3B6EIB2|Triticum|taxID:4565
MEQLRQIGEVVGSINALMAFEADLRINPRQCRLLAETCAHALDAITGNVRAHLRFDERGTKWRALESPLRELHRALRDAE
GYVRQCLDPRGSWWARAAAMVHGTECVEHHLHNILWCVSVAVDAIEAAGEIAGSEPDDHARTRLLLASKYDRDMLEPKLF
QLVHGKRYLVSRELVVRMDAAWKEDRWALSQLLDEMTGPAAPKRLTKNEHRLAEVLAAPRGRLHPASILLGDDYSVRRRL
GGRLKEVQWMGESFAMKHFIGDGEAVGAEIELLASVAHPNVAHATYCFHDEERKDYFVVMDQLMAKDLGSYVKEVSCPRR
RTPFPVIVAIDIMLQIARGMEYLHAKGMYHGELNPSNVLVRPRQADGGYVQVKVTGFGQSGIAMGANVNGDDNACIWYAP
EVLKPEVAGAESRRTEKADVYSFAMICFELLTGKVPFEDNHLQGDKTSKNIRAGERPLFPFQTPKYLTALTKRCWHADPE
QRPGFSSVCRVLRYVKRFLVMNPEQQQQAAQGDEPVVPPVDYLDLEMQLLRKLPAWQRGEGARVSDVPFQMFAYKVLERE
KIAGVAQARDKASDSGSEGNSLYGDENGVGVMSPDRPSSVASNGTMRPLPDSSDGKKPPSAKKADGKAARQPVAGHPQKV
KPGNPARTPQAPRRTLGVKTDGVS
>A0A3B6FMJ4|Triticum|taxID:4565
MEQLRQLGEVVGSINALMAFESDLRINPRQCRLLAETCAHALDAVTGNVRAHLRFDERGTKWRPLESPLRELHRALRDAE
GYVRQCLDPRGSWWARAAAMAHGTECVEHHLHNILWCVSVAIDAIEAAGEIAGSEADDHARTRLLLANRYDRDMLEPKLF
QLALGKRYLVSRELVVRMDAAWKEDRWALSQLLDEMTGPAAPKRLTKNEHRLAEVLAAPRGRLHPASILLGGDYSVRRRL
GGRLKEVQWMGESFAMKHFIGDGEAVGAEIELLASVAHPNVAHATYCFHDEERKEYFVLMDQLMAKDLGSYVKEVSCPRR
RTPFPVIVAIDIMLQIARGMEYLHAKRIYHGELNPSNVLVRPRQPDGGSVQVKVTGFGQSGIATGANVNGDDNACIWYAP
EVLKPEVADAGSRRTEKADVYSFAMICFELLTGKVPFEDNHLQGDKTSKNIRAGERPLFPFQTPKYLTALTKRCWHADPE
QRPGFSSVCRVLRYVKRFLVMNPEQQQQAGQGDESIVPPVDYLDVEMQLLRRLPAWQRGEGARVSDVPFQMFAYKVLERE
KTAGVVQAKDKASDSGSEGNSLYGDENGVGAMSPDHPSSAASNGAMRPLPDSSDGKKPPSAKKADGKAARQPVAGHPQKV
KPGNPARTPQAPRRTLGVKTDGVP
>A0A3B6GTX5|Triticum|taxID:4565
MEQLRQLGEVVGSINALMAFEADLRINPRQCRLLAETCAHALDAVTGNVRAHLRFDERGSKWRALESPLRELHRALRDAE
GYVRQCLDPRGSWWARAAAMAHGTECVEHHLYNILWCVSVAVDAIEAAGEIAGSEPDDHARARLLLANKYDRDMLEPKLF
QLALGKRYLVSRELVVRMDAAWKEDRWALSQLLDEMTGPAAPKRLSKNEHRLAEVLAAPRGRLHPASILLGGDYSVRRRL
GGRLKEVQWMGESFAMKHFIGDGEAVGAEVELLASVAHPNVAHATYCFHDEERKEYFVVMDQLMAKDLGSYVKEVSCPRR
RTPFPVIVAIDIMLQIARGMEYLHAKGIYHGELNPSNVLVRLRQPDGGYVQVKVTGFGQSGIAMGANVNGDDNACIWYAP
EVLKPEVADAGSRRTEKADVYSFAMICFELLTGKVPFEDNHLQGDKTSKNIRAGERPLFPFQTPKYLTALTKRCWHADPE
QRPGFSSVCRVLRYVKRFLVMNPEQQQQQAAQGDEPVVPPVDYLDVEMQLLRRLPAWQRGEGARVPDLPFQMFAYKVLER
EKTAGVVQAKDRAFDSGSEGNLLYGDENGVGAMSPDHPSSAASNGAMRPLPDSSDGKKPPSAKKADGKAARQPVAGHPQK
VKPANPARTPQAPRRTLGVKTDGVS
>A0A8R7TB12|Triticum|taxID:4572
MEQLRQVGEALGGIAALMAFHHDLRVNPRQCRLLADACELAFDAVAAEVRASLRFDDRLAGRWKPLESPLRELCRAVRDA
EHYIRLCFGDLHGGGGGGGGSWWARAAALTHGVESVELHLHGLLWCVAVVLEAVEVVAEATAALKPDELARRRVLFARDY
DKDLLDPALFRRSRVGRAYLATQELAARMDTAWAEDRWLLSQLLDEMRSRPLSRQEHRIADLLAAPRGEPHPAAALLLGD
FHMRRRLGGSLKEVQWMGEAFAVKHYVGVDADDAAVGAEMELLTSVAHPNVAHCRYCFRDEEKREAYLVMDQIMSKDLGS
FFKEASGSAKRPRAQLPLVVVVDAMLQIARGMEHLHSKKIYHGELNPSNVLVKTRGSAADAYLVVKVAGFAADPGAAAVT
SPGRKASHAAAGANANANASGQNGSVNPCIWYAPEVLENDEPGQATARRTEKADVYSFGMISFELLTGKIPFEDNHLQGD
NMSKNIRAGERPLFPFQAPKYLTGLTRRCWHGDPAQRPPFSSICRVLRYVKRFLVMNPEQHGGQADASTSTPAQPPTPTP
PVDYLDIEALLQKKLPAWQQRQGGVAPRVSDVPFEMYAYRVMERGKAAILHVGRGSDSGSEANSLCGDESLHSGATVPDV
VVEMAPTSSPRAKAWSRSPSSKSSGGSRLAPSVSSPRKPAGRVAGAKAGSPQKSRSMGVVRQAAPSQQVGALRRTPRIMS
DGQLQAAVIPQSRRRVPGGHASDSELG
>M7YEZ9|Triticum|taxID:4572
MEQLRQLGEVVGSINALMAFEADLRINPRQCRLLAETCAHALDAITGNVRAHLRFDERGTKWRALESPLRELHRALRDAE
GYVRQCLDPRGSWWARAAAMVHGTECVEHHLHNILWCVSVAVDAIEAAGEIAGSEPDDHARTRLLLASKYDRDMLEPKLF
QLVHGKRYLVSRELVVRMDAAWKEDRWALSQLLDEMTGPAAPKRLTKNEHRLAEVLAAPRGRLHPASILLGGDYSVRRRL
GGRLKEVQWMGESFAMKHFIGDGEAVGAEIELLASVAHPNVAHATYCFHDEERKEYFVVMDQLMAKDLGSYVKEVSCPRR
RTPFPVIVAIDIMLQIARGMEYLHAKGMYHGELNPSNVLVRPRQADGGYVQVKVTGFGQSGIAMGANVNGDDNACIWYAP
EVLKPEVAGAESRRTEKADVYSFAMICFELLTGKVPFEDNHLQGDKTSKNIRAGERPLFPFQTPKYLTALTKRCWHADPE
QRPGFSSVCRVLRYVKRFLVMNPEQQQQAAQGDEPVVPPVDYLDLEMQLLRRLPAWQRGEGARVSDVPFQMFAYKVLERE
KIAGVAQARDKASDSGSEGNSLYGDENGVGAMSPDRPSSVASNGTMRPLPDISDGKKPPSAKKADGKAARQPVAGHPQKV
KPGNPARTPQAPRRTLGVKTDGVS
>A0A3L6DIM3|Zea|taxID:4577
MDQLRQVGEALGGIHTLMAFADDLRINPRQCRLLADACAMAFAAVAAEVRAHLRFNERLSKWKPLEAPLRELHRAVRDAE
GYVRHCMEPRGSWWGRAAAATHGADCVEQHMHSLLWSVAVALEAVELVSEVTGSDPDELARRRLLFAKDYDRDMLEPALF
VQRLGARYLATRELAARMDAAWKEDRWLLSQYLEERMSPGSPEPLPRSKHRLADLLTAPRGQVHPASVLLQGDFHVRKRL
MGNLKEVQWMGEAFAVKHLVGAGADADAACAEAALLTSVAHPNVAHCRYCFHDEDKKEFFLVMDQVMTKDLATHVKEANS
GKRRVPFPLAVVVDVMLQIARGMEYLHSRNIYHGDLTPSNVLVRTRHADAHLHVKVAGFGQHAAAAAAAAAGHCHRPSPR
ASAKASNATSAPCIWYAPEVLEQQEAAKRTEKADVYSFGMVCFELLTGKVPFEDNHLQGEHMSKNIRAGERPLFPFQAPK
YLTSLTRRCWHGDPAQRPSFASVCRVLRYVKRFVVMNVNPAPAEQPDAAAPPPVPAVDYLDIEASLQRRFPAWQPGSGNA
APRVSDVPFQMFAYRVAEKERSRAAILHIGGGKGASDSSSDGNSLCGDESGGTALSEAEALTVSSRGATTTRSLPDRAGN
RKVDGSRVASRLAGKPYVHS
>A0A3L6DUU3|Zea|taxID:4577
MEQLRQLGEVVGAIDALMAFEPELRVNPRQCRLLADACARALAAVTGEVRAHLRFEERGAKWRAVEPALRELHRAFRDAE
GYVRQCLDPRGGGSWWGRAAAAAHCTDCVEQHLHGILWCVAIAVEAVEAAAEIAGHDADETARRRLVLANKYDSRSMLEP
RLFQHAYGKLYLVSQELVARMDTVWKEDRWLLLQLLDEMKSPAAPKPLTKSEQRLADVLAAPRGKLHSASVLLNGDYSVR
RRLGGNLKEAHWMGESFAVKHFIGDSEAEVSMLSSVAHPNVAHAAYCFHDEERKEYFVVMDQLMVKDLASYVKEMSSPRR
RIPFPLVVAVDIMLQIARGMEHLHSKKIYHGELNPSNVLVKPRQPDGYVHVKVAGFERRGAVTNGAKASANGSGNASAAG
SGGDDTCIWYAPEVLEHQESRDRHTEKADVYSFAMICFELLTGKVPFEDNHLQGDKTSKNIRAGERPLFPFQAPKYLVAL
TKRCWHADPAQRPPFASVCRVLRYVKRFLVMNPEQQQGQADAPPAVPAADYLDIEAQLLRRIPAWQRGQGAPPRVVDVPF
QMFAYRAVEREKTAGAHASRDRVTDSGSEEDSLCGDENGVGATTPDDDASTVSNGTVRSRPDSCDGKKTPVRKADVKAPP
RQGGALHPVATSSSRKLERTDSEHGTSGFSAGSQQKVKPASAVKPPPATRKTVGVKPEHPARRPKSGHASD
>A0A804QNU8|Zea|taxID:4577
MDQLRQVGEALGGIHTLMAFADDLRINPRQCRLLADACAMAFAAVAAEVRAHLRFNERLSKWKPLEAPLRELHRAVRDAE
GYVRHCMEPRGSWWGRAAAATHGADCVEQHMHSLLWSVAVALEAVELVSEVTGSDPDELARRRLLFAKDYDRDMLEPALF
VQRLGARYLATRELAARMDAAWKEDRWLLSQYLEERMSPGSPEPVPRSKHRLADLLTAPRGQVHPASVLLQGDFHVRKRL
MGNLKEVQWMGEAFAVKHLVGAGADADAACAEAALLTSVAHPNVAHCRYCFHDEDKKEFFLVMDQVMTKDLATHVKEANS
GKRRVPFPLVVVVDVMLQIARGMEYLHSRNIYHGDLTPSNVLVRTRHADAHLHVKVAGFGQHAAAAAAAAAGHCHRPSPR
ASAKASNATSAPCIWYAPEVLEQQEAAKRTEKADVYSFGMVCFELLTGKVPFEDNHLQGEHMSKNIRAGERPLFPFQAPK
YLTSLTRRCWHGDPAQRPSFASVCRVLRYVKRFVVMNVNPAPAEQPDAAVPPPVPAVDYLDIEASLQRRFPAWQPGSGNA
APRVSDVPFQMFAYRVAEKERSRAAILHIGGGKGASDSSSDGNSLCGDESGGTALSEAEALTVSSRGATTTRSLPDRAGN
RKVDGSRVASRLAGAGAGPPHKSMEKSKSTGVVSPPQTIRRTQRIKSDGYLKSAAVASPRRRGSGDGHASDSEVA
>A0A804QSW2|Zea|taxID:4577
MEQLRQLGEVVGAIDALMAFEPELRVNPRQCRLLADACARALAAVTGEVRAHLRFEERGAKWRAVEPALRELHRAFRDAE
GYVRQCLDPRGGGSWWGRAAAAAHCTDCVEQHLHGILWCVAIAVEAVEAAAEIAGHDADETARRRLVLANKYDSRSMLEP
RLFQHAYGKLYLVSQELVARMDTVWKEDRWLLLQLLDEMKSPAAPKPLTKSEQRLADVLAAPRGKLHSASVLLNGDYSVR
RRLGGNLKEAHWMGESFAVKHFIGDSEAEVSMLSSVAHPNVAHAAYCFHDEERKEYFVVMDQLMVKDLASYVKEMSSPRR
RIPFPLVVAVDIMLQIARGMEHLHSKKIYHGELNPSNVLVKPRQPDGYVHVKVAGFERRGAVTNGAKASANGSGNASAAG
SGGDDTCIWYAPEVLEHQESRDRHTEKADVYSFAMICFELLTGKVPFEDNHLQGDKTSKNIRAGERPLFPFQAPKYLVAL
TKRCWHADPAQRPPFASVCRVLRYVKRFLVMNPEQQQGQADAPPAVPAADYLDIEAQLLRRIPAWQRGQGAPPRVVDVPF
QMFAYRAVEREKTAGAHASRDRVTDSGSEEDSLCGDENGVGATTPDDDASTVSNGTVRSRPDSCDGKKTPVRKADVKAPP
RQGGSQQKVKPASAVKPPPATRKTVGVKPEHPARRPKSGHASD
>A0A804QVV9|Zea|taxID:4577
MEQLRQLGEVVGAIDALMAFEPELRVNPRQCRLLADACARALAAVTGEVRAHLRFEERGAKWRAVEPALRELHRAFRDAE
GYVRQCLDPRGGGSWWGRAAAAAHCTDCVEQHLHGILWCVAIAVEAVEAAAEIAGHDADETARRRLVLANKYDSRSMLEP
RLFQHAYGKLYLVSQELVARMDTVWKEDRWLLLQLLDEMKSPAAPKPLTKSEQRLADVLAAPRGKLHSASVLLNGDYSVR
RRLGGNLKEAHWMGESFAVKHFIGDSEAEVSMLSSVAHPNVAHAAYCFHDEERKEYFVVMDQLMVKDLASYVKEMSSPRR
RIPFPLVVAVDIMLQIARGMEHLHSKKIYHGELNPSNVLVKPRQPDGRQRRRRHLHLVRAGGSRASGEPRQAHREGGRVQ
LRDDLLRAADGQGPVRGQPPAGRQDEQEHPRRRAAAVPVPGAQVPGRPDEALLARRPGAAPAVRLRLPRPQVREAVPGHE
PGAAAGPGRRSAGRAGR
>K7UTS3|Zea|taxID:4577
MDQLRQVGEALGGIHTLMAFADDLRINPRQCRLLADACAMAFAAVAAEVRAHLRFNERLSKWKPLEAPLRELHRAVRDAE
GYVRHCMEPRGSWWGRAAAATHGADCVEQHMHSLLWSVAVALEAVELVSEVTGSDPDELARRRLLFAKDYDRDMLEPALF
VQRLGARYLATRELAARMDAAWKEDRWLLSQYLEERMSPGSPEPVPRSKHRLADLLTAPRGQVHPASVLLQGDFHVRKRL
MGNLKEVQWMGEAFAVKHLVGAGADADAACAEAALLTSVAHPNVAHCRYCFHDEDKKEFFLVMDQVMTKDLATHVKEANS
GKRRVPFPLVVVVDVMLQIARGMEYLHSRNIYHGDLTPSNVLVRTRHADAHLHVKVAGFGQHAAAAAAAAAGHCHRPSPR
ASAKASNATSAPCIWYAPEVLEQQEAAKRTEKADVYSFGMVCFELLTGKVPFEDNHLQGEHMSKNIRAGERPLFPFQAPK
YLTSLTRRCWHGDPAQRPSFASVCRVLRYVKRFVVMNVNPAPAEQPDAAVPPPVPAVDYLDIEASLQRRFPAWQPGSGNA
APRVSDVPFQMFAYRVAEKERSRAAILHIGGGKGASDSSSDGNSLCGDESGGTALSEAEALTVSSRGATTTRSLPDRAGN
RKVDGSRVASRLAGKPYVHS
>K7VZI5|Zea|taxID:4577
MEQLRQLGEVVGAIDALMAFEPELRVNPRQCRLLADACARALAAVTGEVRAHLRFEERGAKWRAVEPALRELHRAFRDAE
GYVRQCLDPRGGGSWWGRAAAAAHCTDCVEQHLHGILWCVAIAVEAVEAAAEIAGHDADETARRRLVLANKYDSRSMLEP
RLFQHAYGKLYLVSQELVARMDTVWKEDRWLLLQLLDEMKSPAAPKPLTKSEQRLADVLAAPRGKLHSASVLLNGDYSVR
RRLGGNLKEAHWMGESFAVKHFIGDSEAEVSMLSSVAHPNVAHAAYCFHDEERKEYFVVMDQLMVKDLASYVKEMSSPRR
RIPFPLVVAVDIMLQIARGMEHLHSKKIYHGELNPSNVLVKPRQPDGYVHVKVAGFERRGAVTNGAKASANGSGNASAAG
SGGDDTCIWYAPEVLEHQESRDRHTEKADVYSFAMICFELLTGKVPFEDNHLQGDKTSKNIRAGERPLFPFQAPKYLVAL
TKRCWHADPAQRPPFASVCRVLRYVKRFLVMNPEQQQGQADAPPAVPAADYLDIEAQLLRRIPAWQRGQGAPPRVVDVPF
QMFAYRAVEREKTAGAHASRDRVTDSGSEEDSLCGDENGVGATTPDDDASTVSNGTVRSRPDSCDGKKTPVRKADVKAPP
RQGGALHPVATSSSRKLERTDSEHGTSGFSAGSQQKVKPASAVKPPPATRKTVGVKPEHPARRPKSGHASD
>A0A453F2L0|Aegilops|taxID:200361
MEQLRQLGEVVGSINALMAFEADLRINPRQCRLLAETCAHALDAVTGNVRAHLRFDERGSKWRALESPLRELHRALRDAE
GYVRQCLDPRGSWWARAAAMAHGTECVEHHLHNILWCVSVAVDAIEAAGEIAGSEPDDHARARLLLANKYDRDMLEPKLF
QLALGKRYLVSRELVVRMDAAWKEDRWALSQLLDEMTGPAAPKRLSKNEHRLAEVLAAPRGRLHPASILLGGDYSVRRRL
GGRLKEVQWMGESFAMKHFIGDGEAVGAEVELLASVAHPNVAHATYCFHDEERKEYFVVMDQLMAKDLGSYVKEVSCPRR
RTPFPVIVAIDIMLQIARGMEYLHAKGIYHGELNPSNVLVRLRQPDGGYVQVKVTGFGQSGIAMGANVNGDDNACIWYAP
EVLKPEVADAGSRRTEKADVYSFAMICFELLTGKVPFEDNHLQGDKTSKNIRAGERPLFPFQTPKYLTALTKRCWHADPE
QRPGFSSVCRVLRYVKRFLVMNPEQQQQQAAQGDEPVVPPVDYLDVEMQLLRRLPAWQRGEGARVPDLPFQMFAYKVLER
EKTAGVVQAKDRAFDSGSEGNLLYGDENGVGAMSPDHPSSAASNGAMRPLPDSSDGKKPPSAKKADGKAARQPVAGHPQK
VKPANPARTPQAPRRTLGVKTDGVS
>A0A453F2L2|Aegilops|taxID:200361
QSSKIPQEAEAVPSQQDKSTPAQEPRQDSIDPSLSRPSIGMEQLRQLGEVVGSINALMAFEADLRINPRQCRLLAETCAH
ALDAVTGNVRAHLRFDERGSKWRALESPLRELHRALRDAEGYVRQCLDPRGSWWARAAAMAHGTECVEHHLHNILWCVSV
AVDAIEAAGEIAGSEPDDHARARLLLANKYDRDMLEPKLFQLALGKRYLVSRELVVRMDAAWKEDRWALSQLLDEMTGPA
APKRLSKNEHRLAEVLAAPRGRLHPASILLGGDYSVRRRLGGRLKEVQWMGESFAMKHFIGDGEAVGAEVELLASVAHPN
VAHATYCFHDEERKEYFVVMDQLMAKDLGSYVKEVSCPRRRTPFPVIVAIDIMLQIARGMEYLHAKGIYHGELNPSNVLV
RLRQPDGGYVQVKVTGFGQSGIAMGANVNGDDNACIWYAPEVLKPEVADAGSRRTEKADVYSFAMICFELLTGKVPFEDN
HLQGDKTSKNIRAGERPLFPFQTPKYLTALTKRCWHADPEQRPGFSSVCRVLRYVKRFLVMNPEQQQQQAAQGDEPVVPP
VDYLDVEMQLLRRLPAWQRGEGARVPDLPFQMFAYKVLEREKTAGVVQAKDRAFDSGSEGNLLYGDENGVGAMSPDHPSS
AASNGAMRPLPDSSDGKKPPSAKKADGKAARQPVAGHPQKVKPANPARTPQAPRRTLGVKTDGVS
>A0A453F2M6|Aegilops|taxID:200361
MEQLRQLGEVVGSINALMAFEADLRINPRQCRLLAETCAHALDAVTGNVRAHLRFDERGSKWRALESPLRELHRALRDAE
GYVRQCLDPRGSWWARAAAMAHGTECVEHHLHNILWCVSVAVDAIEAAGEIAGSEPDDHARARLLLANKYDRDMLEPKLF
QLALGKRYLVSRELVVRMDAAWKEDRWALSQLLDEMTGPAAPKRLSKNEHRLAEVLAAPRGRLHPASILLGGDYSVRRRL
GGRLKEVQWMGESFAMKHFIGDGEAVGAEVELLASVAHPNVAHATYCFHDEERKEYFVVMDQLMAKDLGSYVKEVSCPRR
RTPFPVIVAIDIMLQIARGMEYLHAKGIYHGELNPSNVLVRLRQPDGGYVQVKVTGFGQSGIAMGANVNGDDNACIWYAP
EVLKPEVADAGSRRTEKADVYSFAMICFELLTGKVPFEDNHLQGDKTSKNIRAGERPLFPFQTPKYLTALTKRCWHADPE
QRPGFSSVCRVLRYVKRFLVMNPEQQQQQAAQGDEPVVPPVDYLDVEMQLLRRLPAWQRGEGARVPDLPFQMFAYKVLER
EKTAGVVQAKDRAFDSGSEGNLLYGDENGVGAMSPDHPSSAASNGAMRPLPDSSDGKKPPSAKKADGKAARQPGHPQKVK
PANPARTPQAPRRTLGVK
>A0A0Q3SRP7|Setaria|taxID:4555
MEQLRQVGEALGGVTALMSFADDLRINPRQCRLLADACALAFASVAAEVRAHLRFRERAAKWRPLEGPLRELHRAVRDAE
GYVRHSLEPRDSWWARAAGATHGADCVEQHLHSLLWSVAVVIEAVEAVSEVTGSDPDELARRRLLFAKDYDRDMLDPRLF
RQRLGGRYLATRELAARMDTAWKEDRWLLSQLLEERKDPASTETLTRNEHRLADLLTAPRGKVHPASLLLHGDFHVRRRL
AGNLKEVQWMGEAFAVKHFVGADADAVGAEVPLLTLVSHPNVAHCRYCFHDEDKREFFLLMDELMTKDLASHVKEVNSAK
RRVPLPLVVVVDAMLQIARGMEYLHSKKIYHGDLNPTNVLVKARHADAHLHVKVTGFGQSVVAAASPRPSPRASANANAN
NASAAANPCIWYAPEVLEQEAARCSEKADVYSFAMVCFELLTGKIPFEDNHLQGEHMSKNIRAGERPLFPFQAPKYLTSL
TKRCWHGDPAQRPAFASICRVLRYVKRFLVLNPAPADQPDAPPPLPPVDYLEVEASLLRRFPAWQAGSAAPRVSDVPFQM
FAYRVVEKERTRAAILHIARDKASDSSSDCNSLCGDESGGSLGAVLSDPEALSVSSRGTVRSLSDRSGSRKASPRKLDRR
ITARLAGKLSVHVAPFA
>A0A368QEA6|Setaria|taxID:4555
MRPALATPTLLDCATAAGPGRPGPAPLRRPGSTSPPLPCSPAPPRPVLLAPRASPVRRPGSPSPPPRCSPAPPRLALPAT
ALLPCAAAARPYAASFRSIPARHRRIREWGGEFEYGTGSPGRSRGGGRACESCMRAVSWALGPRWPRIILFRPCNANGRY
VRYARAHFFSGRCAPPMAMMASDAVSWSSGRGPTSGGGGTLGGELQGSRRCASILSKPSSHSLLSLQAPKPRERPKGCAP
IEDRRSGPMEQLRQVGEALGGVTALMSFADDLRINPRQCRLLADACALAFASVAAEVRAHLRFRERAAKWRPLEGPLREL
HRAVRDAEGYVRHSLEPRDSWWARAAGATHGADCVEQHLHSLLWSVAVVIEAVEAVSEVTGSDPDELARRRLLFAKDYDR
DMLDPRLFRQRLGGRYLATRELAARMDTAWKEDRWLLSQLLEERKDPASTETLTRNEHRLADLLTAPRGKVHPASLLLHG
DFHVRRRLAGNLKEVQWMGEAFAVKHFVGADADAVGAEVPLLTLVSHPNVAHCRYCFHDEDKREFFLLMDELMTKDLASH
VKEVNSAKRRVPLPLVVVVDAMLQIARGMEYLHSKKIYHGDLNPTNVLVKARHADAHLHVKVTGFGQSVVAAASPRPSPR
ASANANANNASAAANPCIWYAPEVLEQEAARCSEKADVYSFAMVCFELLTGKIPFEDNHLQGEHMSKNIRAGERPLFPFQ
APKYLTSLTKRCWHGDPAQRPAFASICRVLRYVKRFLVLNPAPADQPDAPPPLPPVDYLEVEASLLRRFPAWQAGSAAPR
VSDVPFQMFAYRVVEKERTRAAILHIARDKASDSSSDCNSLCGDESGGSLGAVLSDPEALSVSSRGTVRSLSDRSGSRKA
SPRKLDRRITARLAGPPQKSKSMGVVRQPPQVIRRTQRIKSDGHLNSAVVPARRRLVSVAASGGGHLSDSELA
>A0A4U6UMA7|Setaria|taxID:4556
MVLAKKYDRDMVEPRLFQNAHGKVYLVPQELVARMDVAWKEDRWLLLQLLEEMKSPTAPKPLTKSEQRLADVLAAPRGKL
HPASILLSGDYSVRRRLGGRLKEAQWMGESFAVKHFIGDAEAEVALLSSVAHPNVAHAAYCFRDEDRKEYFVVMDQLMAK
DLGSYVKEVSCPRRRVPFPLVVAVDIMLQIARGMEHLHAKKIYHGELNPSNVLVKPRQPDGYVHVKVAGFEWSGTVTTGG
KASANGSANANATGGGDYTCIWYAPEVLEKESGDPSARRTEKADVYSFGMICFELLTGKVPFEDNHLQGDKTSKNIRAGE
RPLFPFQAPKYLVSLTKRCWHADPEQRPPFASVCRVLRYVKRFLVMNPDQQQGQTDAPPAAPPADYLDIEAQLLRRIPAW
QRGEGAAAAARVADVPFQMFAYRAVEREKAAGAHAGGRDRASDSGSEGNSLCGEENGAGAATPDDASTVSGGTVRSRPES
SDGKKTPVRKADGKVPPRQTGSRQKVKPASAVKPPTTARKTLGLKPEVPARRPTSGHASD
>A0A4U6VBL4|Setaria|taxID:4556
MPSSDPAATGRRGSKRRQLAPGHTYAFSARQLANSDRRRRFQFASGGEFEYGTGSPGRSRGGGRACESCMRAVSWALGPR
WPRIILFRPCNANGRYVRYARAHFFSGRCAPPMAMMASDAVSWSSGRGPTSGGGGTLGGELQGSRRCASILSKPSSHSLL
SLQAPKPRERPKGCAPIEDRRSGPMEQLRQVGEALGGVTALMSFADDLRINPRQCRLLADACALAFASVAAEVRAHLRFR
ERAAKWRPLEGPLRELHRAVRDAEGYVRHCLEPRDSWWARAAGATHGADCVEQHLHSLLWSVAVVIEAVEAVSEVTGSDP
DELARRRLLFAKDYDRDMLDPRLFRQRLGGRYLATRELAARMDTAWKEDRWLLSQLLEERKDPASTETLTRNEHRLADLL
TAPRGKVHPASLLLHGDFHVRRRLAGNLKEVQWMGEAFAVKHFVGADADAVGAEVALLTLVSHPNVAHCRYCFHDEDKRE
FFLLMDELMTKDLASHVKEVNSAKRRVPLPLVVVVDAMLQIARGMEYLHSKKIYHGDLNPTNVLVKARHADAHLHVKVTG
FGQSVVAAASPRPSPRASANANANNASAAANPCIWYAPEVLEQEAARCSEKADVYSFAMVCFELLTGKIPFEDNHLQGEH
MSKNIRAGERPLFPFQAPKYLTSLTKRCWHGDPAQRPAFASICRVLRYVKRFLVLNPAPADQPDAPPPLPPVDYLEVEAS
LLRRFPAWQAGSAAPRVSDVPFQMFAYRVVEKERTRAAILHIARDKASDSSSDCNSLCGDESGGSLGAVLSDPEALSVSS
RGTVRSLSDRSGSRKASPRKLDRRITARLAGPPQKSKSMGVVRQPPQVIRRTQRIKSDGHLNSAVVPARRRLVSVAASGG
GHLSDSELA
>K3XF74|Setaria|taxID:4555
MEQLRQLGEAVGSINALMAFEPELRVNPRQCRLLADACAHALAAVTGEVRASLRFEERGTKWRAIEAPLRELHRAFRDAE
GYVRQCLDLRGDGSWWARAAAVAHGTECVEQHLHAILWCVAVAVEAVEAAAEIAGSDADEIARRRMVLAKKYDRDMVEPR
LFQNAHGKVYLVPQELVARMDMAWKEDRWLLSQLLEEMKSPTAPKPLTKSEQRLADVLAAPRGKLHPASILLSGDYSVRR
RLGGRLKEAQWMGESFAVKHFIGDAEAEAALLSSVAHPNVAHAAYCFRDEDRKEYFVVMDQLMAKDLGSYVKEVSCPRRR
VPFPLVVAVDIMLQIARGMEHLHAKKIYHGELNPSNVLVKPRQPDGYVHVKVAGFEWSGTVTTGGKASANGSANANATGG
GDYTCIWYAPEVLEKESGDPSARRTEKADVYSFGMICFELLTGKVPFEDNHLQGDKTSKNIRAGERPLFPFQAPKYLVSL
TKRCWHADPEQRPPFASVCRVLRYVKRFLVMNPDQQQGQTDAPPAAPPADYLDIEAQLLRRIPAWQRGEGAAAAARVADV
PFQMFAYRAVEREKAAGAHAGGRDRASDSGSEGNSLCGEENGTGAATPDDASTVSGGTVRSRPESSDGKKTPVRKADGKV
PPRQTGSRQKVKPASAVKPPTTARKTLGLKPEVPAQRPTSGHASD
>A0A835AY50|Digitaria|taxID:1010633
MEQLRQLGEVVGSINVLMAFEPELRINPRQCRLLADACAHALAAVTGEVRSSLRFDERGGAKCRAIEPPLRELHRAFRDA
EAYLCHCLLDPRSFWARAAVAVARGTECVERHLHGILWCVAVAVEAVEAASEIAGSDPGEIARRRTVLAKKYDGDMVEPG
MFQNAHGEVYLVSRELVSRMDMASKEDRWLLSQLLDEMKPSLTKSERRLADVLAAPRGKVHPASILLTGDYTVRRRLGVH
HLKEVQWMGESFAVKHFIGDADAEVKLLASVAHPNVAHAAYCFRDEERKEHYVVMDQLMPKDLGSYFKEVSCPRRRVPFP
LVVAVDVMLQIARGMEHLHANRIYHGELNPSNVLVKPRQPDGYVHVKVAGFERSGTTVTTGNGNSGEDNSTCIWYAPEVL
EKEEEGGDHAARRTEKADVYSFGMICFELLTGKVPFEDNHLQGDKTSKNIRAGERPLFPFQAPKYLVALTKRCWHADPAQ
RPAFASVCRVLRYVKRFLVMNPDQQQGGQADASPAAAAPAQLTTSTSRRSC
>A0A835C3L3|Digitaria|taxID:1010633
MDDLTADRPIRLSRLPANGGDERSTAIGAVSWKKAGRLDGRRTLEGDLQPARRARPFLANPSLRSSSPPSRRRDRSPSRR
STMEQLRQVGEALGGVHALMSFSDDLRINPRQCRLLADACALAFASVAAEVRAHLRFHERLSKWKPLEGPLRELHRAVRD
AEGYVRHCLEPTGRESWWARAAAATYGADCVEHHLHSLLWSVAVVLEAVEVVSEVTGSDPDELARRRLLFAKDYDRDMLE
PRLFRQRLGERYLATRELEDRMDAAWKEDRWLLSQLLEGRKSPASPETLTRNEHRLADLLTSPRGKVHPASLLLQGDFHV
RRRLVGNLKEVQWMGEAFAVKHLVGADADAVGAEVALLTLVSHPNVAHCRYCFHDEDKREFFLLMDQLMTKDLASHVKEV
HSAKRRTPFPLAVAVDAMLQIARGMEYLHSKKIYHGDLNPSNVLVKTRNADPHLHVKVAGFGQFAMAAPSPRPSPRASAN
ANANNAASAPNPCIWYAPEVLEHEAAKCSEKADVYSFAMICFELLTGKIPFEDNHLQGEHMSKNIRAGERPLFPFQAPKY
LTSLTKRCWHGDPAQRPTFASICRVLRYMKRFLVMNPPSDQPDAPPPVPPVDYLDIEASLLRKFPAWQAANAAPRVSDVP
FQMFAYRVVEKERTRAAILHIARDKASDSSSDGNSLCGDESGSGSFGAMLSEAEALSVSSRGTTTRSLPERSSSGSKASP
RKMDRKVTSRLAGKLSVRHAPVAESFVSMSGTAGLYDDVIYEDGGAGPPQKSKSMGVVRPPQGIRRTQRIKSDGHLNIAV
VPSSRRRVSGSGGGHASDSELA
>A0A835EKD3|Digitaria|taxID:1010633
MEQLRQLGEVVGSINVLMAFEPDLRINPRQCRLLADACAHALAAVTGEVRSSLRFDERGGAKWRAIEHPLRELHRAFRDA
EGYLRHCLDPRGSGGSFWARAAAVGHGTECVEQHLHGILWCVAVAVEAVEAASEIAGSDPGEIARRRTVLAKKYDGDVVE
PGMFQNAHGEVYLVSRELVSRMDMAWKEDRWLLSQLLDEMKPSLTKSERRLADVLAAPRGKVHPASILLTGDYTVRRRLG
GGLKEVQWMGESFAVRHFIGNAEAVEAEVAVLASVAHPNVAHAAYCFRDEERKEHYVVMDQLMPKDLGSYVKEVSCPRRR
VPFPLVVAVDVMLQIARGMEHLHANKIYHGELNPSNVLVKPRQPDGYVHVKVAGFERSGTVTTTGAKASTNANANSGEDN
STCIWYAPEVLEKEEEGLDHAARRTEKADVYSFGMICFELLTGKVPFEDNHLQGDKTSKNIRAGERPLFPFQAPKYVVAL
TKRCWHADPAQRPAFASVCRVLRNVKRFLVMNPDQQQGGQADASHAAAAPGAADYLDIEAQLLRRIPAWQGGEGARVADV
PFQMFAYRAVEREKAAGVANAGGKDRVVSDLSSEGNSLCGEENGATPDDASTVSGGTVRSRPESSEGKKTPVRKADGKAP
PRQTGSQTKVKAASAVKPPSMARKTMGAKPEVAARRPTSGSGHTSD
>A0A835KGR4|Digitaria|taxID:1010633
MEQLRQVGEALGGVHALMSFSDDLRINPRQCRLLADACALAFAAVAAEARAHLRFHERLSKWKPLEGPLRELHRAVRDAE
GYVRHCLEPTGRDSWWARAAAATHGADCVEHHLHSLLWSVAVVLETVEVVSEVTGSDPDELARRRLLFAKDYDRDMLEPR
LFRQRLGERYLATRELEERMDAAWKEDMWLLSQLLEGRKSPASPETLTRNEHRLADLLTSPRGKVHPASLLLQGDFHVRR
RLVGNLKEVQWMGEAFAVKHLIGADADAVGAEVALLTLVSHPNVAHCRYCFHDEDKREFFLLMDQLMTKDLASHVKEVHS
AKRRTPFPLTVAVDAMLQIARGMEYLHSKKIYHGDLNPSNVLVKTRNADPHLHVKVTGFGQFAVAAASPRPSPRASANAN
NNNAASAPNPCIWYAPEVLEHEAAKCSEKADVYSFAMICFELLTGKIPFEDNHLQGEHMSKNIRAGERPLFPFQAPKYLT
SLTKRCWHGDPAQRPTFASICRVLRYVKRFLVMNPPPDQPDAPPPVPPVDYLDVEASLLRKFPSWQAVNAAPRVCDVPFQ
MFAYRVVEKERTRAAILHIARDKASDSSSDGNSLCGDESGSSSFGAMLSEAEALSVSSRGTTRSLPERSSSGSKASPRKM
DRKVTSRLAGKLSVRLAPVAESFVSMSSTAGLYDDVIYEDGGAGLPQKSKSMGVVRPPQGIRRTQRIKSDGHLNIAVVPS
SRRRVSGSGGGHASDSELA
>A0A811NYD4|Miscanthus|taxID:422564
MEQLRQLGEAVGAINALMAFEHELRVNPRQCRLLADACVHALAAVTGSWWGRAAAAAHGTECVEQHLHGILWCVAVAVEA
VEAAAEIAGDDADEIARRRVVLANKYDGRSMLEPRLFQHTYGKLYLVSPELVARMDTAWKEDRWLLSQLLDEMKSPAAPK
PLTKSERRLADVLAAPLGKLHPASVLLNGDYSVRRRLGGNLKEAHWMGESFAVKHFIGDAEAEVSMLSSVAHPNVAHAAY
CFHDEERKEYFVIARGMEYLHSKKIYHGDLNPSNVLVKPRQPDGYVHVKVAGFEQPAGTVTNGAKARANGNANAAAAGGD
DTCIWYAPEVLEQQESHDRHTEKADVYSFAMICFELLTGKVPFEDNHLQGDKTSKNIRAGERPLFPFQAPKYLVALTKRC
WHADPAQRPPFASVCRVLRYVKRFLVMNPEQQQGQQPDAPAAAPAADYLDIEAQLLRRIPAWQRGQGAPPRVADVPFQMF
AYRAVEREKTAGAHARRDRATDSGSEENSLCSDENGVGATTPDDDASTVSGGTVRSRPDSSDGKKTPPVRKADGKAPPRQ
GGFQQKVKSASAVKPPPATRKTLGVKPELPARRPTSGHASD
>A0A811P191|Miscanthus|taxID:422564
MEQLRQLGEAVGAINALMAFEHELRVNPRQCRLLADACVHALAGVTGEVRAHLRFEERGAKWRAVEPALRELHRAFRDAE
DYVRHCLDPRGGGSWWGRAAAAAHGTECVEQHLHGILWCVAVAVEAVEAAAEIAGDDADEIARRRVVLANKYDGRSMLEP
MLFQHTYGKLYLVSPELVARMDTAWKEDRWLLSQLLDEMKSPAAPKPLTKSERRLADVLAAPLGKLHPASVLLNGDYSVR
RRLGGNLKEAHWMGESFAVKHFIGDAEAEVSMLSSVAHPNVAHAAYCFHDEERKEYFVVMDQLMAKDLGSYIARGMEYLH
SKKIYHGDLNPSNVLVKPRQPDGYVHVKVAGFERPAGTVTNGAKASANGNANAAAAGGDDTCIWYAPEVLEQQESHDRHT
EKADVYSFAMICFELLTGKVPFEDNHLQGDKTSKNIRAGERPLFPFQAPKYLVALTKRCWHADPAQRPPFASVCRVLRYV
KRFLVMNPEQQQGQQPDAPAAAPAADYLDIEAQLLRRIPAWQRGQGAPPRVADVPFQMFAYRAVEREKTAGAHARRDRAT
DSGSEENSLCSDENGVGATTPDDDASTVSGGTVRSRPDSSDGKKTPPVRKADGKAPPRQGGFQQKVKSASAVKPPPATRK
TLGVKPELPARRPTSGHASD
>A0A811P8H5|Miscanthus|taxID:422564
MEQLRQLGEAVGAINALMAFEPELRVNPRQCRLLADACAHALAAVTGEVRAHLRFEERGAKWRAVEPALRELHRAFRDTE
GYVRHCLDPRGGGSWWARAVAAAHGTECVDQHLHGIFWCVAVAVEAVEAAAEIAGDDADEIARRRLVLANKYDGRSMLEP
RLFQHAYGRLYLVSQELVARMDTAWKEDRWLLSQLLDEMKSPAAPKPLTKSERRLADVLVAPRGKLHPASVLLNGDYSVR
RRLGGHLKEAHWMGESFAVKHFIGDAEAEVSMLSSVAHPNVAHAAYCFHDEERKEYFVVMDQLMPKDLGSYVKEMSSPRR
RIPFPLIVAVDIMLQIARGMEYLHANKIYHGELNPSNVLVKPRQPDGYVHVKVAGFERPAGTVTNGAKASANGNAAGGGG
DDTCIWYAPEVLEHQESRDRHTEKADVYSFAMICFELLTGKVPFEDNHLQADKTSKNIRAGERPLFPFQAPKYLVALTKR
CWHADPAQRPPFASVCRVLRYVKRFLVMNPEQQQGQQADAPPAASAADYLDIEAQLLRRIPAWQRGQGAPPRVADVPFQM
FAYRAVEREKTAVGAHASRDRATDSGSEENSLCSDDNRVGATTPDDDASTVSGSTVRSRPDSSDGKKTPPVRKADGKTAP
RQGGSQQKVKPASAVKPPPATRKTLGVKPELPARRPSSGHASD
>A0A1B6PAF5|Sorghum|taxID:4558
MDQLRQVGEALGGVQALMAFADDLRINPRQCSLLADACALAFAAVAAEVRAHLRFSERLAKWKPLEAPLRELHRAVRDAE
GYVRHCLEPRDSWWARAAAATHGADCVEQHMHSLLWSVALVLEAVELVSEVTGSDPDELARRRLLFAKDYDRDMLEPRLF
RQRLGARYLATRELAARMDAAWKEDRWLLLQYLEERRSPGSPKPLTRNEHRLADLLTAPRGKVHPASVLLQGDFHVRRRL
VGNLKEVQWMGESFAVKHFVGADADAVGAEAALLTSVAHPNVAHCRYCFHDEDKREFFLVMDQLMTKDLASHVKEVNNAK
RRVPFPLAVVVDVMLQIARGMEYLHSRKIYHGDLNPSNVLVRTRHADAHLHVKVAGFGQSAATVAAANPRPSPRASAKAA
NATVAASNPCIWYAPEVFEQEAAKCTEKADVYSFGMVCFELLTGKIPFEDNHLQGEHMSKNIRTGERPLFPFQAPKYLTS
LTKRCWHGDPAQRPAFASICRVLRYVKRFVVMNPAPAEQPDATPPPPPVPPVDYLDVEASLQRRFPAWQSGNAAPRVSDV
PFQMFAYRVMEKERNRAAILHIGGGGRDKASDSSSEGNSLCGDESGSATLSDADALSVSSRGTTITTTTTRSLPDRAGSR
KASPSDRASSRKASPRKVDSSRVATRLAGRPEKSKSMEKSKSMGVVRPPQIIRRTQRIKSDGHLNSDVIPSPRRRGSGGG
HASDSEI
>A0A921QCX2|Sorghum|taxID:4558
MDQLRQVGEALGGVQALMAFADDLRINPRQCSLLADACALAFAAVAAEVRAHLRFSERLAKWKPLEAPLRELHRAVRDAE
GYVRHCLEPRDSWWARAAAATHGADCVEQHMHSLLWSVALVLEAVELVSEVTGSDPDELARRRLLFAKDYDRDMLEPRLF
RQRLGARYLATRELAARMDAAWKEDRWLLLQYLEERRSPGSPKPLTRNEHRLADLLTAPRGKVHPASVLLQGDFHVRRRL
VGNLKEVQWMGESFAVKHFVGADADAVGAEAALLTSVAHPNVAHCRYCFHDEDKREFFLVMDQLMTKDLASHVKEVAGFG
QSAATVAAANPRPSPRASAKAANATVAASNPCIWYAPEVFEQEAAKCTEKADVYSFGMVCFELLTGKIPFEDNHLQGEHM
SKNIRTGERPLFPFQAPKYLTSLTKRCWHGDPAQRPAFASICRVLRYVKRFVVMNPAPAEQPDATPPPPVPPVDYLDVEA
SLQRRFPAWQSGNAAPRVSDVPFQMFAYRVMEKERNRAAILHIGGGGRDKASDSSSEGNSLCGDESGSATLSDADALSVS
SRGTTITTTTTRSLPDRAGSRKASPSDRASSRKASPRKVDSSRVATRLAGRPEKSKSMEKSKSMGVVRPPQIIRRTQRIK
SDGHLNSDVIPSPRRRGSGGGHASDSEI
>A0A921UND4|Sorghum|taxID:4558
MLEPRMFQHAYGKLYLVSQEFVARMDTAWKEDRWLLSQLLDEMKSPAAPKPLTKSERRLADVLAAPRGKLHPASVLLNGD
YSVRRRLGGNLKEAHWMGDSFAVKHFIGDAEAEVSMLSSVAHPNVAHAAYCFHDEERKEYFVVMDQLMAKDLGSYVKEMS
SPRRRIPFPLVVAVHIMLQIARGMEYLHANKIYHGELNPSNVLVKPRQQPDGYVHVKVAGFERPAGTVTNGAKASANGNA
NAAGAGGDDTCIWYAPEVLEHQGSRDRHTEKADVYSFAMICFELLTGKVPFEDNHLQGDKTSKNIRAGERPLFPFQAPKY
LVALTKRCWHADPAQRPPFASVCRVLRYVKRFLVMNPEQQQADAPPAAPAADYLDIEAQLLRRIPAWQRGQGAPPRVADV
PFQMFAYRAVEREKTAAGAHASRDSRATDSGSEENSLCGDENGVGATTPDDDASTVSGGTVRSRPDSSDGKKTTPVRKAD
GKTPPRQAGSQQKVKPVSAVKPPPATRKTVGVKPELPARRPTSGHTSD
>C5XR52|Sorghum|taxID:4558
MEQLRQLGEALGAINALMVFEPELRVNPRQCRLLADACAHALAAVTGEVRAHLRFEERGAKWRAVEPPLRELHRAFRDAE
GYVRHCLCLDPRGGGGGSGWWARAAAAAHGTECVEQHLHGILWCVAVAVEAVEAAAEIAGDDADEIARRRVVLANKYDGR
SMLEPRMFQHAYGKLYLVSQEFVARMDTAWKEDRWLLSQLLDEMKSPAAPKPLTKSERRLADVLAAPRGKLHPASVLLNG
DYSVRRRLGGNLKEAHWMGDSFAVKHFIGDADAEVSMLSSVAHPNVAHAAYCFHDEERKEYFVIMDQLMAKDLGSYVKEM
SSPRRRIPFPLVVAVHIMLQIARGMEYLHANKIYHGELNPSNVLVKPRQQPDGYVHVKVAGFERPAGTVTNGAKASANGN
ANAAGAGGDDTCIWYAPEVLEHQGSRDRHTEKADVYSFAMICFELLTGKVPFEDNHLQGDKTSKNIRAGERPLFPFQAPK
YLVALTKRCWHADPAQRPPFASVCRVLRYVKRFLVMNPEPQQADAPPAAPAADYLDIEAQLLRRIPAWQRGQGAPPRVAD
VPFQMFAYRAVEREKTAAGAHASRDSRATDSGSEENSLCGDENGVGATTPDDDASTVSGGTVRSRPDSSDGKKTTPVRKA
DGKTPPRQAGSQQKVKPVSAVKPPPATRKTVGVKPELPARRPTSGHTSD
>A0A8J5RTS3|Zizania|taxID:103762
MEPLRQLGEAMGSINTLMAFEADLRINPRQCRLLADACAHALAAVTGEVRAQLRFDERGAKWRALEAPLRELHRAFRDAE
GYVRQCLDPRGSWWTRAVAMAHGTECVEQHLHNVLWCVAVALEAIETAGEIAGSDADELARRRLVLGKKYDKDMLEPKLF
EDAFGRLYLVSRELVARMDMAWKEDRWVMSQLLDEMKNSATPKPLTKNEHRLAELLAAARGRFHQASVLLSRDYSVRRRL
GGRLKEVHWMGESFAMKHFIGDADAVGAEVALLSSVAHPNVAHAAYCFHDEEKKEYFVVMDQLMSKDLGSYVKEVSCPRR
RIPFPLVVTVDIMLQIARGMEYLHAKKIYHGELNPSNVLVKPRQPDGGYVHVKVAGFARPGIAAGGAKASAANGNADDNS
CIWYAPEVLKLEGNANAAARCTDKADVYGFAMICFELLTGKVPFEDNHLQGDKTSKNICAGERPLFPFQAPKYLAALTKR
CWHADPAQRPAFASVCRVLRYVKRFLILNPEQQQAGQADVAPMPPVDYLDIETQLLKKLPAWQRCEAARVSDVPFQMFAY
RVMEREKAAGTIRAKDKAASDSGSDGSSLYGDENGFGAMSPDHVSNGTIRSRPDSGDGNKPPANKIKVDGKAPRQVVAGT
QLKVKPGNKTRTPQATRRALGLKPDVEMIPCSPTPQNSTDVRGEELAD
>A0A8J5WDU2|Zizania|taxID:103762
MEQLRRVGEALGSVNALMAFHDQFQINSRQCGLLAHAYALAVDAVTAELRAHLRFEDCLTKWNSLDDPLRELHRLIRDGG
SYIRHCLEPRDWWARAAAATHGTDCVDRYLHDLLWCVAVIIEAIEDISEIAGSDPDGLARRRLVYSKGYVKDLLDPKLFR
HRLGNTYLATPELAARMDMAWKEDRWLLSQLLEERKGSASPEPLTRHEHRLAHLLAAPRGKLHPASVLLNDFHMRRRLGG
SLKEVQWMGEPFAVKHFVGVDADAAAAEIALLTSVAHPNVSHCRYCFHDEEKRELFLVMDQLMSKDLGCYVKEVSSAKRR
IPFPLVVVVDTMLQVARGMEHLHSNKIYHGNLNPSNVLVKPLHGDAYLHVKVAGFGQSGVSNSGPNKAPASANPCIWYAP
EVLENCEGPGHAAARCTEKADVYSFAMICFEMLTGKIPFEDNHLQGDNMSKNIRAGERPLFSLQSPKYLTNLTKRCWHGD
PAQRPAFHSICRVLRYVKRFLVMNPEQGQTDAPVPPVDYLDIEAQLLRRFPAWQGTTAPRVSDVPFQMYAYRVMEEKISR
DRSSDPSSDGNSLCGDESVNSTTPPDVDAQSASSRATTRSLSDRSGGSRKSSPRTVNGKAIAATIKAGPPQKSRSMGVVR
PPQVARRTPRIKSDGNLRSAAIPPRRHNSGGHSDSELA
>A0A8I6X7M5|Hordeum|taxID:112509
MIYFYHRAGEREKTRNACMHGCIRIRPPASPIFLLVRTRRARPQIKDPSMEQLRQVGEALGGIAALMTFHHELRVNPRQC
RLLADACELAFDAVAAEVRACLRFDDRLAGRWKPLESPLRELFRAVRDAEHYIRLCFGDLHTGGGGGGGGSWWARAAALT
HGVDCVELHIHSLLWCVAVVLEAVEVVAEATAALNPDELARRRVLFARDYDKDLLDPALFRRSRVGRAYLATQELAARMD
TAWAEDRWLLSQLLDEMRSKPLSRQEHRLADLLAAPRGEPHPASALLLGDFHMRRRLGGSLKEVQWMGEAFAVKHYVGVD
ADDAAVGAEVALLTSVAHPNVAHCRYCLLDEDKREAYLVMDQIMSKDLGCFFKEASGSAKRPRAQLPLVVVVDAMLQIAR
GMEHLHSRKIYHGELNPSNVLVKTRGGAPDAYLVVKVAGFAGDPAAAVTSPGRKASQHAAGAGANANANASGNVSINPCI
WYAPEVLENDGPGQEAARRTEKADVYSFGMICFELLTGKIPFEDNHLQGDNMSKNIRAGERPLFPFQAPKYLTGLTRRCW
HGDPAQRPPFSSICRVLRYVKRFLVLNPEQQGGQGEASTPVPPPTPTPTPPVDYLDIEALLLRKLPAWQKRQGDAAAPRV
ADVPFEMYAYRVMERERGKAAILHIGRGSDSGSEANSLCGDESVHSVAMVPDVVVEAAPTSSPRAKTWSRSLSSKSSGSG
SGSGRLAPSMSSSPRKPAGRVAAAKAGSPQKSRSMGVVRQAVPQQVGALRRTPRIMSDGQLQAAVIPQSSRRRVPGGHAS
DSELG
>F2DWH4|Hordeum|taxID:112509
MEQLRQLGEVVGSINALMAFEPELRINPRQCRLLAETCAHALDAVTSNVRAHLRFDERGTKWRGLESPLRELHRALRDAD
GYVRQCLDPRGSWWARAAAMAHGTECVEHHLHNILWCVSVAIDAIEAAGEIAGSEPDDQARTRLLLANKYDRDMLEPNLF
QLALGKVYLVSRELVVRMDAAWKEDRWALSQLLDEMTGPSAPKRLTKNEHRLAEVLAAPRGRLHPASVLLGGDYSVRRRL
GGRLKEVQWMGESFAMKHFIGDGEAVGAEIEILASVAHPNVAHAIYCFHDEERKEHFVVMDQLMAKDLGSYVKEVSCPRR
RTPFPVIVAIDIMLQIARGMDYLHAKGIYHGELNPSNVLVKPRQPEGGYVQVKVTGFGQSGNAMGANVNGDDNACIWYAP
EVLKPEVADAGSRGTEKADVYSFAMICFELLTGKVPFEDNHLQGDKTSKNIRAGERPLFPFQTPKYLTALTKRCWHADPE
QRPGFSSVSRVLRYVKRFLVMNPEQQQQQAGQGDAPIAPPVDYLDVEMQLLRKLPAWQRGEGGRVSDVPFQMFAYKVLER
EKTAGVVQARDKASDSGSEGNSLYGDENGVGAMSPDHPSSASNGTMRPMTDSSDGKKPPSAKKADGKAPRQPVAGHPQKV
RPGNAARTPQAPRRALGVKTDGVS
>A0A1E5V8S4|Dichanthelium|taxID:888268
MEQLRQLGEVVGSINALMAFEPELRVNPRQCRLLADVCAHALAAVTAEVRAHLRFEERGAKWRAIEAPLRELHRAFRDAE
GYVRQCLDPRGGGGGGDGGWWARAAAMAHGTECVEQHLHAILWCVAVAIEAVEAAAEIAGSDAEEIARRRLVLAKKYDRD
MVEPRMFQNAYGKMYLVPQELVTRMDMAWKEDRWLLSQLLDGMKSPAAPKPLMKSEQRLADVLTAPRGKLHPASILLSGD
YSVRRRLGGRLKEAQWMGESFAVKHFIGDAEAEVGMLSLVSHPNVAHAAYCFRDEERKEYFVVMDQLMAKDLGSYVKEVS
CPRRRIPFPLVVAVDIMLQIARGMEYLHANKIYHGELNPSNVLVKPRQPEAYVHVKVAGFERSGTVTSGAKASANGNANA
NANGGGDITCIWYAPEVLLKESGDHAARRTEKADVYSFGMICFELLTGKVPFEDNHLQGDKTSKNIRAGERPLFPFQAPK
YLVSLTKRCWHADPAQRPQFASVCRVLRYVKRFLVMNPDQQQGQADAPPAAPATDYLDIEAQLLRRVPAWQRGEGTAARV
ADVPFQMFAYRAVEREKTSGTHAGRDRSSDSGSEGNSLCGEENGVGATTPDNASTVSGGTVRSRPESSEGKKTLVRKAAD
GKAPPRQTGSQQKVKPASAVKPPATARKTPGEKPEVPARRPTSGHGSD
>A0A1E5V9U9|Dichanthelium|taxID:888268
MEQLRQVGEALGGVHALMAFADDLRINPRQCRLLADACALAFAAVGAEVRAHLRFHERLSKWKPLEGPLRELHRAVRDAE
GYVRHCLEPRDSWWARAAAATHGADCVEQHLHSLLWSVAVVLEAVEAVSEVTGSDPDELARRRLLFAKDYDRDMLEPRLF
QQRLGGRYLATRELAARMDAAWKEDRWLLSQHLEERRILASPEPLTRNEHRLADLLTAPRGKVHPASLLLQGDFHVRRRL
VGNLKEVQWMGEAFAVKHFVGADADAVGAEVALLTLVAHPNVAHCRYCFHDEDRREFFLLMDQLMNKDLASHVKEVNSAK
RRTPLPLVVVVDAMLQIARGMEYLHSKKIYHGDLNPSNVLVKTRNADAHLHVKVAGFGQSAVTAASPRPSPRASANANAN
NNANATNTCIWYAPEVLEQEAAKCSEKADVYSFAMICFELLTGKIPFEDNHLQGEHMSKNIRAGERPLFPFQAPKYLTNL
TKRCWHGDPAQRPAFASICRVLRYVKRFLVMNPGADQQAQPDAPSPVPPVDYLDIEANLLRRFPAWQAGSAAPRVSDVPF
QMFAYRVVEKERTRAAILHISRDKASDSSSDGNSLCGDESGSSFGAMLSDAEAMSVSLQDRSSSRKASPRKLDRKVTSRL
AGKLFVHAALAHVVFHFRVRLVCTMMLYMITVVQGRRRSPSRWVW
>A0A0Q3FZ30|Brachypodium|taxID:15368
MEQLRQVGEALGGITALMAFHHELRVNPRQCRLLADACALAFDAVAAEVSAHLRLEDRWRPLEHPLRELHRAVRDAELYI
RHCLLGGAGASWWARVAAATHGDECVEHHLHAILWCVAVVLEAIETAATETTASSCDDDLARSSRLMFARDYDKELLDPA
LFRRSRVGKAYMATKDLAARMDMAWKEDRWLLSQLLDEMKHGSSASSSSSKPLSRHEHRLADLLAAPHGKLHPASVLAHD
FHVRRRLGGCLKEAHWMGEPFAVKHYVGIDADAADAEAGTLMAAAAHPNVAGCRFCFQDEEKRELFVVMDDQLMTKDLGS
YVKEQVSKRRATPMPLVVVVDAMLQIARGMEHLHAKKIFHGELSPANVLVKPRHGNSADAGYLLVKVAGFNREPAVPASP
TRKTSAPANNANANASVNPCIWYAPEVLEQETEKRTEKADVYSFAMICFELITGKIPFEDHHLQGEHMSKNIRAGERPLF
PFNSHKQLTGLTRRCWQADPAQRPAFGSICRVLRYVKRFLVMNPQPDQQQQPDSPTMPMPMPAVDYLDIEALLLRKFPAW
EGAAPRVADVPFQMYAYRVMEKDRSSSKTTPTMAASAAAMLHIGKMDRSSDSGSDGNSLCGDESVHSAPDGVVEAGSMTS
SRATTTPRSLSGRSSGSSRMAAVSTSSTTSPPRRPAARVAFSKGGSPQKSKSMVIRAPAQPSTPRRTPRIKSDGQLQAAL
IPPSRRRVSSGHASDSELA
>I1HPI3|Brachypodium|taxID:15368
MEQLRQLGEAVGSINALMAFEPDIRINPRQCRLLADVCAHALDAVTGEVRAHLRFDERGTTKWRALDAPLRELHRVLRDA
DGYVRQCLDPRPGSWWGRAAAMAHGTDCVEHLLHNVLWCVSVAIEAVETAAEVTAGSDADDLAQRTRVLLAKKYDGDMLE
PKTFQHAHGKLYLVSRELVARMDAAWKEDRWVLAQLFDEMTGPAAPNKRLTKNEHRLAEVLAAPRGTLHPASILLGGDYS
VRRRLGGRLKEAQWMGESFAVNHFIGGGEAVSAEVALLSSVAHPNVAHASYCFHDEERKEYFVVMDQLMAKDLGSYIKEM
SSPRRRTPFTLAVAVDIMLQIARGMEYLHGKKIYHGELNPSNVLVKPRQPDGGYVHVKVAGFGQSDGTKASANANANGDD
NTCIWYAPEVLKPEGVPVADAEARCTEKADVYSFSMICFELLTGKVPFEDNHLQGDKTSKNIRAGERPLFPFQTPKYLTA
LTKRCWHADPAQRPGFSSVCRVLRYVKRFLVMNPEKENQQQQQQAGQQADAPVAPPVDYLDVEMQLLRRLPAWQRGEGAR
VSDVPFQMFAYRVVEREKTAATVHAKDRASDSGSEGNSLYGDENGVVAMSPDHAAAPVSSVTVRSVPDSSDGKKLPSAKK
ADGSNSKASKQAGSAQKVKAANQAKALQPPRRTLGVKTEGM
>A0A0D9V315|Leersia|taxID:77586
MEQLRQLGEAMGSINALMAFEADLRINPRQCRLLADACAHALAAVSGEVRAQLRFDERGGAKWRALEPPLRELHRAFRDA
EAYVRQCLDPRGSWWARAAAMAHGTECVEQYIHNVLWCVAVALEAIDAAGEIAGSDPDELARRRLVTAKKSDSDMVDPKV
FEHAFGKLYLVSRELVSRMDMAWKEDRWVMSQMFDEMKGAAAAKPLTRNEHRLAELLAAARGKLHPASVLLGSDYSVRRR
LGGRMKEAHWMGESFAVKHFIGDTDAAGAEVALLSSVSHPNVAHAAYCFHDEEKKEYFVVMDQLMAKDLGSYVKEMSCPR
RRVPFSLVVAVDIMLQISRGMEYLHAKKMCHGELNPSNVLVKPRQPDGGYVHVKVTGFGRRAKASANANGNDNSCIWYAP
EVLKSDGVVDAAKADVYSFGMICFELLTGKVPFEDNHLQGDKTSKNICAGERPLFPFQAPKYLTALTKRCWHADPAQRPA
FASICRVLRYVKRFLILNPEQPQGQADDAPTPAVDYLDIEVQLLKRLPAWQRGEAARVADVPFQMFAYRVMEREKAAGAV
HVAKDKVSDSGSEGNSLYGDENGFGAMSPEHTFSAVSNGTMRSRPDSSDGNKAPAKKADGKAPRQAGSQLKAKPVNTART
PQSARRALGVKPEDHLQPNSAATAAAPTARRRTPEKTSG
>A0A0D9WKD6|Leersia|taxID:77586
MEQLRQVGEAIGGVNAVMAIFHDDLPLRCVNPRQCALLAHAYSLAFHAIAGDLRSRLRLAAGAAKWKPLEDPLRELHRVI
RDGEGYIRRCLIVNGGSWWARTAAATHGVECVERHLHDLLWCVAVVVDAIELASPARDDEGILLDLEIFRRRLGNTYLAT
AELAARIDIAWKEDRWLLSHLLDERRNGCSTANFSPSPAALTTLQEHRLADVLASPRGKLHPATVLHVTEFQMRRRLGGC
MKEANWMGESFAVKHLVGVDGDDAAAVAAAAASVSPHPNVAHSRYCFHDEEKREMFVVMDDDHLTCKDLAVFVKELTSGK
RRSPSSLPLLVVVDAMLQIARGMEHLHSKRIYHGNLIPSNVLVKPLHGEGYLHVKVAGIGHGESIVSNSGKKSTAVNDAI
PSCIWHAPELMGNESPPTARCTEKGDVYSFGMICFELLTGKIPFEDNHLAGENMGKNILAGERPLFPFQTPKYLTSLTRR
CWHGDPSQRPAFHSVCRVLRYLKRFLVINPDAVAAPATAPPVDYLDVEAQLLRRFPEWETNAAARPRVADVPFLMYAYRV
MEREKVNAMVNRERSSDSGSDGNSSLCGDDCVNGVSVTTTVADTQPASSRTSLTNRNSGGGGRWSSPRKVNGGKGIAAAA
AVIKAGKCVFAHLIVTD
>A0A5J9VK20|Eragrostis|taxID:38414
MEQLRHLGEAVGAINALMAFESELRINPRQCRLLADACAQALAAVTGEVRAHLRFEERGAKWRAIEAPLRELHRAFRDAE
GYVRQCLDPRGSWWARAAAAAAHGAECVEQHLHGILWCVAVAIEAVETAAETAGSSDPDELARRRLVLLAKKYDGDMLDP
RLFQHAHGKVYLVSQELVARMDAACKEDRWLMSQLLEDMKSPAAALTPPLTKTERRLADVLVAPRGTLHPASVLLGSDYA
VRRRLGGRLKEAQWLGESVAVKHLIGDASAAEVALLSSVAHPNVAHAAHCFHDAERKEYLVVMDQLMARDLGSYVKEACG
PRRRTPFPLVVAVDVMLQVARGMEYLHANKICHGELNPSNVLVKPRQPQPEHGYVHVKVAGYGGRSGTVVSTIAKASAAN
GNNANGGGDGDSSTCIWYAPEVLEQQGGAVCTEKADVYSFAMICFELLTGKVPFEDKHLQGDKTSKNIRAGERPLFPCQA
PKYLVSLTKRCWHADPAQRPSFASVCRVLRYVKRFLVMNPDQQQQGQQADAPPPAPPVDYLDIEAQLLRRIPAWQRGEGA
ARVSDVPFQMFAYRTVEREKIAGVVAKDKASDTGSEGNCSVHGDDNGFGTVTPDDASSVSSGTVQSRPESSDGKKTPARK
ADAKTPKQPEGEAGERGEACADDESANYRREARTSGVTADFRTLLGLGGSARLQGSIVRDAYVSAATVESREVFINATSF
VNAAKRVSGNLDSNVT
>A0A178UP60|Arabidopsis|taxID:3702
MEQFRQIGEVLGSLNALMVLQDDILINQRQCCLLLELFSLAFNTVAEEIRQNLKLEEKHTKWRALEQPLRELYRVFKEGE
LYVKHCMDNSDWWGKVINLHQNKDCVEFHIHNLFCYFSAVVEAIEAAGEISGLDPSEMERRRVVFSRKYDREWNDPKLFQ
WRFGKQYLLSRDICSRFEHSWREDRWNLVEALQEKRKSDSDDIGKTEKRLADLLLKKLTGLEQFNGKLFPSSILLGSKDY
QVKKRLDADGQYKEIQWLGDSFALRHFFSDLEPLSSEISSLLALCHSNILQYLCGFYDEERKECFLVMELMHKDLQSYMK
ENCGPRRRYLFSIPVVIDIMLQIARGMEYLHGNDIFHGDLNPMNIHLKERSHTEGYFHAKICGFGLSSVVKAQSSSKPGT
PDPVIWYAPEVLAEMEQDLNGKTPKSKLTHKADVYSFAMVCFELITGKVPFEDSHLQGEPMAINIRMGERPLFPFPSPKY
LVSLIKRCWHSEPSQRPNFSSICRILRYIKKFLVVNPDHGHPQMQTPLVDCWDLEARFLRKFPGDAGSHTASVNQIPFQL
YSYRVLEKEKMNPNSKESSETSESESVSVVEDPPNAMITRDTKSLCLDTISEYSDTRSVYSEAPMKKVSALKKSGEMAKL
RRSPSLGSEKLRSAGTSTVKARSSPKVSPLSPFGRSIKARKDNRLPLSPMSPLTPGIRRQQTGHASDSELT
>A0A178W5H8|Arabidopsis|taxID:3702
MDQFREIGEVLGSIRALMVFKDSIQINQRQCSLLLDLFTAAYESISVSMRSNLRFKEKNTKWKILEQPLTELLWVVREGE
AYVRMSLEPKLGFWAKAIVLHSNRDCTELHIHNLLSCLPIIVEAIETASEVSGWDEEEMSKKRLVHSNKYMKQWNDSQMF
TWKFGREYLVTEDFCNRFESAWTEDRWILIKELQEKKQSGSSKHERKMADFLLKHLGDGNESPKLFPSSLLDNTKDYQVK
KRLGNGSQYKEITWLGESFALRHFFGDIDALLPQITPLLSLSHPNIVYYLCGFTDEEKKECFLVMELMRKTLGMHIKEVC
GPRKKNTLSLPVAVDLMLQIALGMEYLHSKRIYHGELNPSNILVKPRSNQSGDGYLLGKIFGFGLNSVKGFSSKSASLTS
QNENFPFIWYSPEVLEEQEQSGTAGSLKYSDKSDVYSFGMVSFELLTGKVPFEDSHLQGDKMSRNIRAGERPLFPFNSPK
FITNLTKRCWHADPNQRPTFSSISRILRYIKRFLALNPECYSSSQQDPSIAPTVDYCEIETKLLQKLSWESTELTKVSQV
PFQMFAYRVVERAKTSEKDNLREPSESGSEWASCSEDEGGAGSDEQLSYAKERRLSCSSNDVGMSKKQVSNLLKRASSLK
PIQKPAFGFCSGTTPRGRSRHPPLSPCGGQSMRANSESQLILISPRIRRSNSGHASDSELS
>A0A178WEH7|Arabidopsis|taxID:3702
MEQFRQIGEVLGSLNALMVLQDDILINQRQCCLLLDIFSLGFNTVAEEIRHNLKLEEKHTKWRALEQPLRELYRVFKEGE
MYVRNCMSNKDWWGKVINFHQNKDCVEFHIHNLLCYFSAVIEAIETAGEISGLDPSEMERRRVVFSRKYDREWNDPKLFQ
WRFGKQYLVPRDICLRFEHSWREDRWNLVEALQEKRKSKSDEIGKTEKRLADFLLKKLTGLEQFNGKLFPSSILVGSKDY
QVRRRLGGGGQYKEIQWLGDSFVLRHFFGDLEPLNAEISSLLSLCHSNILQYLCGFYDEERKECSLVMELMHKDLKSYMK
ENCGPRRRYLFSVPVVIDIMLQIARGMEYLHSNEIFHGDLNPMNILLKERSHTEGYFHAKISGFGLTSVKNQSFSRASSR
PTTPDPVIWYAPEVLAEMEQDLKGTAPRSKFTHKADVYSFAMVCFELITGKVPFEDDHLQGDKMAKNIRTGERPLFPFPS
PKYLVSLIKRCWHSEPSQRPTFSSICRILRYIKKFLVVNPDHGHLQIQNPLVDCWDLEARFLKKFSMESGSHAGSVTQIP
FQLYSYRIAEKEKMSPNFNKEENSDAGESVSESVSVVEDPPTTMPMYTKSLCLDAISEYSDTRSVYSEAPIKKTSALKKS
GDTIKNRRNSISGLRSPGSSPIKPRSTPKVSSPLSPFGRSSSNKANKDTRLPLSPMSPLSHGRRRQLTGPASDSELT
>A0A5S9YAL7|Arabidopsis|taxID:3702
MEQFRQIGEVLGSLNALMVLQDDILINQRQCCLLLELFSLAFNTVAEEIRQNLKLEEKHTKWRALEQPLRELYRVFKEGE
LYVKHCMDNSDWWGKVINLHQNKDCVEFHIHNLFCYFSAVVEAIEAAGEISGLDPSEMERRRVVFSRKYDREWNDPKLFQ
WRFGKQYLLSRDICSRFEHSWREDRWNLVEALQEKRKSDSDDIGKTEKRLADLLLKKLTGLEQFNGKLFPSSILLGSKDY
QVKKRLDADGQYKEIQWLGDSFALRHFFSDLEPLSSEISSLLALCHSNILQYLCGFYDEERKECFLVMELMHKDLQSYMK
ENCGPRRRYLFSIPVVIDIMLQIARGMEYLHGNDIFHGDLNPMNIHLKERSHTEGYFHAKICGFGLSSVVKAQSSSKPGT
PDPVIWYAPEVLAEMEQDLNGKTPKSKLTHKADVYSFAMVCFELITGKVPFEDSHLQGEPMAINIRMGERPLFPFPSPKY
LVSLIKRCWHSEPSQRPNFSSICRILRYIKKFLVVNPDYGHPQMQTPLVDCWDLEARFLRKFPGDAGSHTASVNQIPFQL
YSYRVLEKEKMNPNSKESSETSESESVSVVEDPPNAMITRDTKSLCLDTISEYSDTRSVYSEAPMKKVSALKKSGEMAKL
RRSPSLGSEKLRSAGTSTVKARSSPKVSPLSPFGRSIKARKDNRLPLSPMSPLTPGIRRQQTGHASDSELT
>A0A654EMF8|Arabidopsis|taxID:3702
MEQFRQIGEVLGSLNALMVLQDDILINQRQCCLLLDIFSLGFNTVAEEIRHNLKLEEKHTKWRALEQPLRELYRVFKEGE
MYVRNCMSNKDWWGKVINFHQNKDCVEFHIHNLLCYFSAVIEAIETAGEISGLDPSEMERRRVVFSRKYDREWNDPKLFQ
WRFGKQYLVPRDICLRFEHSWREDRWNLVEALQEKRKSKSDEIGKTEKRLADFLLKKLTGLEQFNGKLFPSSILVGSKDY
QVRRRLGGGGQYKEIQWLGDSFVLRHFFGDLEPLNAEISSLLSLCHSNILQYLCGFYDEERKECSLVMELMHKDLKSYMK
ENCGPRRRYLFSVPVVIDIMLQIARGMEYLHSNEIFHGDLNPMNILLKERSHTEGYFHAKISGFGLTSVKNQSFSRASSR
PTTPDPVIWYAPEVLAEMEQDLKGTAPRSKFTHKADVYSFAMVCFELITGKVPFEDDHLQGDKMAKNIRTGERPLFPFPS
PKYLVSLIKRCWHSEPSQRPTFSSICRILRYIKKFLVVNPDHGHLQIQNPLVDCWDLEARFLKKFSMESGSHAGSVTQIP
FQLYSYRIAEKEKMSPNFNKEENSDAGESVSESVSVVEDPPTTMPMYTKSLCLDAISEYSDTRSVYSEAPIKKTSALKKS
GDTIKNRRNSISGLRSPGSSPIKPRSTPKVSSPLSPFGRSSSNKANKNTRLPLSPMSPLSHGRRRQLTGPASDSELT
>A0A7G2FHK7|Arabidopsis|taxID:3702
MEQFRQIGEVLGSLNALMVLQDDILINQRQCCLLLELFSLAFNTVAEEIRQNLKLEEKHTKWRALEQPLRELYRVFKEGE
LYVKHCMDNSDWWGKVINLHQNKDCVEFHIHNLFCYFSAVVEAIEAAGEISGLDPSEMERRRVVFSRKYDREWNDPKLFQ
WRFGKQYLLSRDICSRFEHSWREDRWNLVEALQEKRKSDSDDIGKTEKRLADLLLKKLTGLEQFNGKLFPSSILLGSKDY
QVKKRLDADGQYKEIQWLGDSFALRHFFSDLEPLSSEISSLLALCHSNILQYLCGFYDEERKECFLVMELMHKDLQSYMK
ENCGPRRRYLFSIPVVIDIMLQIARGMEYLHGNDIFHGDLNPMNIHLKERSHTEGYFHAKICGFGLSSVVKAQSSSKPGT
PDSVIWYAPEVLAEMEQDLNGKTPKSKLTHKADVYSFAMVCFELITGKVPFEDSHLQGEPMAINIRMGERPLFPFPSPKY
LVSLIKRCWHSEPSQRPNFSSICRILRYIKKFLVVNPDHGHPQMQTPLVDCWDLEARFLRKFPGDAGSHTASVNQIPFQL
YSYRVLEKEKMNPNSKESSETSESESVSVVEDPPNAMITRDTKSLCLDTISEYSDTRSVYSEAPMKKVSALKKSGEMAKL
RRSPSLGSEKLRSAGTSTVKARSSPKVSPLSPFGRSIKARKDNRLPLSPMSPLTPGIRRQQTGHASDSELT
>A0A8T1YDZ7|Arabidopsis|taxID:1240361
MEQFRQIGEVLGSLNALMVLQDDILINQRQCCLLLELFSLAFNTVAEEIRQNLKLEEKHTKWRALEQPLRELYRVFKEGE
LYVKHCMDNSDWWGKVINLHQNKDCVEFHIHNLFCYFSAVVEAIEAAGEISGLDPSEMERRRVVFSRKYDREWNDPKLFQ
WRFGKQYLVSRDICSRFEHSWREDRWNLVEALQEKRKSDSDDIGKTEKRLADLLLKKLTGLEQFNGKLFPSSILLGSKDY
QVKRRLDADGQYKEIQWLGDSFAVRHFFSDLEPLSSEISSLLSLCHSNILQYLCGFYDEERKECFLVMELMHKDLQSYMK
ENCGPRRRYLFSIPVVIDIMLQIARGMEYLHGNDIFHGDLNPMNIHLKERSHTEGYFHAKISGFGLSSVVKAQSSRSSSK
PGTPDPVIWYAPEVLTEMEQDLNGKTPKSKLTHKADVYSFAMVCFELITGKVPFEDSHLQGEPMAINIRMGERPLFPFPS
PKYLVSLIKRCWHSEPSQRPNFSSICRILRYIKKFLVVNPDHGHPQMQTPLVDCWDLEARFLRKFPGDAGSHTASVNQIP
FQLYSYRVSEREKMNPNSKESSEASDQSESVSVVEDPPNAIIARDTKSLCLDTISEYSDTRSVYSEAPIKKVSALKKSGE
MAKLRRSPSLGSEKLRSTGTSPVKARSSPKVSALSPFGRSIKARKDNRLPLSPMSPLSPGIRRQHTGHASDSELT
>A0A8T2BGR9|Arabidopsis|taxID:1240361
MEQFRQIGEVLGSLNALMVLQDDILINQRQCCLLLDIFSLAFNTVAEEIRHNLKLEEKHTKWRALEQPLRELYRVFKEGE
MYVRNCMSNKDWWGKVINFHQNKDCVEFHIHNLLCYFSAVIEAIETAGEISGLDPAEMERRRVVFSRKYDREWNDPKLFQ
WRYGKQYLVPRDICIRFEHSWREDRWNLVEALQEKRKSKSDEIGKTEKRLADFLLKKLTGLEQFNGKLFPSSILVGSKDY
QVRRRLGGGGQYKEIQWLGDSFVLRHFFGDLEPLNAEISSLLSLCHSNILQYLCGFYDEERKECSLVMELMHKDLKSYMK
ENCGPRRRYLFSVPVVIDIMLQIARGMEYLHSNEIIHGDLNPMNILLKERSHTEGYFHAKISGFGLTSVKNQSFSRASSR
PTTPDPVIWYAPEVLAEMEQDLKGTAPRSKFTHKADVYSFAMVCFELITGKVPFEDDHLQGEKMAKNIRTGERPLFPFPS
PKYLVSLIKRCWHSEPNQRPTFSSICRILRYIKKFLVVNPDHGHLQIQNPLVDCWDLEARFLKKFSTESGSHAGSVTQIP
FQLYSYRIAEKEKMSPNFKEENSETGESVSEGVSVVEDPPTMPMYTKSLCLDAISEYSDTRSVYSEAPIKKTSALKKSGD
TIKNRRNSISGLRSPGSSPIKPRSTPKVSSPLSPFGRSNSKARKDTRLPLSPMSPLSHGRRRQLTGPASDSELT
>A0A8T2CY79|Arabidopsis|taxID:1240361
MEQFRQIGEVLGSLNALMVLQDDILINQRQCCLLLELFSLAFNTVAEEIRQNLKLEEKHTKWRALEQPLRELYRVFKEGE
LYVKHCMDNSDWWGKVINLHQNKDCVEFHIHNLFCYFSAVVEAIEAAGEISGLDPSEMERRRVVFSRKYDREWNDPKLFQ
WRFGKQYLLSRDICSRFEHSWREDRWNLVEALQEKRKSDSDDIGKTEKRLADLLLKKLTGLEQFNGKLFPSSILLGSKDY
QVKKRLDADGQYKEIQWLGDSFALRHFFSDLEPLSSEISSLLALCHSNILQYLCGFYDEERKECFLVMELMHKDLQSYMK
ENCGPRRRYLFSIPVVIDIMLQIARGMEYLHGNDIFHGDLNPMNIHLKERSHTEGYFHAKICGFGLSSVVKAQSSSKPGT
PDPVIWYAPEVLAEMEQDLNGKTPKSKLTHKADVYSFAMVCFELITGKVPFEDSHLQGEPMAINIRMGERPLFPFPSPKY
LVSLIKRCWHSEPSQRPNFSSICRILRYIKKFLVVNPDHGHPQMQTPLVDCWDLEARFLRKFPGDAGSHTASVNQIPFQL
YSYRVLEKEKMNPNSKESSETSESESVSVVEDPPNAMITRDTKSLCLDTISEYSDTRSVYSEAPMKKVSALKKSGEMAKL
RRSPSLGSEKLRSAGTSTVKARSSPKVSPLSPFGRSIKARKDNRLPLSPMSPLTPGIRRQQTGHASDSELT
>A0A8T2G9Q5|Arabidopsis|taxID:1240361
MDQFREIGEVLGSIRALMVFKDSIQINQRQCSLLLDLFTAAYESISVSMRSNLRFKEKNTKWKILEQPLTELLWVVREGE
AYVRMSLEPKLGFWAKAIVLHSNRDCTELHIHNLLSCLPIIVEAIETASEVSGWDEEEMSKKRLVHSNKYMKQWNDSQMF
TWKFGREYLVTEDFCNRFESAWTEDRWILIKELQEKKQSGSSKHERKMADFLLKHLGDGNESPKLFPSSLLDNTKDYQVK
KRLGNGSQYKEITWLGESFALRHFFGDIDALLPQITPLLSLSHPNIVYYLCGFTDEEKKECFLVMELMRKTLGMHIKEVC
GPRKKNTLSLPVAVDLMLQIALGMEYLHSKRIYHGELNPSNILVKPRSNQSGDGYLLGKIFGFGLNSVKGFSSKSASLTS
QNENFPFIWYSPEVLEEQEQSGTAGSLKYSDKSDVYSFGMVSFELLTGKVPFEDSHLQGDKMSRNIRAGERPLFPFNSPK
FITNLTKRCWHADPNQRPTFSSISRILRYIKRFLALNPECYSSSQQDPSIAPTVDYCEIETKLLQKLSWESTELTKVSQV
PFQMFAYRVVERAKTSEKDNLREPSESGSEWASCSEDEGGAGSDEQLSYAKERRLSCSSNDVGMSKKQVSNLLKRASSLK
PIQKPAFGFCSGTTPRGRSRHPPLSPCGGQSMRANSESQLILISPRIRRSNSGHASDSELS
>A0A8T2GTC9|Arabidopsis|taxID:1240361
MFWFDSISQSYDFIYSKRIHKSLNQNKDLHFSFLEKLRKPVICDGAIQANRRGSRKLKRVNAEEIRHNLKLEEKHTKWRA
LEQPLRELYRVFKEGEMYVRNCMSNKDWWGKVINFHQNKDCVEFHIHNLLCYFSAVIEAIETAGEISGLDPSEMERRRVV
FSRKYDREWNDPKLFQWRFGKQYLVPRDICLRFEHSWREDRWNLVEALQEKRKSKSDEIGKTEKRLADFLLKKLTGLEQF
NGKLFPSSILVGSKDYQVRRRLGGGGQYKEIQWLGDSFVLRHFFGDLEPLNAEISSLLSLCHSNILQYLCGFYDEERKEC
SLVMELMHKDLKSYMKENCGPRRRYLFSVPVVIDIMLQIARGMEYLHSNEIFHGDLNPMNILLKERSHTEGYFHAKISGF
GLTSVKNQSFSRASSRPTTPDPVIWYAPEVLAEMEQDLKGTAPRSKFTHKADVYSFAMVCFELITGKVPFEDDHLQGDKM
AKNIRTGERPLFPFPSPKYLVSLIKRCWHSEPSQRPTFSSICRILRYIKKFLVVNPDHGHLQIQNPLVDCWDLEARFLKK
FSMESGSHAGSVTQIPFQLYSYRIAEKEKMSPNFNKEENSDAGESVSESVSVVEDPPTTMPMYTKSLCLDAISEYSDTRS
VYSEAPIKKTSALKKSGDTIKNRRNSISGLRSPGSSPIKPRSTPKVSSPLSPFGRSSSNKANKDTRLPLSPMSPLSHGRR
RQLTGPASDSELT
>O23706|Arabidopsis|taxID:3702
MDQFREIGEVLGSIRALMVFKDSIQINQRQCSLLLDLFTAAYESISVSMRSNLRFKEKNTKWKILEQPLRELLWVVREGE
AYVRMSLEPKLGFWAKAIVLHSNRDCTELHIHNLLSCLPIIVEAIETASEVSGWDEEEMSKKRLVHSNKYMKQWNDSQMF
TWKFGREYLVTEDFCNRFESAWTEDRWILIKELQEKKQSGSSKHERKMADFLLKHLGDGNESPKLFPSSLLDNTKDYQVK
KRLGNGSQYKEITWLGESFALRHFFGDIDALLPQITPLLSLSHPNIVYYLCGFTDEEKKECFLVMELMRKTLGMHIKEVC
GPRKKNTLSLPVAVDLMLQIALGMEYLHSKRIYHGELNPSNILVKPRSNQSGDGYLLGKIFGFGLNSVKGFSSKSASLTS
QNENFPFIWYSPEVLEEQEQSGTAGSLKYSDKSDVYSFGMVSFELLTGKVPFEDSHLQGDKMSRNIRAGERPLFPFNSPK
FITNLTKRCWHADPNQRPTFSSISRILRYIKRFLALNPECYSSSQQDPSIAPTVDYCEIETKLLQKLSWESTELTKVSQV
PFQMFAYRVVERAKTCEKDNLREPSESGSEWASCSEDEGGAGSDEQLSYAKERRLSCSSNDVGMSKKQVSNLLKRASSLK
PIQKPGEIIISQYIYIYIGSLTNMNLVTCTNFFVLCH
>Q944S4|Arabidopsis|taxID:3702
MEQFRQIGEVLGSLNALMVLQDDILINQRQCCLLLDIFSLGFNTVAEEIRHNLKLEEKHTKWRALEQPLRELYRVFKEGE
MYVRNCMSNKDWWGKVINFHQNKDCVEFHIHNLLCYFSAVIEAIETAGEISGLDPSEMERRRVVFSRKYDREWNDPKLFQ
WRFGKQYLVPRDICLRFEHSWREDRWNLVEALQEKRKSKSDEIGKTEKRLADFLLKKLTGLEQFNGKLFPSSILVGSKDY
QVRRRLGGGGQYKEIQWLGDSFVLRHFFGDLEPLNAEISSLLSLCHSNILQYLCGFYDEERKECSLVMELMHKDLKSYMK
ENCGPRRRYLFSVPVVIDIMLQIARGMEYLHSNEIFHGDLNPMNILLKERSHTEGYFHAKISGFGLTSVKNQSFSRASSR
PTTPDPVIWYAPEVLAEMEQDLKGTAPRSKFTHKADVYSFAMVCFELITGKVPFEDDHLQGDKMAKNIRTGERPLFPFPS
PKYLVSLIKRCWHSEPSQRPTFSSICRILRYIKKFLVVNPDHGHLQIQNPLVDCWDLEARFLKKFSMESGSHAGSVTQIP
FQLYSYRIAEKEKMSPNFNKEENSDAGESVSESVSVVEEPPTTMPMYTKSLCLDAISEYSDTRSVYSEAPIKKTSALKKS
GDTIKNRRNSISGLRSPGSSPIKPRSTPKVSSPLSPFGRSSSNKANKDTRLPLSPMSPLSHGRRRQLTGPASDSELT
>Q9C7V4|Arabidopsis|taxID:3702
MEQFRQIGEVLGSLNALGFNTVAEEIRHNLKLEEKHTKWRALEQPLRELYRVFKEGEMYVRNCMSNKDWWGKVINFHQNK
DCVEFHIHNLLCYFSAVIEAIETAGEISGLDPSEMERRRVVFSRKYDREWNDPKLFQWRFGKQYLVPRDICLRFEHSWRE
DRWNLVEALQEKRKSKSDEIGKTEKRLADFLLKKLTGLEQFNGKLFPSSILVGSKDYQVRRRLGGGGQYKEIQWLGDSFV
LRHFFGDLEPLNAEISSLLSLCHSNILQYLCGFYDEERKECSLVMELMHKDLKSYMKENCGPRRRYLFSVPVVIDIMLQI
ARGMEYLHSNEIFHGDLNPMNILLKERSHTEGYFHAKISGFGLTSVKNQSFSRASSRPTTPDPVIWYAPEVLAEMEQDLK
GTAPRSKFTHKADVYSFAMVCFELITGKVPFEDDHLQGDKMAKNIRTGERPLFPFPSPKYLVSLIKRCWHSEPSQRPTFS
SICRILRYIKKFLVVNPDHGHLQIQNPLVDCWDLEARFLKKFSMESGSHAGSVTQIPFQLYSYRIAEKEKMSPNFNKEEN
SDAGESVSESVSVVEEPPTTMPMYTKSLCLDAISEYSDTRSVYSEAPIKKTSALKKSGDTIKNRRNSISGQISQTT
>Q9FGG5|Arabidopsis|taxID:3702
MEQFRQIGEVLGSLNALMVLQDDILINQRQCCLLLELFSLAFNTVAEEIRQNLKLEEKHTKWRALEQPLRELYRVFKEGE
LYVKHCMDNSDWWGKVINLHQNKDCVEFHIHNLFCYFSAVVEAIEAAGEISGLDPSEMERRRVVFSRKYDREWNDPKMFQ
WRFGKQYLLSRDICSRFEHSWREDRWNLVEALQEKRKSDSDDIGKTEKRLADLLLKKLTGLEQFNGKLFPSSILLGSKDY
QVKKRLDADGQYKEIQWLGDSFALRHFFSDLEPLSSEISSLLALCHSNILQYLCGFYDEERKECFLVMELMHKDLQSYMK
ENCGPRRRYLFSIPVVIDIMLQIARGMEYLHGNDIFHGDLNPMNIHLKERSHTEGYFHAKICGFGLSSVVKAQSSSKPGT
PDPVIWYAPEVLAEMEQDLNGKTPKSKLTHKADVYSFAMVCFELITGKVPFEDSHLQGEPMTINIRMGERPLFPFPSPKY
LVSLIKRCWHSEPSQRPNFSSICRILRYIKKFLVVNPDHGHPQMQTPLVDCWDLEARFLRKFPGDAGSHTASVNQIPFQL
YSYRVLEKEKMNPNSKESSETSESESVSVVEDPPNAMITRDTKSLCLDTISEYSDTRSVYSEAPMKKVSALKKSGEMAKL
RRSPSLGSEKLRSAGTSTVKARSSPKVSPLSPFGRSIKARKDNRLPLSPMSPLTPGIRRQQTGHASDSELT
>Q9LMN2|Arabidopsis|taxID:3702
MDQKRPTIAGDEEMAAEKPLQPALQKPPGFRDQQNQPSAPPSGTATLPRRRPRPIHPADKKRRCSFCRVFCCCVCILFAV
ILLLILIAVAVFFLWYSPKLPVVRLASFKISNFNFSDGKSDDGWSFLSADTTSVLDFRNPNGKLTFYYGDTDVAVILGEK
DFETNLESTKVKGFIEKPGNRTAVIVPTTVRKRQVDDPTAKRLQVELKSKKLLVTVTAKTKVGLAVGSRKIVTVGVSLRC
GGVILQTLDSKMAQCTIKMLKWYVETTWSKLDDLVDSKLNKSYYKKDQIAVMMRLKGGRSGIETSSVKRNSICFMPCVQL
KRCEMDQFREIGEVLGSIRALMVFKDSIQINQRQCSLLLDLFTAAYESISVSMRSNLRFKEKNTKWKILEQPLRELLWVV
REGEAYVRMSLEPKLGFWAKAIVLHSNRDCTELHIHNLLSCLPIIVEAIETASEVSGWDEEEMSKKRLVHSNKYMKQWND
SQMFTWKFGREYLVTEDFCNRFESAWTEDRWILIKELQEKKQSGSSKHERKMADFLLKHLGDGNESPKLFPSSLLDNTKD
YQVKKRLGNGSQYKEITWLGESFALRHFFGDIDALLPQITPLLSLSHPNIVYYLCGFTDEEKKECFLVMELMRKTLGMHI
KEVCGPRKKNTLSLPVAVDLMLQIALGMEYLHSKRIYHGELNPSNILVKPRSNQSGDGYLLGKIFGFGLNSVKGFSSKSA
SLTSQNENFPFIWYSPEVLEEQEQSGTAGSLKYSDKSDVYSFGMVSFELLTGKVPFEDSHLQGDKMSRNIRAGERPLFPF
NSPKFITNLTKRCWHADPNQRPTFSSISRILRYIKRFLALNPECYSSSQQDPSIAPTVDYCEIETKLLQKLSWESTELTK
VSQVPFQMFAYRVVERAKTCEKDNLREPSESGSEWASCSEDEGGAGSDEQLSYAKERRLSCSSNDVGMSKKQVSNLLKRA
SSLKPIQKPAFGFCSGTTPRGRSRHPPLSPCGGQSMRANSESQLILISPRIRRSNSGHASDSELS
