# Supplementary material for: Wheat powdery mildew resistance gene Pm13 encodes a mixed lineage kinase domain-like protein
Source: Nat Commun. 2024 Mar 19;15:2449. doi: 10.1038/s41467-024-46814-7 (PMC10951266; doi:10.1038/s41467-024-46814-7)
Supplement: Supplementary file 14 — Supplementary Data 11 [file 41467_2024_46814_MOESM14_ESM.xls]

## Sheet: Supplementary Data 11
Supplementary Data 11. Presence of Pm13 kinase homologs in various plant species.
Protein description	Species	Max score	Total score	Query cover	E value	Identity	Accession length	Accession
cysteine-rich receptor-like protein kinase 26	Triticum dicoccoides	438	438	1	7e-153	0.814	298	XP_037416362.1
putative receptor-like protein kinase At4g00960	Triticum aestivum	402	402	1	5e-136	0.716	475	XP_044394332.1
putative receptor-like protein kinase At4g00960	Triticum dicoccoides	400	400	1	2e-135	0.7121	475	XP_037438778.1
hypothetical protein CFC21_038214	Triticum aestivum	340	340	1	6e-114	0.6304	309	KAF7026080.1
cysteine-rich receptor-like protein kinase 6	Triticum aestivum	341	341	1	1e-110	0.6304	583	XP_044343199.1
serine/threonine-protein kinase 33-like	Triticum dicoccoides	340	340	1	4e-110	0.6265	583	XP_037408430.1
LEAF RUST 10 DISEASE-RESISTANCE LOCUS RECEPTOR-LIKE PROTEIN KINASE-like 2.8	Triticum dicoccoides	332	332	1	7e-107	0.6109	585	XP_037418578.1
tyrosine-protein kinase JAK2 isoform X2	Aegilops tauschii subsp. strangulata	319	584	1	1e-98	0.6133	939	XP_040247151.1
tyrosine-protein kinase JAK2 isoform X3	Aegilops tauschii subsp. strangulata	318	576	1	1e-98	0.6133	929	XP_045085283.1
tyrosine-protein kinase JAK1 isoform X1	Aegilops tauschii subsp. strangulata	319	584	1	2e-98	0.6133	970	XP_020160104.1
serine/threonine-protein kinase BSK1-2-like	Lolium rigidum	396	460	0.99	4e-131	0.7227	662	XP_047068126.1
hypothetical protein CFC21_021003	Triticum aestivum	358	358	0.99	6e-121	0.6641	336	KAF7005907.1
putative receptor-like protein kinase At4g00960 isoform X10	Triticum aestivum	358	358	0.99	3e-119	0.6641	444	XP_044321593.1
putative receptor-like protein kinase At4g00960 isoform X2	Triticum aestivum	360	360	0.99	4e-119	0.6641	494	XP_044321584.1
putative receptor-like protein kinase At4g00960 isoform X8	Triticum aestivum	358	358	0.99	6e-119	0.6641	452	XP_044321590.1
putative receptor-like protein kinase At4g00960 isoform X7	Triticum aestivum	358	358	0.99	7e-119	0.6641	454	XP_044321589.1
putative receptor-like protein kinase At4g00960 isoform X4	Triticum aestivum	358	358	0.99	9e-119	0.6641	485	XP_044321586.1
putative receptor-like protein kinase At4g00960 isoform X3	Triticum aestivum	358	358	0.99	2e-118	0.6641	493	XP_044321585.1
putative receptor-like protein kinase At4g00960 isoform X1	Triticum aestivum	358	358	0.99	2e-118	0.6641	495	XP_044321576.1
putative receptor-like protein kinase At4g00960 isoform X5	Triticum aestivum	357	357	0.99	2e-118	0.6641	484	XP_044321587.1
hypothetical protein BRADI_4g25646v3	Brachypodium distachyon	344	344	0.99	1e-115	0.6602	303	KQJ89432.1
hypothetical protein BRADI_4g25572v3	Brachypodium distachyon	349	349	0.99	2e-112	0.6602	720	PNT64185.1
hypothetical protein BRADI_4g25572v3	Brachypodium distachyon	350	350	0.99	6e-112	0.6602	767	PNT64182.1
hypothetical protein BRADI_4g25572v3	Brachypodium distachyon	350	350	0.99	6e-112	0.6602	774	PNT64184.1
hypothetical protein BRADI_4g25572v3	Brachypodium distachyon	350	350	0.99	7e-112	0.6602	770	PNT64186.1
clathrin heavy chain 1-like isoform X5	Brachypodium distachyon	349	349	0.99	3e-111	0.6602	814	XP_024318741.1
clathrin heavy chain 1-like isoform X4	Brachypodium distachyon	350	350	0.99	3e-111	0.6602	847	XP_024318740.1
clathrin heavy chain 1-like isoform X3	Brachypodium distachyon	350	350	0.99	3e-111	0.6602	848	XP_024318739.1
clathrin heavy chain 1-like isoform X2	Brachypodium distachyon	350	350	0.99	5e-111	0.6602	861	XP_024318738.1
clathrin heavy chain 1-like isoform X1	Brachypodium distachyon	350	350	0.99	6e-111	0.6602	865	XP_024318737.1
cysteine-rich receptor-like protein kinase 29	Aegilops tauschii subsp. strangulata	332	332	0.99	1e-110	0.6328	318	XP_020160098.2
uncharacterized protein LOC100821137 isoform X1	Brachypodium distachyon	347	347	0.99	1e-109	0.6602	912	XP_014757860.1
hypothetical protein CFC21_080854	Triticum aestivum	332	382	0.99	3e-108	0.6367	501	KAF7076160.1
unnamed protein product	Triticum turgidum subsp. durum	322	322	0.99	8e-107	0.6133	323	VAH97142.1
tyrosine-protein kinase JAK3-like	Triticum dicoccoides	339	622	0.99	7e-106	0.6211	999	XP_037444414.1
uncharacterized protein LOC123121180	Triticum aestivum	330	640	0.99	2e-101	0.6367	1144	XP_044397038.1
G-type lectin S-receptor-like serine/threonine-protein kinase B120 isoform X1	Triticum dicoccoides	388	388	0.99	6e-129	0.7098	602	XP_037408652.1
receptor-like cytosolic serine/threonine-protein kinase RBK1 isoform X2	Triticum dicoccoides	388	388	0.99	7e-129	0.7098	592	XP_037408653.1
uncharacterized protein LOC125547365	Triticum urartu	389	389	0.99	3e-127	0.7098	769	XP_048567218.1
interleukin-1 receptor-associated kinase 4	Aegilops tauschii subsp. strangulata	380	380	0.99	2e-125	0.7059	607	XP_020169239.1
cyclin-dependent kinase C-1-like isoform X2	Hordeum vulgare subsp. vulgare	354	354	0.99	5e-113	0.6392	835	XP_044956087.1
hypothetical protein ZWY2020_050666	Hordeum vulgare	354	354	0.99	5e-113	0.6392	835	KAI4977059.1
cyclin-dependent kinase C-1-like isoform X1	Hordeum vulgare subsp. vulgare	348	348	0.99	2e-110	0.6392	845	XP_044956086.1
uncharacterized protein LOC112272439	Brachypodium distachyon	341	341	0.98	5e-108	0.6299	816	XP_024318952.1
