# Supplementary material for: Wheat powdery mildew resistance gene Pm13 encodes a mixed lineage kinase domain-like protein
Source: Nat Commun. 2024 Mar 19;15:2449. doi: 10.1038/s41467-024-46814-7 (PMC10951266; doi:10.1038/s41467-024-46814-7)
Supplement: Supplementary file 15 — Supplementary Data 12 [file 41467_2024_46814_MOESM15_ESM.xls]

## Sheet: Supplementary Data 12
Supplementary Data 12. The amino acid sequences of 220 MLKL_NTD domain containing proteins across the Triticeae tribe at WheatOmics.
>Ae.bicornis.TB01.3S01G0016800.1
MEAVGQAAAVAQLVGSTSTVGLIQRIIRATETARQNKQECQHLALRVSVIWELLPRLPLEPGLESPLKELGKTLGEAHKL
ILACQKRSTAGTLLNASRDAHTFRELNASIDSLLSLFPLIVASRLGRILPPDNRDGESITLTGPPPSSSYGSLQTQPYED
GESSQPWETVINTLLSSREMSDQVMELKALKGVLIDANAEPIRLSYPFLSSITGDFSREIGRGGFGIVYQGDIGTSKVAV
KKLFISESFSDTLFVDEIKCLLRAKHNNVVRFLGYCADTHGKLASFNGNHVMSELPHRLLCFEYVPNGDLRKYLKDESHK
DEWKIRYQMIRGICRGLNYLHGQRVNHLDLKPANILLDACMEPKIADFGLSRCFDEGISRVHTNVVRGTVGCIAPETINN
GEITFKSDIYGLGIIIIKLLTRCNNCDFENWLTSLDMDHPRVKSLAEIAQTCVQMDQHKRPTICEIMQKLDEIESM
>Ae.bicornis.TB01.3S01G0015700.1
MDGLGHTASVAQLVGTVGRLISKIIDAARTARQNKRECQHLAVRLSTIGEVLPRLPQDPEVKGPLTELGKTLGEAHELVV
ACKNWSTARQLIVARRHADSFRDVNARIDSWLSLFSVAGYAAMAGRFDGTRPPNQTTMAASPGGSSADPVRLTWAYIAAA
TNYFDVELGRGSSDSEALYKGRFRDGPEVAVKVLNKNGRRDVDGALVAEVEILFPIRHQHIVRLVAWCSEEEDRMCVYEH
EQMSNGTLRDHLMRLRRRARVRARLQGGSSSSSPVRATWKPRVEVLVGASQAIEHLHGRAVIHRNVSSFSILLDGSWSPR
LSGFGEAILQEATGDQLVAEVVCTPGYLDPEYRRTGRVSPASDVYSFGMVMLEALTGEDPSTLQVESALQAIRNSKLRDV
LDRRPATPGQLEALELVARTAECCLCPHGKDRPAMSKVVASLARALVIINIKSE
>Ae.bicornis.TB01.3S01G0015400.1
MDMLGNAASVAQLVGTVGRLISKIIDAARTARQNKRECDYLTARLSVIGEVLPRLPQDAEVERPLRELGKTLGEAHELVL
ACQNWSTARQLIGACHHADSLKQVNTRIDSHIGLLNLVFTTSGRLDQTRPPNHTATVPLTWAQIAAATDYFANELSRRSS
EVLYKGRLRDGTEVAVKVLSKNGRQDVEGAVVAEVEILSLLRHPHIVRLVGWCSEEEDRIIVYHHEHMSNGTLRDHLMRL
RKRLRLRGGSSFSSSPVRSTWKMRVEVLLGASRAMEHLHRCGVIHRNVTSFNILLDGNWVPRLSGFGQAILLAAAGDQVD
TEVVGTPGYVDPEYGHTGRVRAASDVYSFGVVILETLTGEDSDTMKMDSVLLAIRNRKLRDVLVRRPAPKPRQLQALELV
AHTAECCLFPHGNDQPATLDVVTNLERALTIINTVQSSQQ
>Ae.bicornis.TB01.2S01G0802800.1
MAATTVATVAQLALYVHGLVTKITKAAETVRQNKLECDHLARRVSVIGKLLPRLQLQDPEVAQPLAGLGDTLQEAHDLIV
ACQKWSASRKFLYAGVQAEKFREVNGRIDSHLILIPLLSHISITRRLDQIIPPTPTTTSVLLPIAATASDTPPSPELQEP
AMVQYTAVEFSSAEIAVLTGNFGHVLSEDGSGTVYKGRLHDGLEVAVKSLKNHGQQRHEQEGAFVAELETLCHLRHDHVV
RLVGWCAEDDDRMFVYQYQHTSNGTLRDHLQGGGFASPVTSSWKARVLALLGASRAIDHLHRVATPRIIHRNVSSSSILL
DEIWAARVSGFGAAVLQEPTTDGQLVGEVAGTLGYIDPEYHRTRRVSPASDVYSFGVVMLELLTGRPPSWETKDPNALSV
LDRRPSPAPTPGQMEALKLVAYTAARCLWPQPQDRPAMSNVVTNLEATLGLIDSDEPK
>Ae.bicornis.TB01.3S01G0016000.1
MMLAGVGDAAAVTQLIGQAIGLVAMIIRAVDTVRQNRLECEHLACRVSTVDGVLSDLPRDQEEMAPPLKVLNNTLEEAHR
MVIACQNRGAASQFFGSRRHADCFNQVNNRITSDIVILNLSLNSFMARRHFNHVLHPNHIGVPTATIAMAPPWPGFSSGS
LQTQLVVVSQPQVSSISSDNPRALTWSEIAAATSFAVELGRGNSGRVYKGRLQFQFHFHHGTEVAVKVLEKHRRQGVEDA
FMAESNILSGLRHDHIVRLVGWCAEQEYRMLVYEHMGNGTFRDHLQHLGGGPSSSPVTTSWEKRVQVLLGVARAIEYLHR
GADPLVIHRNVSSSNILLDANWTPRLSGFGSAVFQAAGVEEHGSQLVEEVVGTPGYIDPEYSGTHRVSTGSDVYSFGVVV
LEALTGRPPDIYGVTLGLLVDSVLPSVHNGKLRDVLDGHPALQPTPRQLEALDLVAYTASRCLCPRGQNRRLAMSDVVAN
LHRALQIIRSN
>Ae.bicornis.TB01.2S01G0802900.1
MAGLEFVVLAVPAAAVARLVFGLISDIVKKADTARQNKLECNHLKRHVSQIGRLLPRLQLQDPEVAEALAALRDTLQEAH
VLVVACQKSNMVKEIFSAGEQAMKFTQVNGRIDSHLLVIQLLSQISITHRLDQFLSPNHTSIPVPSPGYGNDYGSGSRSL
QLKEFAKVPYVGSTSTHAVVHFTSAEIAVLTGNYGHVLSEDSSGTVYKGILHDGQEVTVKSLKNKGSQREGAFVSELETL
CQLRHDHIVRLVGWCSEDDDRMFIYQYQHMSNGTLRDHLTQGGSEGSASASPVTSSWKARLQTLLGVAGAIDYLHRFAVP
GIIHRNVSSSSILLDKSCVPCLSDFGAAILQVPTTGGQHVGDIVGKVGYTDPEYCRTRCVSPASDVYSFGVVILEALTGR
PPSWEGKDPNIALVGFAVPAIESGNLRSVLDRRPSPEPTPRQMEALELVAYTAARCLWQQDRPFMSNVVINLHKALGLMD
GGEPKRLQCS
>Ae.bicornis.TB01.7S01G0095400.1
MMLWNGVCQVANIAQLAGVDAYGLITMIVDAAKTVRRNRETCQVLARRVKMIGDLLQQFESTQLMQHTETRNPVEQLEET
LRHTYMVIASCQGGSYVYSCFTGGMQADQLNQVQNEIAFYLQLFPLVGFVDTSRTWARLLHTAQPLGTEGTMDELHVVHP
SEHNNRTEALKAIHLEDPGTPCAKSDEEQKTTMNMEEIVNLIGVGKGAELPYFSFSQILAATDNLSLRNLLGNGVFGRTY
KGKLPDGLDIAVKRLSTSSHQGLSEFRAEIELRHWFCVQGKEKILVYEYMSNNSLAAVISDESKRKLLNWSKRLQIIKGI
ADGLVYLHLHSQMGIVHRDLKPSNVLLDPEMNVKISDFGLDKKLAPDAIAEDIVCGTYGYADPEYVTTGMLSQKADVYSF
GIVVLEIICGNNPWFYMVKAKKGSSPGSLPDHVMAWNPFRHASIGRGPASLLTHYYVLAKSERAQIAECVKVALLCVHCR
AECRPAMSEVVAMLCGVGSGRSSPAYCCH
>Ae.bicornis.TB01.2S01G0943200.1
MMVDPVSLVGMILTMVQLIASAAATAQQNKKKCLELAQRAGILANVLPNYTYAAANDQHTARVLHTLKEALDEAQTLIQS
CQTRSTFGICSRSRKAAELDAVNGKINRCISDLNFIRNAPINHVAAASPVPLPAQTYDHGSYYQYQAQGAGGASSSACVG
YPPPQHAPVNVHWTPAPSPYHASPAPPASGYNQSSLRTLFPTVNKVFDSMRNGFR
>Ae.bicornis.TB01.Un01G0197900.1
MATHVPQNTVLYCVAICAPHLYRYFRTGSRQTVSRVLLAVKQLTGNLLCFNPKKERGGADMAQWNGMEQAATIAQLVGVD
ALGLISTIVQAAQTVQRNKETCQELVQDEQLINGLLRMLQNPEMMQREEIVNALSGLEGTLREAYSLVSSCQDCSTTYRI
FMGWKHSDQFRRVKKKIAKHLRFYPMIFHADITCRLERISNATLSTCSSQDAGGVLTSCTSHSNSEARSEFSNLVYILTL
LASTRK
>Ae.bicornis.TB01.4S01G0413100.1
MANVGDLANIAQLTGLDAVRLIGLIVKAAATARMHKSNCRRFAQHLKLIGGLLEQLRVSELKKYPETREPLEQLEDALRR
GYLLVNSCQDRSYLYLLAMGWNIVYRFRTAQTEIDNYLRLVPLITLVDNARVRERIEYIERDQCEYSLDEEDKEVQEALL
NPDPSTNPSIVLKKTLSCSYPNLPFNEALRKESEKLQVELQRSQSNMDMAQCEVIHHLLGVTRTVESSIPDESTDAKMTK
KTKSKCTKVNEDRAKSYDDDSPKKQKDAYVAPRLVSLARLSWCLFMYDIVSKNTEVVNHFGSHEFVCLV
>Ae.bicornis.TB01.2S01G0943300.1
MVVDPVGLVSMILTMVQLIAKAAETAQQNKKKCLELAQRVRTLANVLPNYKYPAANDQETETVMRRLKETLDEALTLIQS
CQTVTVFSRSRKAAELDGVNRKINDCITDLNFIRQVRTNHVAAPSSAPLPAQTYDHGFYYLHQAQGGGGASSSACVGYPP
PPQHAPVNVHWTPAPSPYHASPAPSASGYNLSSLYTLPTVNKIFDSMCNGFR
>Ae.bicornis.TB01.1S01G0046200.1
MDLVGSVTQIVNIALQIQELVETVRQNKEDCKKIAMRVKRLRAIVERLNSTDVSSEKIMIDALNDLEETFLQALKLVKAC
QTRNKVWLFLRAGNVSKQLREVKDEMMDHMHIANFGNCAQQTVIITEAFIRDPASNPKKLLKVLSMQGEEEIHVVGSRLV
CQGTVRGGGRTYQLPNDVTRSEILAEKESIPAGSLEDTVSHFRNFSSSVLKALTKNFSNQHVIGKGGSAIVYKGVLPNGE
EVAIKKFCVDASQDEHVVRYAEVFSVLREHENVVRFLGYCHETKIQMVPVEGRCVAAERRHMLVVEEYMPNGSLSDIIDG
SSRPLDWTSVFRIIRGIAQGVAHIHTKGAVHLDLKPANILLDSVMNPKICDFERSKILNQKDEDVAERVTQELAGTLGYL
PPEYIADGIFSFKHDVFSFGILLLHTISKSGLLQDSTDWIRHALEGQVDVESLIGTSSRDKSKLKEIKSCMDIGLQCAAK
ERTDRPTMWEVIDMLDGKEQPRKTPMRNKASSFKKKGRA
>Ae.bicornis.TB01.5S01G0305300.1
MASPWDSPSSSLWGTLGQASNVAQLVGVDALGLVYMVVQAALAARRHRDACVRLAQHVELVGGLLRELELAELMRREATR
RPLEQLGGALRRCYALVTACQDCGYLRRLLLGARMADELRAAQHEIDMFIRLIPLISLVDNSTNSRRAKAEEGVLSVVTD
NSSSHIRSVLKPSPARALEFSEIQVQGATELCTVGKKPSVGKVDLQEQKIFNIEELAELCTRIEETCVGFAKFNFFQIVD
ATDNFSERRILGFGGFGTVYKGQLPNGLMIAIKRLDEHATIFDFDSELQLAKLQHTNMIRLLGWCIHGKERILVYEFMQN
SSLDHYISDRTKGQLLDWSKRFKIITGDLKPHNILLDYNMSPKITDFGSARTLSSDVARRRIYGYKAPEYASRGVYSTKT
DVFSFGVLKQEDTVGDLVRDVTWHMWKDQRLHELVDPLCAQVALLCAREDPADRPISLPMEPKQPSGLIHGCADRETTST
YIGQSIDITITSSAPMSTRVRIILDPEV
>Ae.bicornis.TB01.1S01G0003600.1
MVDVLGSVVNIAEIALQIKDVVETVKKNKKVCREIADRASRLGDILSMLKDMGVTDHHPAICRVLIALKDILAEALNLVK
ACQERTTLCSVLKVYGLRGELNLVNTGISERTVDANFAMSCAQAVTIRLVCSTPLQL
>Ae.bicornis.TB01.7S01G0675700.1
MASPWDSPSSSLWGTLGQASNVAQLVGVDALGLVSMVVQAALAARRHRDACVRLAQHVELVGGLLRELELAELMRREATR
RPLEQLRGALRRCYELVTACQDCGYLRRLLLGARTADELRAAQHEIDMFIRLIPLISLVDNSTNSRRAKAEEGLLSVVTD
NSSSHISMNCEVKVQGDTELRNVGEKRFVGKVDMQEQKIFNVEELAELCTRIEETCVGFAKFNFFQIVDATDNFSERRIL
GFGGFGTVYKGQLPNGLMIAIKRLDEHATIFDFDSELQLAKLQHTNLIRLLGWCIHGKERILVYEFMQNSSLDHYISDRT
KGQLLDWSKRFKIIKGLTEGLVYLHKGSMSCLVHRDLKPHNILLDYSMSPRITDFGSARTLSSDVVEGAFSRVVGTSGYK
APEYASRGVYSTKTDVFSFGILVLVIISGRKNTILDKRGDTVGDLVRDAWHMWKDQRLHELVDPLLGDRYEVAEIKRCAQ
VALLCAQEDPADRPAMTGVAAMLNSESISLPMEPKETTSTYIGQSSRTIDITITSSAPMSTRVRIILDPEV
>Ae.bicornis.TB01.7S01G0188900.1
MEVVSAILKVVEEIVKAVETDRENSESCLDLAGRARAVGDIIHHLDSSTASTRSSGSGCTVMMREPSLKRLKAALDDALK
LVESQQPSGFLGGHVNRLITSGTTAARFQRVEARITACVTDVGLAELVTTRARSPPRRRCTRTHSPQPRTTTRARLHQQL
ARSPHYHRAGQQHHNSQLATLLSQLSGTRALQSSQSVLPPSQQD
>Ae.longissima.TL05.2S01G0003900.1
MALWAGLGQAATVAQLVGADVGGLISMIVQAALTARQNRSECEQLARRVLMIAQLLPHVQEPEAVQPLAELGDTLRDAHE
LVVSCQGRSAAYQFVMAGRQAERFRDVQSRIDSYLILFPVISHIGITRRLGLIYNVLVREDSNVVEPSSLPQLQEPTKVA
QEVPPHGTQEFTLAEIMAATNNFALDTKIHCGSSGTVYRGRLHDGREVAIKHFNYHEYSVEYSVKDFSTELDNLSRLRHK
HIICLLGSCVTVTKDKRLQTTLQNKKKGLLTRWRKEPEEPERLIVYEYMENGTLFDHLHSDHGSSTLSPVTVSWKMRMDV
LLGVSRAIEHMHCHANPPIIHRDIKSANIVFDASWVPRVGDFGLSVAWDMTSDEEGMECVAAGTLGYLDPEYHATFLLKP
ASDVYSLGVVMLEILTGKKAVFYGEKGITSLTIFALPIIKAGNLGELLDRRPAPEPMPWELQALKHVAWTARRCVKLSSK
DRPTISDIVAKLEMAYELICRGESGSVDELPDSPRASNVSSAGSQSDLEPEALEDGP
>Ae.longissima.TL05.2S01G0810700.1
MAATTASLAGLATVAQLALYVHGLVTKITGAAETARQNKLECKNLASRVSVIGDLLLQLQDPAVAQPLAGLGDTLQEAHD
LVVACQKWSARRKFLYADDQAERFREVNRRIDSHLILIPLLSHISITRRLDQICPPNPTSVLLPVAPTMVVGSASVPLVG
SGSRSAQLQEPAMVQYAAVEFSSAEIAVLTGNFGHVLSEDGSGTVYKGRLHDGLEVAVKSLKNHGQQRHEQEGAFVAELE
TLCHLRHDHVVRLVGWCAEDDDRMFVYQYQHTSNGTLRDHLQGGGFASPVTSSWKARVLALLGASRAIDHLHRVATPRII
HRNVSSSIILLDESWAARVSGFGAAVLQEPTADGQLVGEVAGTLGYIDPEYHRTRRVSPASDVYSFGVVMLELLTGRPPS
WEIKDPNTLVGFAAPIIERGGLGSVLDWRPSPAPTPGQMEALKLVAYTAARCLWPQPQDRPAMSNVVTNLEATLGLIDSD
ERK
>Ae.longissima.TL05.3S01G0011400.1
MASAVMGDAAAMAQLIGQASGLIYKIIRAVETARQNRRECELLARRVPTINGVLSRLPKDPEVAPPLQELKSTLEEAHDM
VVACRSWGAARQFFGSRRHAECFTQVNARINSDVGILNLSLSSYMARRQPNQVLRPDHIGSQVSLISSDNPRVLTWSEIA
AATSFAVELGRGRSGRVYKGRLQFHFHHGMEVAVKVLEKHARKGVEDAFVAEFYILSGLRHDNIVRLVGWCTEQEYRMLV
YEHMGNGTLSDHLHRVGGGPSSSPVSASWRTRLEVLLGAAQAIEYLHRGADPLVIHRNVSSSNILLDSSWTPRLSGFGSA
VFQEAGREHGGQPVGEVMGTFGYIDPEYSYTTHISPASDVYSFGVVMLEALTGRPPVIYGVTLLVDSALPSLQSGKLPDV
LDRHPALQPRQLEALDLVAQTAIRCLCPRGHNRLAMSEVVANLQRALEIIRNNEPMPWGQTPDYLHHGKCIVHWSVHGKH
EPNWAT
>Ae.longissima.TL05.7S01G0008800.2
MAVWTGLGQASTVAQLVGADVGGLVSMIVQAALTARRNRSECELLARRGLMIAQLLPHVQEPEAVQPLAGLGDALRDAHE
LVLACQGRSTAYQLVMSSWTADRFKEVQSKIDSYLILFPIISHIGITRRLERIYNVLVPDDSTRVEPSPLPLMQEFTMVA
REVPPHGTQELTLSEIMDATNNFAPNTVIGKGYSGKVYRGRLYDGQEVAIKRFDKTRSHSVEEDFRTEVDTLSPLRHKHI
IRLLGSCVTVSKDKCMLTTPRKKKKGLLTRWGKEPEEAEWLIVYEYMPNGTLANHLHPSEGSSVLSLVTMSWKMRMDVLL
GVSRAIEHLHCHANPPIIHRDIKSANIIFDANWVPHVSDFGMSVTYDMESEDGMEMIVAGSFGYIDPEYFRKQHVKPTSD
VYSLGVLMLEVLTGKKAIFQTEGMYADLATFALPIVEAGNFEELLDRRPVPEPTLGQLKALEHVAETARCCLKLTGNDRP
AISDIVANLEMVHELIYGDEPGSVDESPPHGKSVPSTGSRS
>Ae.longissima.TL05.2S01G0054500.1
MALLTGLGQAATVAQLVGADVGGLISMTMQAALTARQNRAECEQLARRVLMIAQLLPHVQLAELEAAARPLAGLGDVLRD
AHELVVSCQGRSAAYQFVMAGRTADRFREVQGRIDSYLILFPVISHIGITRRLERIYNVLVSDDDSTTGGEPSRPPAPRL
SHTQESSREVAQEVELVQHGTQEFTFAEIMAATNGFARDAVIGYGGGGRVYRGRLHDGREVAVKRMSNLQSDNIQPELDI
LSRLRHKHIVRFLGSCVTAATDKRKKRLLTTKRRKEPEEQPEGFIVYEYMENGTLYDHLHRNQGSSAPSPVRVCWKTRIE
VLLCVSRAIKHLHCHADAPIIHRDIKSSNILFDSSWVPHVSDFGSSLTWHVASVKDSGLECPVMGTFGYVDPEYCLRGRV
KPASDVYSLGVLMLEVLTGKRAFLQGGLKIKEDLACFASPIIEAGNIMELLDKRPVPEPTPLQLQALKRVAQIARCCVKW
VGRARPAISDIVANLEMVHKLICRDEPCLVDESVVWPFLEKVDESPHAKGVPSAGYQPNLVHQKLIELCSH
>Ae.longissima.TL05.3S01G0011300.1
MDALGHTASVAQLVGTVGRLISKIIDAARAARQNKRERDHLTVCLSIIGDVLPRLPQDAETMGEAHELVLTCQNWSTARQ
LIGTRRHAESFRDVNTKIDFLFNVVGYAAIADRLDRTRPPNYTTTLASPGGSSADSVRLTWADIAAATNYFAVELGRGSS
GSEALYKGRLLDGPEVSVKVLDKDGRKDVEGAFVAEVEILFPLRHQHIVRLVGWCSEEEDRMFVYEHEHMSNGTLRDHLM
RLRRRVRVRARLRGGSSSSSPVRANWKGRIEVLVGASRAIEHLHGRAVIHRNVSSFNILLDGSWSPRLSGFGEAILQAAT
GDQGYLDPEYRRTGRVSPASDVYSFGTVILEALTGEDPANLPVDSTLLAIRNSKLRDCCLCPHGKDRPAMSKVVASLERA
LVIINIHQ
>Ae.longissima.TL05.Un01G0052700.1
MAGLEFVVLAVPAAAVARLVFGLISDIVKKADTARQNKLECNHLKRHVSQIGRLLPRLQLQDPEVAEALAALRDTLQEAH
VLVVACQKSNMVKEIFSAGEQAMKFTQVNGRIDSHLLVIQLLSQISITHRLDQFLSPNHTSILEFAKVPYVGSTSTHAVV
HFTSAEIAVLTGNYGHVLSEDSSGTVYKGILHDGQEVTVKSLKNKGSQREGAFVSELETLCQLRHDHIVRLVGWCSEDDD
RMFIYQYQHMSNGTLRDHLTQGGSEGSASASPVTSSWKARLQTLLGVAGAIDYLHRFAVPGIIHRNVSSSSILLDKSCVP
CLSDFGAAILQVPTTGGQHVGDIVGKVGYTDPEYCRTRCVSPASDVYSFGVVILEALTGRPPSWEGKDPNIALVGFAVPA
IESGNLCSVLDRRPSPEPTPRQMEALELVAYTAARCLWQQDRPFMSNVVINLHKALGLMDGGEPKRLQCS
>Ae.longissima.TL05.2S01G0962300.2
MMVDPVSLVGMILTMVQLIASAAATAQQNKKKCLELAQRAGILANVLPNYTYAAANDQHTARVLHTLKEALDEAQTLIQS
CQTRSTFGMCSRSRKAAELDAANGKINQCISDLNFIRNAPINHVAAASPVPLPAQTYDHGSYYQYQAQGAGGVGYPPPQH
APVNVHWTPAPSPYHASPAPSASGYNPSSLRTLFPTVNKVFDSMCNGFR
>Ae.longissima.TL05.2S01G0962400.1
MVVDPVGLVSMILTMVQLIAKAAETAQQNKKKCWELAQRVRTLANVLPNYTYPAANDQETETVMRRLKETLDEALTLIQS
CQTVTVFSRSRKAAELDGVNRKINDCITDLNFIRQVRTNHVAASTSAPLPAQTYDHGFYYLHQAQGGGGASSSACVGYPP
PPQHAPVNVYWTPAPSPYHASPAPSASGYNLSSLYTLPTVNKIFDSVCNGFR
>Ae.longissima.TL05.1S01G0045500.1
MDPVGRVTQVISIALQIQQLVETVRQNKEDCMAIAKRVEMLGDFMERLNSVSVEILTGNLDELEETLLRARKLVKACQTR
YKVWLFLRAGNLSKQLRKVKGEMTDQIQIASLASTIQQTRKYMRDPAAKPKDKDIRVGEVEDEDASYPTDVTRSEIHGEK
ESFPAGSLEDTISQFRNFSSSELKAITKNFSNQHVIGKGGSAIVYKGVLANGTEVAIKSFCVDAWQDENVVRYAEVYSVL
RQHENVVKFLGYCHETKIQMVPIEGKCVASGRRYMLVVEEYMPNGSLSDIIDGSRQLDWTSAFRIIQGIAQGVAHIHSSG
AVHLDLKPENILLDSDMNPKICDFEKSKILNQNDEEVAERVMKDLAGTLVYLPPEYITDGIVSFKNDVFSFGILLLQTIR
KSGLRQDSTDPTQHALEGQDDVDSLLGPSSHDESELKERKRCMDIGMQCAAKERTDRPTMREVIDMLDGKEQPQKPPVRN
KAA
>Ae.longissima.TL05.7S01G0082900.1
MMLWNGVSQVANIAQLAGVDAYGLITMIVEAAKTVRRNRETCQVLARRVKMIGDLLQQFESTQLMQHTETRNPVEQLEET
LRHTYMVIACFTGGMQADQLNQVQNEIAFYLQLFPLVGFVDTSRTWARLLHTAQPLGTEGTMDELHVVHPSEHNNRTEAL
KAIHLEDPGTPCAKSDEEQKTTMNMEEIVNLIGVGKGAELPYFSFSQILAATDNLSLQNLLGNGVFGRTYKGKLPDGLDI
AVKRLSTSSHQGLSEFRAEIEVIPNLRHKNIISLLGFCVQGKEKILVYEYMSNNSLAAVISDESKRKLLNWSKRLQIIKG
IADGLVYLHLHSQMGIVHRDLKPSNVLLDPEMNVKISDFGLAKKLAPDAIAEDIKADVYSFGIVVLEIICGNNPWFYMVK
AKKGSSPGSLPDHARKYRKRPRKLVDPLLRASKSERAQIAECVKVALLCVHCRAECRPAMSEVVAMLCGVGSGRSSPAYC
CH
>Ae.longissima.TL05.7S01G0719500.1
MESPWDSTSSSLWGTLGQASNVAQLVGVDALGLVSMVVQAALAARRHRDACVRLAQHVELVGGLLRELELAELMRREATR
RPLEQLGAALRRCYALVTACQDCGYLRRLLLGARMADELRAAQHEIDMFIRLIPLISLVDNSTKSRRAKAEEGVLSVVSD
SSSSHIRSVLKPSPARALEFSEIRVQGATELCIVGEKPSVGKVDLQEQKIFNIEELAELCTRIEETCVGFAKFNFFQIVD
ATDNFSERRILGFGGFGTVYKGQLPNGLMIAIKRLDQHATIFDFDSELQLAKLQHTNLIRLLGWCIHGKERILVYEFMQN
SSLDHYISDRTKGQLLDWSKRFKIITGLTEGLVYLHKGSMSCLVHRDLKPHNILLDYNMSPKITDFGSARTLSSDVAEGR
TSRVVGTSGYKAPEYASRGVYSTKTDVFSFGVLVLVIISGRKNTILEKQEDTVGDLVRDAWHMWMDQRLHELVDPLLGDG
YEVAEITKCAQVALLCAQEDPAERPTMTDVAAMLNSESTSLLMVPKQPAALIHGCADRGTTPTYMGQSSRTIEVTITSSA
PMSTRVRIILDPEV
>Ae.longissima.TL05.5S01G0317400.1
MASPWDSPSSSLWGTLGQASNVAQLVGVDALGLVYMVVQAALAARRHRDACLKLAELMRREATRRPLEQLGGALRRCYAL
VTACQDCGYLRRLLLGAQMADELRAAQHEIDMFIRLIPLISLVDNSTNSRRAKAEEGVLSVVTDNSSSHIRSVLKPSPAR
ALEFSEIQVQGATELCTVGKKPSVGKVDLQEQKIFNIEELAELCTCIEETCVGFAKFNFFQIMDATDNFSERRILGFGGF
GTVYKGQLPNGLMIAIKRLDEHATIFDFDSELQLAKLQHTNMIRLLGWCIHGKERILVYEFMQNSSLDHYISGTFSLHKG
SMSCLVHRDLKPHNILLDYNMSPKITDFGPARTLSSDVAEGRTSRVVGTSGYKAPEYASRGVYSTKTDVFSFGVLVLVII
SGRKNTILEKQEDTVGDLVRDVTWHMWKDQRLHELVDPLLGDRYEVAEIKRCAQVALLCAQEDPADRPAMTGVAATLNSE
SISLPMEPKQPSGLIHGCADKETTSTYIGQSSRTIDITITSSAPMSTRVRIILDPEV
>Ae.longissima.TL05.7S01G0689000.1
MASPWDSPSSSLWGTLRQASNVAQLVGVDALGQRLVSMVVQAALAARRHRDACVRLAQHVELVGGLLRELELAELMRREA
TRRPLEQLRGALRRCYELVTACQDCGYLRRLLLGARTADELRAAQHKIDMFIRLIPLISLVDNSTNSRRAKAEEGLLSVV
TDNSSSHIRSEPFPGRALEFTKVRVQGDTELRNVGEKRFVGKVDMQEQKIFNVEELAELCTRIEETCVGFAKFNFFQIVD
ATDNFSERRILGSGGFGTVYKGQLPNGLMIAIKRLDEHATIFDFDSELQLAKLQHTNLIRLLGWCIHGKERILVYEFMQN
SSLDHYISDRTKGQLLDWSKRFKIIKGLTEGLVYLHKGSMSCLVHRDLKPHNILLDYSMSPRITDFGSARTLSSDVAEGR
RVGSGYKAPEYASRGVYSTKTDVFSFGVLVLVIISGRKNTILDKRGDTVGDLVRDAWHMWKDQRLHELVDPLLGDRYEVA
EIKRCAQVALLCAQEDPADRPAMTGVAAMLNSESISLPMEPKQPSALIHGCADRETTSTYIGQSSRTIDITITSSAPMST
RVRIILDPEV
>Ae.longissima.TL05.6S01G0735800.1
MADIALGSVEKVLKVAFAIQKAVETAEQNKKDCMEIGMLAAQVSSHTDRLKEKTKVMEDPAMHNVLEAMADCLHDALLLI
EKCRGKCFLLRYLKASDMSQKLRQARDEISSKIQLGTFAISIDTNIALAQRTQHAGQAENPQSGQPRAEASRPGVRKNDK
GKTMVAKVRRAESDPLSGIAQFCLSQLEAATNDFSEDSYVEGGYYKGELLHNGLDVVVAIKKFPVSNDLELQHELSIRAK
LEHRNIVKLLGYAKVEKRLCFLVEEYMPNAKSLKSIINGMSSTSRLDWPSCFKIIQGIAKALHYLHKQWVLHMDLNPDNI
LVRSDMDPVIVNFGSSVVLDGDDDTIPGDALAGTLGYIAPEKISRANVSLKSDVFSFGVILIQIITGRRVSSFDDLPEWS
SIEMIRSMKGLFDPSLAHESQLMKISMCREVGLKCVEWDPKCRPTMADVLEMLNSY
>Ae.longissima.TL05.7S01G0604000.1
MASPWDSPSSSLWGTLGQASNVAQLVGVDALGLVSMVVQAALAARRHRDACVRLAQHVELVGGLLRELELAELMRREATR
RPLEQLRGALRRCYALATACQDCGYLRRLLLGARMADELRAAQHEIDMFIRLIPLISLVDNSTNSRRAKAEEGVLSVVTD
SSSSHIRSVLKPSPARALEFSEIRVQGATELCIVGEKPSVGKVDLQEQKIFNIEELAELCTRIEETCVGFAKFNFFQIVD
ATDNFSERRILGFGGFGTVYKGQLPNGLMIAIKRLDQHATIFDFDSELQLAKLQHINLIRLLGWCIHGKERILVYEFMQN
SSLDHYISHWSKRFKIITGLTEGLVYLHKGSMSCLVHRDLKPHNILLDYNMSPKITDFGSARTLSSDVAEGRVGSGYKAQ
EYASRGVYSTKTYVFSFGVLVLVIISGRKNTILEKQEDAVGDLVRDAWHMWMDQRLHELVDPLLGDGYEVAEITKCAQVA
LLCAQEDPAERPTMTDVAAMLNSESTSLPMVPKQPAALIHGCADRGTTPTYMGQSSRTIEVTITSSAPMSTRVRIILDPE
V
>Ae.longissima.TL05.3S01G0744000.1
MADLFGGVGQILQLALKINEAADTVRQNREDCKEIGRRVSRLHGILSMAARSKGKETIDNSEVRAALGDLEEILDGALDL
VKTCQGKGTICHCFTAGKMSRQLAQVKHDITAQLAIITFAIQVTLPRPEDPPVYRTPSVIHVPWDFWEVHNDDPHTPPHG
FDTIHFIMEMTAAASSCFRVFSFSELEAATNKFSVQQVIHEGDRVTVHKGVLPDGSEVAIKRSHDEKDLLFPVHLQHKNL
VTTLGHCRYEQGELVVEEYMPNGTLSEMLNERLQQLGWPFTLQTVRGIAEGIAYLQTMRVVHPDLKPSNIFFDSDMNPKI
GGLGKSKLVLEQGVAQIKTEELLGTVGNIPPEYISDGIISMKSNVFSFGVLFLRIISGMRGPVLNQHPIAWALGVWEARQ
TESFGPSPQDQSERKERERCICIGLLCTQMDPRDRPTMPDVLAMLNGQEELPSPELSCFTGIGSAEQEQPWWRSSWWKRR
SDGRNWSLLEKTR
>Ae.longissima.TL05.3S01G0824000.1
MADAVLGSVTNALDIVFKIKHAVDTVKRNEKECQKIKRRVERVGHTLALCQKDAELMNPEGSGTALEALREILAEALELV
TDCQEETNMCCLLIKAGEMSKQLNQVDQSISSINSDVSVAIMVCIAPHTKPLKLYQVPDGHGRSLQLDKRTRSVPHTISE
VAIEIKVALDKVQRNKAECNEIEKRVNGVNALLSQFGNTELMKDPYMRASIEKLHTTFCIARTLVMDCQKRNIIFIRSGW
ELSKQLHEVLEKIDLALDEMITISSNYECTM
>Ae.longissima.TL05.7S01G0190200.1
MEVVSTIVKVVEEIVKAVETDRENSESCLDLAGRARAVGDIIHHLDSSTASTRSSGSGCTVMMREPSLKRLKAALDDALK
LVESQQPSGFLGGHVNRLITSGTTAARFQRVEARITACVTDVGLAELVTTRARSPPRRRCTRTHSPQPRTTTRARLHQQL
ARSPHYHRAGQQHHNSQPATLLSQLSGTRALQSSQSVLPPSQQD
>Ae.longissima.TL05.Un01G0324900.1
MADPLSTIMEFVGYGFKIMSLLDNAKHNAEDCRTIHAFLLNLSAIAHRLQGLPKIMVDDLMRDTADGLHKALKRASEFVA
KCERKGVLRRAFNAKDIAEKLRGVCLDVLLNMNAVQLNMNAMHLANDDLNSSKLAELKEIVAKILHIVATQPTVHLQEEV
QNLVKDDQISSQIKNKGAARRTVVASSQNKNKREAEKTGVARPDVKIQNNKKLGRRRVVPHASLPDGLAESTSAASVVGQ
GSSTVIINKASSSISKSVDEAQSVGVSAAPFHPQKIISISKEPEETGGYKIYTCSSETSKLLEVYPQRLLFPLEPKNKET
TGSGCPVTLTNSTNDYVGIWIKPINGKFKETEIMEPHSTLVVYATMKMHAQPPKDKVEFEVLMIILRSKQDHGKLKSFIV
DKLNMDSGFMLHVKNLKAEVYRAMLTAITCDPASCQIISRPIEDMTLVTSIDAHPTKPWIVTGHEGGSFSIWDYQKQETV
MKLQVNEVPDKGAWQRPAFFQYIKETSVQHSVFSVKFTAEGKRLVVGDGRGYIYVYDSTDTKLHEVEKFRAYDKKSVNSL
AAHPTKPYLLLSSSAFSRNIKLWDRSENWKFQNFYVKPENTYYDGVRSVKFNPRDTNTFACLTVEDRVKVWNIKTSILEA
TLKGPFVMADYFFTSGHQHLMVTLKFDSHNSEIWDLKTRKVVHTLSVSGHKTTWVACHPKLPILVTMLDDGTVCLWDAST
YRLEKMVHNTNRECRDLVFVRDTNGLPRLAMAFKTMIAIVEVNLPIANTSNASGRIQARQRRPSRRLG
>Ae.searsii.TE01.2S01G0765700.1
MAVTTVATAAQLALYVHGLVTKITKAAETVRQNKLECDHLARRVSVIGKLLPRLQLQDPEVAQPLAGLGDTLQEAHDLIV
ACQKWSASRKFLYAGVQAEKFREVNGRIDSHLILIPLLSHISIARRLDQIIPPPTPTSEPAMVQYAAVEFASAEIAVLTG
NFGHVLSEDGSATLYKGRLHDGLEVAVKSLKNHGQQRHEQEGAFVAELETLCHLRHDHVVRLVGWCAEDDDRMFVYQYQH
TSNGTLRDHLQGGGFASPVTSSWKARVLALLGASRAIDHLHRVATPRIIHRNVSSSIILLDESWAARVSGFGAAVLQEPT
TDGQLVGEVAGTLGYIDPEYHRTRRVSPASDVYSFGVVMLELLTGRPPSWESKDPNTLAGFAAPIIERGDLGSVLDWRPS
PAPTPGQMEALMLVAYTAARCLWPQPQDRPAMSNVVTNLEATLGLIDSDEPK
>Ae.searsii.TE01.2S01G0037100.1
MALWAGLGQAATVAQLVGADVGGLISMIVQAALMARQNRSECEQLARRVLMIAQLLPHVQEPEAVQPLAELGDTLRDAHE
LVVSCQGRSAAYQFVMAGRQAERFRDVQSRIDSYLILFPVISHIGITRRLGLIYNVLVREDSNVVEPSSLPQLQEPTEVA
QEVPPHGTQEFTLAEIMAATNNFALDTKIHCGSSGTVYRGRLHDGREVAIKHFNYHEYSVEYSVKDFSTELDNLSRLRHK
HIICLLGSCVTVTKDKRLQTTLQNKKKGLLTRWRKEPEEPERLIVYEYMENGTLFDHLHSDHGSSTLSPVTVSWKMRMDV
LLGVSRAIEHMHCHANPPIIHRDIKSANIVFDASWVPRVGDFGLSVAWDMTSDEEGMECVAAGTLGYLDPEYHATFLLKP
ASDVYSLGVVMLEILTGKKAVFYGEKGITSLTIFALPIIKASNLGELLDRRPAPEPMPWELQALKHVAWTARRCVKLSSK
DRPTISDIVAKLEMAYELICRGESGSVDELPDSPRASNVSSAGSQSDLEPEALEDGP
>Ae.searsii.TE01.2S01G0037900.1
MALWTGLGQAATVAQLVGADVGGLISMIVQAAMTARQNRTECEQLARRALMIAQLLPHVQEPEAAQPLAGLGDALRDAHE
LVVSCQGRSAAYQFVMAGRTAEKFREVQSKIDSYLILFPVISHIGITRRLERIYNVLVQDGSTRDEPPSPLPQLQFTEVA
QEVLLHGTNEFTFAEIVAATDNFAHDTVIGQGSSGKVYRGRLHDGRGVAIKRINNDDYSIKAFSTEPHTLPRLQHKHMVH
LLGSCVTVSKEMRLARTRQRRTKGLLTRRTKEPEEPQRLVVYEYMENGTLFDHLHAVQGSSTLSPVTVSWKMRIDVLLGV
SRAIEHLHCHANPPIIHRDIKPSNILFDANWVPRVSDFGLSLVWDMASEVPWLGVTVRGTLGYIDLEYLHTGHLTPATDV
YSLGVVMLEVLTGKKAFSQAEEEMNRDLASFALHIIEAGNIEDMLDRRPVPEPTPWQLHTLKRVAQIARCCVKFTGKDRP
AISGILANLETARELIRRDQPDSVDKSGLWPFLEKVDDSPDSPHARNMPSACYYSDLEPEVLEDGR
>Ae.searsii.TE01.2S01G0037200.1
MALWTGLSQAATVAQLVGADVGGLISMIVQAAMTARQNRSECEQLARRVLMIAQLLPHVQEPEAVQPLAGLSDTLRDAHE
LVVSCQVRSAAYQFVVAGRTAGRFREVQSKIDSYLILFPVISHISITRRLERIYNVLVPDASTTSVPQLQFTEAAGQEVL
VPHGTREFTLAEIVAATNNFARDTLLGQGASGMVYRGRLHDGQEVAVKCMWKKQLKRNYRVQEEFRTELAILSGLRHKHI
IRLLGSCVSKDKRHQNTLQKEKRGLLTRWIKEPKEPEELIVYEYMENGTLFNHLHPTQGSTAPSPVTMSWKMRMNVLLGV
SLAIEHLHCHQAHLPIIHRDIKSANIIFDASWVPRVSDFGLSVTWDMASDEMGFVAPYIAGTYGYMAPEYAFNTRVKPAI
DVYSLGVVMLEVLTGKTAFTQGKGVRAEYLADFASPMIRVGKIEELLDRRPVPEPTPWQLQALKRVARTARCCVKLVEKE
RPDISDIVANLEMAYDLICRDESGSVDELLDSPRTSSVSPGGYHSDQEPKVLDEGR
>Ae.searsii.TE01.7S01G0834800.1
MALWTGLGQAATVAQLVGADVGGLISMIVQAAMTARQNRSECEQLARRVLMIAQLLPHVQEPEAAQPLVGLGDALRDAHE
LVVSCQGRSAAYQFIMAVRTAEKFRVVQSKIDSYLILFPVISHIGITRRLERIYNESTGVLPLGTQELTLAEILAATNNF
APGTKIGHGGFGTVYRGRLHDGREVAVKHITSLACLFMMDYNTELDLQRLRHKHIVRLLGSFVTVSKDKRLLTTLQRKEK
GLQTRRRKEQEVPEKPERLIVYEYMKNGTLFDHVHVHAGEGSSMLSPVTVSWKMRIDVLLGVSRAIKHLHCHANPPIIHR
DIKSSNILFDANWVPHLSDFDFSVAFHMESEDSELDTEVIGTIGYLDPEYQHTGILKPASDVYSLGVVMLEVLTGKEVYS
QCVGELDVNAGLASFALPIIEAGNFEELLDRRPVPEPTPGQLKALEHVAQTARCCVKLNGKDRPAISDIVANLEMAHELM
CRDDEPGSVDESGSHPNWYATN
>Ae.searsii.TE01.2S01G0035000.2
MALWTGLSQAATVAQLVGADVGGLISMIVQSAMTARQNRSECEQLARRVLMIAQLLPHVQEPEAVQPLAGLSDTLRDAHE
LVVSCQVRSAAYQFVVAGRTADRFREVQSKIDSYLILFPVISHIGITRRLERIYNVLVPDASTTSEPPRPLPQLEEFTEA
AAEEVPLLHGTHEFTLAEIVAATNNFARNTKIGSGGSGRVYRGRLHDGREVAIKRMWKQQLKSNCRLQEEFRTELDILSR
LRHKHIIRVVGSCMSKDKLHQTTLQEEKRGLLNRWRKEPEELIVYEYMANGTLFDHLHPDQGSTALSPVTMSWKMRIDVL
LGVSRAIEHLHCHHARFPIVHRDIKSSNILLDASWLPRVSDFGLSVTWDTASDETGFDAPCIGGTFGYMAPEYACSPRVM
LAVDVYSLGAVMLEVLTGRTANHGDGNECLAEFASRIIKAGNIQELLDRRPVPEPTSWQLQALKRVARTARRCVKLDSKD
RPTISDIVAKLEMAYELMCRDESGSVGDIPGSPRGSSVSSAGSQSDLVHYKQIELCSYYDAFNVIGSLNYSHFVVSSLIR
NLRCWMKGVDR
>Ae.searsii.TE01.3S01G0014300.1
MAMAVVGDAAAMAQLIGQASGLIYKIIRAVETARQNRRECELLARRVPTINGVLSQLPKDPEVAPPLQELKSTLEEAHDM
VVACRSWGAARQFFGSRRHAECFTQVNARINSDVGILNLSLSSYMARRHPNQVLHPNHIGVTTATIATAPWPWPGSSSGS
LQTQMVVSQQSQVSLISSDNPRVLTWSEIAAATRFAVELGRGSSGRVYKGRLQFHFHHGMEVAVKVLEKHARKGVEDAFV
AEFYILSGLRHDNIVRLVGWCTEQEYRMLVYEHMGNGTLSDHLHLVGGGPSSSPVSASWRTRLEVLLGAARAIEYLHRGA
DPLVIHRNVSSSNILLDASWTPRLSGFGSAVFQEAGREHGGQPVGEVMGMFGYIDPEYSYTTHISAASDVYSFGVVMLEA
LTGRPPVIYGVTVLVDSELPSLQSGKLRDVLDRHPALQPTPRQLEALDLVAQTAICCLCPRGHNRLAMS
>Ae.searsii.TE01.2S01G0050700.1
MALWTGLGQAATVAQLVGADVGGLISMTMQAALTARQNRAECEQLARRVLMIAQLLPHVQLADDPEATAWPLAGLGDVLR
DAHELVVSCQGRSAAYQFVMAGRTAERFREIQGRIDSYLILFPVISHIGITRRLERIYNVLVPDDSATTGEIVPHGTQEF
TLAEIVAATNGFARDTVIGHGGGGRVYRGRLHDGREVAIKRITRVQSGNLQLELDIMSLLRHRHIVRLLGSCVTAVTDKR
KKRLLTTRRRKEPEEEPEGLIVYEYMENGTLYDHLHRDQGSSAPSPVTMCWKMRIEVLLCVSRAIEHMHYHANPPIIHRD
IKSSNILFNASWVPHLSDFGSSVAWHVASDKESSGLECPVTGTFGYVDPEYCLRGRVKPASDVYSLGVLMLEVLTRERAF
LQGGLKIKEDLACFASPIIEAGNLVELLDKRPVTEPTSWKLHALKRVAQIARCCVKWVGRARPAISGIVVNLEMVHELMC
RDEPSSVDESIPWSFLEKVDESPHTRSVPLAARYESNLVHHKLTELYSH
>Ae.searsii.TE01.3S01G0014400.1
MALAGVGDAAAMTQLIGQAIGLVAMIIRAVDTVRQNRLECEHLACRVSTVDGVLSDLPRDQEMAPPLKVLNNTLEEAHRM
VIACQNRGAASHFFGSRRHADCFNQVNNRITSDIVILNLSLNSYMARQHFNHVLHPNHIGAPTATIAMAPWPGFSSGSLQ
TQLLVVSQPQVSSISSDNPRALAWSEIAAATSFAVELGRGNSGRVYKGRLQFHFQFHHGTEVAVKVLEKHRRQGVRTTVP
RFRLLWHDHIVRLIGWCAEREYRMLVYEHMGKGTLRDHLQHFGGGPSSSPVTTSWETRMEVLLGVARAIQYLHRGADPLV
IHRNVSSSNILLDANWTPRLSGFGSAVFQAAGVEEHGGQLVEEVVGTPGYIDPEYSGTHRVSTASDVYSFGVVMLEALTG
RPPDIYGVTFGLLVDSALPIIQKGKLREVLDGRPALQPTRRLLDALDLVAHTASHCLCPRRQNRLAMFDVVANLQRALEM
IRSNVPMSWARID
>Ae.searsii.TE01.2S01G0765900.1
MAGLEFVVLAVPAAAVARLVFGLISDIVKKAETARQNKLECNHLKRHVSQIGRLLPRLQLQDPEVAEALAGLRDTLQEAH
VLVVACQKSNMVKEIFSAGEQAMKFTQVNGRIDSHLLVIQLLSQISITHRLDQFLSPNHTSMLEFAKVPYVGSTSTHAVV
HFTSAEIAVLTGNYGHVLCEDSSGTVYKGILHDGQEVAVKSLKNKGSQREGAFVSELETLCQLRHDHIVRLVGWCSEDDD
RMFIYQYQHMSNGTLRDHLTQGGSEGSASASPTLLGVAGAIDYLHRFAVPGIIHRNVSSSSILLDKSCVPCLSDFGAAIL
QVPTTGGQHVGDIVGKVGYTDPEYCRTRCVSPASDVYSFGVVILEALTGRPPSWEGKDPSTTLVGFAIPAIESRNLRSVL
DRRPSPEPTPRQMEALELVAYTAARCLWQQDRPFMSNVVINLHKALGLMDGGEPKRL
>Ae.searsii.TE01.3S01G0014200.1
MEFPAALKCAAVATELIGTALGLITNINQALEKVRQNKAEYKHLKQRLPMIGYALHLLPADPELEPLLAPLINMLQEAYG
VVLSCQKRSSTNQLIRASIHADRLRLVNARIDSHLLLFPFICYAAITRRLDHKPSCSCDGSLHKLEDVMFTLAEIAAATN
NFAVKLGGGYSSGRVYKGRLHDGPEVAVKVLDKHGRQDVEHAFVTELEILFPLRHDHIVRLVGWYTEEKDPMFVYEHEHM
SNGTLRDHLVHVGLRTRMRVRLTGGFSSTPARVCWRTRVEVLLGVSRAVEHLHCSGIIHLDVSSSNILLDATWTPRLSGL
GAAVLQAPAVAGGQVVEKVVGTPGYLDPEYLETGRVSPASDVYSFGVVMLEALTGEDPATLQVDSSLMTIRDGKLRDVLD
RRPATLPQLEALELVAHTAERCLYPRGKGRPSMPDVVASLEKALEMILIS
>Ae.searsii.TE01.3S01G0782400.1
MSLWTELGDVATVAQLVGTDVVGLISRITQAAETARQNRRDCRQLARRVLIISRLLPLVEDPEAARQMAGLGDTLQEAHE
LLMSCQRRSAAYCLFMALEPVSSATMYRGSLHDGREVAVKRITDRRESNLLQEEFRTELDILPRLQHKHIVRLLGSCVTA
RKDKQQKKKRLLSWWRRKEPKEPEWLAVYEYMENGTLFHHLHPDQGSSELSSVTVSWKLRIEVLLGVSCAIEHMHCHANL
PIIHRDIKSRSILLDANWVPHVSGFGLSLVCDKAMSEESGMTCTVAGTIGYIDPEYMTRGHVKPTSDVYSLGIVMLEVLT
GKKVIEEDDNGDKLHLASFAVPIVEAGNIRGLLDTRPLPEPTPGQLRALEHVAQTARCCVKENGMDRPAIPDIVANLETA
LELYRGDEPSSVHDSPEHASSSLQWAVFPSQPEPESSEITLAEDPPGGSGDEKCKSDPGGSCSNSIDGTQHHKITNSI
>Ae.searsii.TE01.6S01G0159300.1
MEMPVGFLLGQAFSIISKIHHAVQLARENKKECHLLADRLHTLETLIYRLPARPGGEHLLAQMNATLQEAHGLVVSCGAR
SLLRAKDQAKSFDKLNGRIDSHIGALNLHLSVCIFDAVGSLQANAVPSTSASQPSSQIHWEEAAGEAAQVYWEAPTWGLA
WKDLLAATNYFSDVLGAGSSGTVYGGKLQGGVEVAVKVLKNGTQRVEDAFMAEIEILSPLRHENVLRLLAWCVEGERVLV
YERAAKGNFRNLLSGANGCALSWKIRVKVLLGLSRAIEYLHLHANPPIIHRDVSSSNVLLDSNWAPRLAGFGAAVFQATG
GEHGGQLVDEVIGSIGYIDPVYAETKVLSQAVDLHGLGMVMLEAVTGRPPVSGDDGMTESLADTVRNGHLHDVMVFPAWM
KPTSTQMVGLEMVANTAERCMWADWDNRPRITEVIENLQTAMER
>Ae.searsii.TE01.7S01G0095100.1
MMIWNGVGQVANIAQLAGVDAYGLITMIVEAARTVRRNRETCQLLARRVTMIGDLLQQLESTQLMQHLDTRNPVEQLEET
LRNTYVLIRSCQDGSYLYSCFMGGKQADQLHQVQNEITFYLQLFPLVGFVDTSRTWARLLHTAHPLGTEDTMDELLAVHH
SEHKNRTEALKVTQLEDLETPCTKSKEEQKASQVMNMEELVNLMGVGKGAELPYFSLSQILAATDNLSLQNLLGNGGFGC
IYKGKLPDGLDIAIKRHSTSSHQGLSEFRAEIEVIPNLRHKNIISLLGFCVQGKEKILVYEYMSNNSLAAIISDESKRKL
LNWSKRLQIIKGIADGLVYLHLHSQMCIVHRDLKASNVLLDPEMNVKISDFGLAKKIAPDAIVQDRVYGTYGYADPEYVA
TGMISQKADVYSFGIVVLEIICGKMSRSYMVKAKKSSSPGSLPDHARKYRKRPRKLVDPLLRASKSERAQIAECVKVALL
CVNCRPDCRPSMSEVVAMLCSVGSGRSSPAYCCH
>Ae.searsii.TE01.7S01G0095600.2
MMLWNGVSQVANIAQLAGVDAYGLITMIVEAAKTVRRNRETCQVLARRVKMIGDLLQQFGSTQLMQHTETRNPVEQLEET
LRHTYMVIASCQGSSYVYSCFTGGMQADQLNQVQNEIAFYLQLFPLVGFVDTSRTWARLLHTAQPLGTEGTVDELHVVHP
SEHNNRTEALKAIHLEDPGTPCAKSDEEQKTTMNMEEIVNLIGVGKGAELPYFSFSQILAATDNLSLRNLLGNGVFGRTY
KGKLPDGLDIAVKRLSTSSHQGKEKILVYEYMSNNSLAAVISDESKRKLLNWSKRLQIIKGIADGLVYLHLHSQMGIVHR
DLKPSNVLLDPEMNVKISDFGLDKKLAPDAIAEDIVCGTYGYADPEYVTTGMLSQKADVYSFGIVVLEIICGNNPWFYMV
KAKKGSSPGSLPDHYRKRPRKLVDPLLRASKSERAQIAECVKVALLCVHCRAECRPAMSEVVAMLCGVGSGRSSPAYCCH
>Ae.searsii.TE01.6S01G0055200.1
MSKERLPQRPDLPSAMALGRLESGMVLQESKNESSAPSWPRKVWRSAEQERWMPYGGEADSFVLTECRHAHKLILKILGA
AATARQNRLECENLAQCLHEINALFPDLRLDREMAQPLATLNHRLTEAHELVVACQSWKFIFARGVNAEWLRDVKRRILE
FHMFVKEKERLWAKENTR
>Ae.searsii.TE01.5S01G0305200.1
MATHVPQNTVLYCVAICAPHLYRYFRTGSRQTVSRVLLAVKQLTGNLLCFNPKERGGADMAQWNGMEQAATIAQLVGVDA
LGLISTIVQAAQTVQRNKETCQELVQDEQLINGLLRMLQNPEMMQREEIVNALSGLEGTLREAYSLVSSCQDCSTTYRIF
MGWKHSDQFRRVKKKIAKHLRFYPMIFHADITCRLERISNATLSTCSSQDAGGVLTSCTSHSNSEARTECSLRPVELERS
QACRSAESIAVEEHQLTILIQVKEAEVLVGSLFALEMVETAPCIHELNGPGFSGFHFSQLLSATNNFAFQCKIRSCGYAD
VYKGRLDSGLEVMIKRFHQNNSHSSFTFENEVRFHAKLLHKNVAKLIGCCSERGEALLVYESLPNGSLSDAVTGTRVSLN
CSERFKIILGIARGVAYLHDCCGIQIMHGDLNPQRILLDSYMTPKITDFAFAKVCSPDGRERHKGSLLGTRGYMDPGYVI
DRIYSVKSDVYSFGITLLEIITAKRPDALFKDAGDLVRLPTMAGSMEMYYMIDPALHGESTIAEIMRCIQIAIWCSRPNA
GDRPSMWDVLLMLSCESATLRVPETSQSQCDTQEPCEGVLSDSEITEPR
>Ae.searsii.TE01.2S01G0895900.1
MVDPVSLVGMILTMVQLIASAAETARQNKKKCWELAQRACTLANVLPDSKYPAANDQETETVMRRLKETLHEALTLIQSC
QTVTVFSRSRKAAELDGVNRKINDCITDLNFIRQVRTNHVAAPSAVPLPAQTYDHGSYYQYQAQGGGGASSSACVGYPLP
QHAPVNAHWTPAPPPYHASPAPPAPGYNLSSFYTLPTVNKIFDRVCNGFR
>Ae.searsii.TE01.1S01G0039500.1
MDLVGSVGQIVKIALQIQELVETAYQNKEDCKKIAMRVKRLRAIVERLSSTDVASEKTMIDALNDLEETFLQALKLVKAC
QTKNKVWLFLRAGNVSKQLREVKDEMMDHMHIANFGNCAQQTVIITEAFIRDPAVNPKKYFKVLSMQGEQEMQVVGSRLV
CQDTDIHVAEGDQVEDEHASYSNDVTRSEIHGEKVSFPAGSLEDTISQFRNFSSSELKAITKNFSNQHVIGKGGSAIVYK
GVLANGAEVAIKSFCVDASQDENVVRYAEVFSVLQQHENVVKFLGYCHETKIQMVPIEGKCVAAERRHMLVVEEYMPNGS
LSDIIDGSSRQLDWTSAFRIIRGIAQGIAHIHTKGAVHLDLKPANILLDSNMNPKICDFERSKILNQKDEDVAERVTQEL
AGTLGYLPPEYIADGIFSFKHDVFSFGILLLHTISKSGLLQDSTDWIPNALKGEDNMDSLLDPSSRDESELKEIKRCMDI
GLQCTAKERAERPTMLDVIDLLDGKELLRKPPTGNKASSFKKKGKA
>Ae.searsii.TE01.3S01G0796500.1
MSALLKRHISKRSSRESILSQGTAREWDSSVDALCSCCAMVKKRKPARGPSSTTLGQQKSQLQQIAGVARDIKDAAETVL
QNTEACTGIRKRASTVSALLLKLENTEMVEEQAMKDALNKLLKIFRRAHTLIMACQKSGVVTMLVCSPPCKLSKQLSAVL
DQLVPNINALIAVIVNSCTVRPHRYKRTRNTPAAPRAPTNILSARQTSGGTLSKFGDWDTSG
>Ae.searsii.TE01.5S01G0292800.1
MASPWDSPSSSLWGTLGQASNVAQLVGVDALGLVYMVVQAALAARRHWDACVRLAQHVELVGGLLRELELAELMRREATR
RPLEQLGSALRRCYALVTACQDCGYLRRLLLGARMADELRAAQHEIDMFIRLIPLISLVDNSTNSRRAKAEEGVLSVVTD
NSSSHIRSVLKPSPARALEFSEIQVQGATEPCTVGKKPSVGKVDLQEQKIFNIEELAELCTRIEETCVGFAKFNFFQIVD
ATDNFSERRILGFGGFGTVYKHATIFDFDSELQLAKLQHTNLIRLLGWCIHGKERILVYEFMQNSSLDHYISDRTKGQLL
DWSKQFKIITGLTEGLVYLHKGSMSCLVHRDLKPHNILLDYNMSPKITDFGSARTLSSDVAEGRTSRVVGTSGYKAPEYA
SRGVYSTKTDVFSFGVLVLVIISGRKNTILEKQEDTVGDLVRDAWHMWKGQRLHELVDPLLGDRYEVAEIKRCAQVALLC
AQEDPADRPAMTGVAAMLNSESISLPMEPKQPSGLIHGCADRGTTSTYIGQSSRTIYLIKDAGVLGATTASTSAMNKVV
>Ae.searsii.TE01.7S01G0664100.1
MASPWDSPSSSLWGTLGQASNVAQLVGVDALGLVSMVVQAALAARRHRDACVRLAQHVELVGGLLRELELAELMRREATR
RPLEQLRGALRRCYELVTACQDCGYLRRLLLGARTADELRAAQHEIDMFIRLIPLISLVDNSTNSRRAKAEEGLLSVVTD
NSSSHIRRALEFTKIRVQGDTELRNVGEKRFVGKVDMQEQKIFNVEELAELCTRIEETCVGFAKFNFFQIVDATDNFSER
RILGFGGFGTVYKGRLPNGLMIAIKRVDEHATIFDFDSELQLAKLQHTNLIRLLGWCIHGKERILVYEFMQNSSLDHYIS
DRTKGQLLDWSKRFKIIKGLMEGLVYLHKGSMSCLVHRDLKPHNILLDYSMSPKITDFGLARTLSSDVAEGRTSRVVGTS
GYKAPEYASRAVYSTKTDVFSFGVWIISGRKNTILDKRGDTVGDLVRDAWHMWKDQRLHELVDPLLGDRYEVAEIKRCAQ
VVLLCAQEDPADRPAMTGVAAMLNSESISLPMEPKQPSALIHGCADRETTSTYIGQSSRTIDITITSSAPMSTRVRIILD
PEV
>Ae.searsii.TE01.7S01G0185300.1
MEAVSTILALAQKIAKAAETARQNKDRCLDLADRARTVGDILREDHDSGASIVAGGGGSAAGLIRSPALARLKAALDDAL
ELVESQPQSGGLGWGVALLTSGTAAARFQLVEARISNCVGDLGLAELVAARHRAHDANTRAALSLLRRVLPKQFEPSPQP
QAQGEVVKSLLTCQCKHSAPTPPQQGEVVESLLTCQHQHSTPTPPQQGKIVESLLTRQHKHSAPTPPQQGEVVESLLTRQ
RQHPASTLPQQGEVVESLWTRLREQPAVESCVNRKPEMKYSDGCKSKADGRTRFHENPLQHQRMLRWTIYNEINGGHARS
PKHEDVL
>Ae.searsii.TE01.7S01G0572600.1
MASPLDSPSSSLWGTLGQASNVAQLVGVDALGLVSMVVQAALAARRHRDACVRLAQHVELVGGLLRELELAELMRREATR
RPLEQLRGALRRCYALATACQDCGYLRRLLLGARMADELRAAQHEIDMFIRLIPLISLVDNSTNSRRAKAEEGVLSVVTD
SSSSHIRSVLKPSPARALEFSEIRVQGATELCIVGEKPSVGKVDLQEQKIFNIEELAELCTRIEETCVGFAKFNFFQIVD
ATDNFSERRILGFGGFGTVYKGQLPNGLMIAIKRLDQHATIFDFDSELQLAKLQHTNLIRLLGWCIHGKERILVYEFMQN
SSLDHYISDRTKGQLLDWSKRFKIITGLTEGLVYLHKGSMSCLVHRDLKPHNILLDYNMSPKITDFGSARTLSSDVAEER
TSRVVGTSGYKAPEYASRGVYSMKTDVFSFGVLVLAWHMWKDQRLHELVDPLLGDGYEVAEITKCAQVALLCAQEDPADR
PTMTDVAAMLNSESISLPMEPKQPTALIHGCADRDTTSTYVSQSSRTIDITITSSAPMSTRVRIILDPEV
>Ae.searsii.TE01.7S01G0185400.1
MEVVVSAIVKVVEEIVNSVETNRQNSESCLDLAGRARAVGHILLLDSSTASMTSSGSGYTPSLERLKAALDDALKLVKSH
ESRGFAGGVRKLITSSSTAAKFRSIETRITACVVDVGLAKDNRTRRPRFDRHSSVVAGGSTRTLSLQPRTTTHRAGQQHH
NSQPATLLSQLSGTRALQSSQSVLPPSQQD
>Ae.searsii.TE01.7S01G0010400.1
MADPLSTIMEVVGYGFKIMSLLDNAKHNAEDCRTIHAFLLNLSAIAHRLQGLPKIMVDDLMRDTADGLHKALKRASEFVA
KCERKGVLRRAFNAKDIAEKLRGVCLDVLLNMNAVQLNMNAMHLANDDLNSSKLAELKEIVAKILHIVATQPTVHLQEEV
QNLVEDDQISSQIQNKGAARRTVVASSQNKNKREAEKTDVARPDVKIQNNKKLGRRRVVPHASLADGLAESTSAASVVGQ
GSSTVIINKASSSISKSVDEAQSVGVSAAPFHPQKIISISKEPEETGGYKIYTCSSETSKLLEVYPQRLLFPLEPKNKET
TGSGCPVTLTNSTNDYVGIWIKPINGKFKETEIMEPHSTLVVYATMKMHAQPPKDKVEFEVLMIILRSKQDHGKLKSFIV
DKLNMDSGFMLHVKNLKAEVYRAMLTAITCDPASCQIISRPIEDTTLVTSIDAHPTKPWIVTGHEGGSFSIWDYQKQETV
MKLQVNEVPDKGAWQRPAFFQYIKETSVQHSVFSVKFTAEGKRLVVGDGRGYIYVYDSTDTKLHEVEKFRAYDKKSVNSL
GAHPTKPYLLLSSSAFSRNIKLWDRSENWKFQNFYVKPENTYYDGVRSVKFNPRDTNTFACLTVEDRVKVWNIKTSILEA
TLKGPFVMADYFFTSGHQHLMVTLKFDSHNSEIWDLKTRKVVHTLSVSGHKTTWVACHPKLPILVTMLDDGTVCLWDAST
YRLEKMVHNTNRECRDLVFVRDTNGLPRLAMAFKTMIAIVEVNLPIVNTSNASGRIQARQRRPSGRLG
>Ae.sharonensis.TH02.3S01G0013600.2
MEAVGQAAAVAQLVGSTGTVGLIQRIIRATETTRQNKRECQHLALRVSVIWELLPRLSLEPGLESPLKELGKTLGEAHKL
ILACQKRSTAGTLLNASRDAHTFRELNASIDSLLSLFPLIVASRLGRILPPDDHDGESITLTGPPPSSSYGSLQTQPYED
GESSQPWETVINTLLSCREMSDQVMELNALKGILVDANAEPIRLSYPFLSSITGDFSQEIGRGGFGIVYQGDIGTSKVAV
KKLFISESFSDTLFVDEIKCLLRAKHNNVVRFLGYCADTHGKLASFNGNHVMSELPHRLLCFEYVPNGDLRKYLKDESHK
DEWKIRYQMIRGICRGLNYLHGQRVNHLDLKPANILLDACMEPKIADFGLSRCFDEGISRVHTNVVRGTVGCIAPETINN
GEITFKSDIYGLGIIIIKLLTRCNNCDFENWLTSLDMDHPRVMSLAEIAQTCVQMDQHKRPTICEIMQKLDEIESM
>Ae.sharonensis.TH02.3S01G0013000.1
MAFTFVGSAAAVTQLIGQAAGLISMIVQAVETARQNKLECAHLARRVSTVHGVLSSLRDDPEAVPPLAELINTLQEAHQL
VLSCQRRSTADRFFRAGRHADTFRDLNARIISDISVLSLGLLTLIANHTGVPAVGPVPAPGSGSGSPHAQTIMSHVSSLS
SHCPRTFTWAEIAVATNDFADEIGGGCSWTVYKGLLHDGPEVAVKVMDKQGRDGLEDAFVPVLVIGFRLRHDHIVRLVGW
CAEEDDRMLVYEHMSNGTLRHRLQRVRGGSTSSPAPWRTRVAALLGTSRAIHYLHCGAQPVVIHRNISSSNILLDMNWTP
RLSGFGSAVYQAAGEEHGGQLVEEVVGTPGYIDPDYSRTKRVSTASDVYSFGVVMLEALTGEDPAATLQLDSWLLAIRNG
KLEDVLDRRPSLDRSLPQMEALQIVADTAVRCLSLMDRPAMSKVVANLEEALQMIRSHEPMSMARWSLIRRRTSDN
>Ae.sharonensis.TH02.2S01G0032700.1
MALWTGLGQAATVAQLVGADIGGLISMIVQAAMTARQNRSECEQLARRVLMIAQLLPHVQEPEAAQPLAGLGDTLRDAHE
LVVSCQGRSAAYQLIMAGRTAERFREVQSKIDSYLILFPVISHIGITRRLERIYNILVQDGSTRDEPSHSLPQSSQLQES
FVMAQDVLPHGTQEFTLAEIVAATNNFAFDTKIGHCSSGSVYRGRLHDGREVAVKCKRSSLLDKWYSQSLEDEYQKELDI
LSRLRHRHIIRLLGSYVTVSKEKRQLTTPQKKKKGILTISRQRKEPTEPEGLFFTREEPEGHVLVYEYMENGTLFNHLHS
GQAGSSMLSPVTVSWKMRINVLLGVSHAIEHLHCHANPPIIHRDIKSANILFDASWVPRLSDFGSSVVWDMATQEEGMEV
PVIGTFGYLAPEYAIYGLLKPASDVYSLGVVMLEVLTGKSAYSQLKDDGTGGPLTDFALPIIEVGNIEELLDRRPVPEPT
PWQLQAMKRVAQIAWCCGKLDAKDRPAISDIVANLEMAYELICRDEHGSVDEPCLWPFVEQIDLPLDSPHSRSSSSAGYH
SELESEVLEEGR
>Ae.sharonensis.TH02.2S01G0787600.1
MAATTASLAGLATVAQLALYVHGLVTKITGAAETARQNKLECKNLASRVSVIGDLLLQLQDPAVAQPLAGLGHTLQEAHD
LVVACQKWSARRKFLYADDQAERFREVNRRIDSHLILIPLLSHISITRRLDQICPPNPTSVLLPVAPTMVVGSASVPLVG
SGSRSAQLQEHAMVQYTAVEFSSAEIAVLTGNFGHVLSEDGSATVYKGRLHDGLEVAVKSLKNHGQQRQEQEGAFVAELE
TLCHLRHDHVVRLVGWCAEDDDRMFVYQYQHTSNGTLRDHLQGGGFASPVTSSWKARVLALLGASRAIDHLHRVATPRII
HRNVSSSIILLDESWAARVSGFGAAVLQEPTADGQLVGEVAGTLGYIDPEYHRTRRVSPASDVYSFGVVMLELLTGRPPS
WESKDPNTLVGFAAPIIERGGLGSVLDWRPSPAPTPGQMEALKLVAYTAARCLWPQPQDRPAMSNVVTNLEATLGLIDSD
EPK
>Ae.sharonensis.TH02.3S01G0013100.1
MASAVMGDAAAMAQLIGQASGLIYKIIRAVETARQNRRECELLARRVPTINGVLSRLPKDPEVAPPLQELKSTLEEAHDM
VVACRSWGAARQFFGSRRHAECFTQVNARINSDVGILNLSLSSYMARRQPNQVLRPDHVGVTAATIATAPWPWPGSSSGS
LETQMVVSQQSQVSLISSDNPRVLTWSEIAAATSFAVELGRGRSGRVYKGRLQFHFHHGMEVAVKVLEKHARKGVEDAFV
AEFYILSGLRHDNIVRLVGWCTEQEYRMLVYEHMGNGTLSDHLHRVGGGPSSSPVSASWRTRLEVLLGAAQAIEYLHRGA
DPLVIHRNVSSSNILLDSSWTPRLSGFGSAVFQEAGREHGGQPVGEVMGTFGYIDPEYSYTTHISPASDVYSFGVVMLEA
LTGRPPVIYGVTLLVDSALPSLQSGKLPDVLDRHPALQPRQLEALDLVAQTAIRCLCPRGHNRLAMSEVVANLQRALEII
RNNEPMPWGRASLI
>Ae.sharonensis.TH02.2S01G0051000.1
MALWTGLGQAATVAQLVGADVGGLISMTMQAALTARQNRAECEQLARRVLMIAQLLPHVQLADDPEATAWPLAGLGDVLR
DAHELVVSCQGRSAAYQFVMAGRTAERFREIQGRIDSYLILFPVISHIGITRRLERIYNVLVPDDSATTGGCSFLWSLFQ
DVEIVPHGTQEFTLAEIVAATNGFARDTVIGHGGGGRVYRGRLHDGREVAIKRITRVQSGNLQLELDIMSLLRHRHIVRL
LGSCVTAVTDKRKKRLLTTRRRKEPEEEPEGLIVYEYMENGTLYDHLHRDQGSSAPSPVTMCWKMRIEVLLCVSRAIEHM
HCHANPPIIHRDIKSSNILFDASWVPHLSDFGSSVAWHVASDKESSGLECPVTGTFGYVDPEYCLRGRVKPASDVYSLGV
LMLEVLTGERAFLQGGLKIKEDLACFASPIIEAGNLVELLDKRPVTEPTSWKLHALKRVAQIARCCVKWVGSARPAISGI
VVNLEMVHELMCRDEPSSVDESIPWSFLEKVDEYLFRNICTHIPSVSTDSQYSYLQSRHLFFTSKFSIPNPP
>Ae.sharonensis.TH02.7S01G0870100.2
MALWTGLGQAATVAQLVGADVGGLISMIVQAAMTARQNRSGCEQLARRVLMIAQLLPHVQEPEAAQPLVGLGDALRDAHE
LVVSCQGRSAAYQFIMAVRTAEKFRVVQSKIDSYLILFPVISHIGITRRLERIYNVLVTDDSTRAEPSPPPQLQESTGVL
PLGTQELTLAEILAATNNFAPGTKIGHGGFGTVYRGRLHDGREVAVKHITSLACLFMMDYNTELDLQRLRHKHIVRLLGS
FVTVSKDKRLLTTLQRKEKGLQTRRRKEQEVPEKPERLIVYEYMENGTLFDHVHVHAGEGSSMLSPVTVSWKMRIDVLLG
VSRVIKHLHCHANPPIIHRDIKSRNILFDANWVPRLSDFDFSVAFHMESEDSELDTEVIGTIGYLDPEYQHTGILKPASD
VYSLGVVMLEVLTGKEVYSQCVGELDVNAGLASFALPIIEAGNFEELLDRRPVPEPTPGQLKALEHVAQTARCCVKLNGK
DRPAISDIVANLEMAHELMCRDDEPGSVDESGSHPNWCSNHPISSLLRHMGNARFW
>Ae.sharonensis.TH02.2S01G0787800.1
MAGLEFVVLAVPAAAVARLVFGLISDIVKKADTARQNKLECNHLKRHVSQIGRLLPRLQLQDPEVAEALAGLRDTLQEAH
VLVVACQKSNMVREIFSAGEQAMKFTQVNGRIDSHLLVIQLLSQISITHRLDQFLSPNHTSILVPSPGYGDDYGSGSRSL
QLKEFAKVPYVGSTSTHAVVHFTSAEIAVLTGNYGHVLSEDSSGTVYKGILQDGQEVAVKSLKNKGSQREGAFVSELETL
CQLRHDHIVRLVGWCSEDDDRMFIYQYQPMSNGTLRDHLTQGGSEGSASASPVTSSWKARLQTLLGVAGAIDYLHRFAVP
GIIHRNVSSSSILLDKSCVPCLSDFGAAILQVPTTGGQHVGDIVGKVGYTDPEYCRTRCVSPASDVYSFGVVILEALTGR
PPSWEGKDPNIALVGFAVPAIESGNLRSVLDRRPSPEPTPRQMEALELVAYTAARCLWQQDRPFMSNVVINLHKALGLMD
GGEPKRLQWS
>Ae.sharonensis.TH02.7S01G0117300.1
MMIWNGVGQVANIAQLAGVDAYGLITMIVEAARTVRRNRETCQLLARRVKMIGDLLQQLESTQLMQHTETRNPVEQLEET
LRHTYVLIRSCQDGSYLYSCFMGGKQADQLHQVQNEITFYLQLFPLVGFVDTSRTWARLLHAAHPLGTEGTMDELHAVHH
SEHNNRTEALKVTQLEDLETPCTKSKEEQKASQVMNMEELVNLMGVGKGAELPYFSLSQILAATDNLSLQNLLGNGGFGC
IYKGKLPDGLDIAIKRHSTSSHQGLSEFRAEIEVIPNLRHQNIISLLGFCVQKEKILVYEYMSNNSLAAIISDESKRKLL
NWSKRLQIIKGIADGLVYLHLHSQMCIVHRDLKASNVLLDPEMNVKISDFGLAKKIAPDAIVQDRVYGTYGYADPEYVAT
GMISQKADVYSFGIVVLEIICGKMSRSYMVKAKKSSSPGSLPDHERKYRKRPHKLVDPLLRASKSERAQIAECVKVALLC
VNCRPDCRPSMSEVVAMLCSVGSGRPSPAYCCH
>Ae.sharonensis.TH02.2S01G0929400.1
MMVDPVSLVGMILTMVQLIASAAATAQQNKKKCLELAQRAGILANVLPNYTYAAANDQHTARVLHTLKEALDEAQTLIQS
CQTRSTFGMCSRSRKAAELDAANGKINQCISDLNFIRNAPINHVAAASPAPLPAQTYDHGSYYQYQAQGAGGVGYPPPQH
APVNVHWTPAPSPYHASPAPSASGYNPSSLRTLFPTVNKVFDSMRNGFR
>Ae.sharonensis.TH02.2S01G0929600.1
MVVDPVGLVSMILTMVQLIAKAAETAQQNKKKCWELAQRVRTLANVLPNYTYPAANDQETETVMRRLKETLDEALMLIQS
CQTVTVFSRSRKAAELDGVNRKINDCITDLNFIRQVRTNHVAAPSSAPLPAQTYDHGFYYLHQAQGGGGASSSACVGYPP
PPQHAPVNVHWTPAPSPYHASPAPSASGYNLSSLYTLPTVNKIFDSMCNGFR
>Ae.sharonensis.TH02.5S01G0680700.1
MDIAVGSVRQITQVAMAIKVAADTVQKNKQDCRKIAARVNRLAAILSWLESTDMVRHPAMRAMLEELESTMDQALTLVKA
CQEKNGIAHLFSAKSLSKDLRQVNQDISDRMMDAMFATSAQVTITLVTQIQEGALVPACLQTQDAGAFERSSANGPSECI
NCCVEIVFAEGSEDVNVPSYLTKFSFSEIEVATNNFSEQNLIGEGSLFTIYKGVLPDGHEVVIKRPRAECDIGFPVWLQH
ENVVTTLGYCLDGLGEIVVEEFMPNGTLSEIIKGSPRRLDWPSTFQIIRGIAQGLAYLQTMCAVHLDLKLDNILFDSHMN
PKIFSSERFKILLEQGVTEIVTEESVSTMGNAPPEYITDGIISMKSDVFSFGVLLLRTLIGMGRLVLDQHPIVWAWEVKE
AQRIKDLFNSSSCGESEITEIERGTDIALLCTQMDPSDRPSITDVLKMLNGKEKLPVPKRPSFTENKRRAAAAEEKQEEH
AVLQ
>Ae.sharonensis.TH02.1S01G0029900.1
MDLVGSVGQIVKIALQIQELVETAYQNKEDCKKIAMRVKRLRAIVERLSSTDVASEETMIDALNDLEETFLQALKLVKAC
QTKNKVWLFLRAGNVSKQLREVKDEMMDHMHIANFGNCAQQTVIITEAFIRDPAVNPKKYFKVLSMQGEQEMQVVGSRLV
CQDTDIHVAEGDQVEDEHASYRNDVTRSEIHGEKVSFPAGSLEDTISQFRNFSSSELKAITKNFSNQHVIGKGGSAIVYK
GVLANGAEVAIKSFCVDASQDENVVRYAEVFSVLQQHENVVKFLGYCHETKIQMVPIEGKCVAAERRHMLVVEEYMPNGS
LSDIIDGSSQQLDWTSAFRIIRGIAHGVAHIHTKGAVHLDLKPANILLDSNMNPKICDFERSKILNQKDEDVAERVTQEL
AGTLGYLPPEYIADGIFSFKHDVFSFGILLVHTISKSGLLQDSTDWIPNAIKGEDNMDSLLDPSSRNESELKEIKRCMDI
GLQCTAKERTARPSMSDVIDLLDGKELLRKPPTGNKASSFKKKGKA
>Ae.sharonensis.TH02.5S01G0299500.1
MASPWDSPSSSLWGTLGQASNVAQLVGVDALGLVYMVVQAALAARRHRDACLKLAELMRREATRRPLEQLGGALRRCYAL
VTACQDCGYLRRLLLGAQMADELRAAQHEIDMFIRLIPLISLVDNSTNSRRAKAEEGVLSVVTDNSSSHIRSVLKPSPAR
ALEFSEIQVQGATELCTVGKKPSVGKVDLQEQKIFNIEELAELCTCIEETCVGFAKFNFFQIMDATDNFSERRILGFGGF
GTVYKGQLPNGLMIAIKRLDEHATIFDFDSELQLAKLQHTNMIRLLGWCIHGKERILVYEFMQNSSLDHYISGTFSLHKG
SMSCLVHRDLKPHNILLDYNMSPKITDFGPARTLSSDVAEGARVGGYKAPEYASRGVYSTKTDVFSFGVLVLVIISGRKN
TILEKQEDTVGDLVRDVTWHMWKDQRLHELVDPLLGDRYEVAEIKRCAQVALLCAQEDPADRPAMTGVAATLNSESISLP
MEPKQPSGLIHGCADKETTSTYIGQSSRTIDITITSSAPMSTRVRIILDPEVV
>Ae.sharonensis.TH02.3S01G0736100.1
MVDVIGSVRPILHLALRIKEAADTVRQNKEDCLEIQECVSRLHGILSLAGDGTGTEMIVNPAVSAALGDLERSLHRALNL
VATCQGKSTISHCFTAGRLSRQLFRVQQDISSKVLIVNFAFQFTARRPITRPDDCVGRITSTVRAPPTPEPVPWDYWKKD
YLVHISPTRSSENDDSDSVHLCVEMKAAVSSRKMFSSFRVFSLSELEAATSNFSCEQVIHEGDCVTVYTGVLPDGSLVAI
KGCHDGKDLLFPVHLQHKNLVTSLGHCRYDQGEMVVEEYMPNGTLSDIINDRSQELDWPSTLQTVRGIAEGVAYLQTMRI
VHPDLKPANILFDYAMNPKIGGFGRSILMLEQGITQMKTRESLGTVGSIPPEYITDGIVSLKSNVFSFGVLFLRIISGMR
GPVLEQHPIAWALEEWEARQMESFGPSLPDESELKERKRCIVIGLLCTQMDPRDRPTMTDVLEMLNSMEELPTPDISGFL
GIRSAEQEQPWWRRSWWKRWSGGRNWSLLEKTR
>Ae.sharonensis.TH02.Un01G0012000.1
MVDVVGSVANIVELALQIKEVVETVKKNKKACREIGDRASRLSGILSCLKDEGTMSMHHHPAIGPVLVALEDILAEALHL
VRACQRRTTLWNLLKANDLCGRLDVVNRDISDRTVDAIFAVGCAQFTTIRLLSLTPLQGAAVAESSSINCCLGINMEAAP
VSPGFKIFSIFVIDRATNNFSGNNIIRKAGHATMYKGEFSDGLMVAIKRFQNPKAQARVLPVRLRHENVVHCLGYCHEAT
QDMVVEEYMPNGTLSEIINGSSKKLDLSSMLKIFRGVATGIAYLHFNHVIHLDLNPTNIVFDPEMNPKICDFEKSKIINR
DVTEQQTRELVGTVGYIPPEYIANGILSLKSDVFSFGVLLLYAINRIMKEAELDKHPIVWAWEVRGSQMMKELSEPSSLL
KELERFIEVGLLCTQEVPKDRPAMPQVLEMLNGKENLPTPKKPGFIIRVPLGISSPLTSATSEGLPTIR
>Ae.sharonensis.TH02.7S01G0202000.1
MEVVSVIAKVVQAIVKAAATARENSQRCRDLTVRVSAIGGILLLDSSTASTSSSANGYTARLRTLPLEMLKDALQEALEL
VESQQPGGFGADLMKLVTSDKTADRFQKVEDKIADWVNVVGLAEQFAAAYRARHANTGTGSAPSLAPEHHHQSLQFAPPP
TQQHQSFQCASSLPQHLESFPSLLGSSQQQSATSLLQEHQSLPQRPSLRLPSLQQHQSLHKSKQSSQSATSLLQEHQSLP
QRPSLRLPSLQQKQSLKSATSLLQEHQSLPQRPSLQLASLQQKQSFQSEESPSQQRRSSQSTTPPLQQQQSLRQRPSLRL
APSQQNQSFQPRESSSQQQRSSPSTTPPLKKTRTCRNARSFWLSPSRRSSAKGSNRSQIQTIIELAIQDDRQKKPEFEAA
TSGLSARKLASAADLAARSPALPPSQQLQHLIPRHGGTRLFAVAVATTVEVRAAKCELWCADASSRAER
>Ae.sharonensis.TH02.7S01G0203100.1
MEAVSTILALAQKIAKAAETARQNKDRCLDLADRARTVGDILREDHDSGASIVAGGGGSAAGLIRSPLARLKAALDDALE
LVESQPQSGGLGWGVALLTSGTAAARFHLVEARISHCVGDLGLAELVAARHRAHDANTRAALSLLRRVLPKQSAPSPQPP
GQGEVVKTLMTCQSLCINATATRRGHGILLTGQCKQSASTPPQQGEVVESLLTRHRKNSVPTPPQQDEVVESLLTRHHKH
SAPTPPQQGEVFESLLTGQCKHSAPTPQQQGEVMESLLTRYHKHSTPTPPQQGEVVESLLTRHRKNSVQTPPQQGEVVES
LLTRHHKHSAPTPPQQGEVFESLLTGQCKHSAPTPQQQGEVVESLLMRYHKHSTPTPPQQGEVVEYLLTGQCKHYAPTPQ
QQGEVVESLLTRHRKRSAPTPPQQGEVLKSLLTGQYKHSAPTPQQQGEVVESLLTRYLKHSAPTPPQRGEVVEYLLTGQC
KHSEPTPQQQGEVWSPC
>Ae.sharonensis.TH02.6S01G0686100.1
MADIALGSVEKVLKVAFAIQKAVETAEQNKKDCMEIGMLAAQVSSHTDRLKEKTKVMEDPAMHNVLEAMADCLHDALLLI
EKCRGKCFLLRYLKASDMSQKLRQARDEISSKIQLGTFAISIDTNIALAQRTQHAGQAENPQSGQPRAEASRPGVRKNDK
GKTMVAKVRRAESDPLSGIAQFCLSQLEAATNDFSEDSYVEGGYYKGELLHNGLDVVVAIKKFPVSNDLELQHELSIRAK
LEHRNIVKLLGYAKVEKRLCFLVEEYMPNAKSLKSIINGMSSTSRLDWPSCFKIIQGIAKALHYLHKQWVLHMDLNPDNI
LVRSDMDPVIVNFGSSVVLDGDDDTIPGDALAGTLGYIAPEKISRANVSLKSDVFSFGVILIQIITGRRVSSFDDLPEWS
SIEMIRSMKGLFDPSLAHESQLMKISMCREVGLKCVEWDPKCRPTMADVLEMLNSY
>Ae.sharonensis.TH02.7S01G0609500.1
MVSPWDSPSSSLWGTLGQASNVAQLVGVDALGLVSMVVQAALAARRHRDACVRLAQHVELVGGLLRELELAELMRREATR
RPLEQLRGALRRCYALATACQDCGYLRRLLLGARMADELRAAQHEIDMFIRLIPLISLVDNSTNSRRAKAEEGVFSVVTD
SSSSHIRSVLKPSPARALEFSEIRVQGATELCIVGEKPSVGKVDLQEQKIFNIEELAELCTRIEETCVGFAKFNFFQIVD
ATDNFSERRILGFGGFGTVYKGQLPNGLMIAIKRLDQHATIFDFDSELQLAKLQHTNLIRLLGWCIHGKERILVYEFMQN
SSLDHYISHWSKRFKIITGLTEGLVYLHKGSMSCLVHRDLKPHNILLDYNMSPKITDFGSARTLSSDVAEGRIGSGYKAQ
EYASRGVYSTKTYVFSFGVLVLVIISGRKNTILEKQEDAVGDLVRDAWHMWMDQRLHELVDPLLGDGYEVAEITKCAQVA
LLCAQEDPAERPTMTDVAAMLNSESTSLPMVPKQPAALIHGCADRGTTPTYMGQSSRTIEVTITSSAPMSTRVRIILDPE
CVV
>Ae.sharonensis.TH02.3S01G0804100.1
MADAVLGSVTNALDIVFKIKHAVDTVKRNEKECQKIKRRVERVGHTLALCQKDAELMNPEGSGTALEALREILAEALELV
TGCQEETNMCCLLIKAGEMSKQLNQVDQSISSINSDVSVAIMVCIAPHTKPLKLYQVPDGHGRSLQLDKRTRSVPHTISE
VAIEIKVALDKVQRNKAECNEIEKRVNGVNALLSQFGNTELMKDPYMRASIEKLHTTFCIARTLVMDCQKRNIIFIRSGW
ELSKQLHEVLEKIDLALDEMITISSNYECKM
>Ae.sharonensis.TH02.7S01G0100300.1
MMLWNGVSQVANIAQLAGVDAYGLITMIVLARRVKMIGDLLQQFESTQLMQHTETRNPVEQLEETLRHTYMVIASCQGGS
YVYSCFTGGMQADQLNQVQNEIAFYLQLFPLVGFVDTSRTWARLLHTAHTLGTEGTVDELHVVHPSEHNNRTEALKAIHL
EDPGTPCAKSDEEQKTTMNMEEIVNLIGVGKGAELPYFSFSQILAATDNLSLRNLLGNGVFGRTYKGKLPDGLDIAVKRL
STSSHQGLSEFRAEIEVIPNLRHKNIISLLGFCVQGKEKILVYEYMSNNSLAAVISDESKRKLLNWSKRLQIIKGIADGL
VYLHLHSQMGIVHRDLKPSNVLLDPEMNVKISDFGLAKKLAPDAIAEDIVCGTYGYADPEYVTTGMLSQKADVYSFGIVV
LEIICGNNPWFYMVKAKKGSSPGSLPDHARKYRKRPRKLVDPLLPASKSERAQIAECVKVALLCVHCHAECRPAMSEVVA
MLCGVGSGRSSPAYCCH
>Ae.sharonensis.TH02.7S01G0203300.1
MEVVSAIVKVVEEIVKAVETDRENSESCLDLAGRARAVGDIIHHLDSSTASTRSSGSGCTVMMREPSLKRLKAALDDALK
LVESQQPSGFLGGHVNRLITSGTTAARFQRVEARITACVTDVGLAELVTTRARSPPRRRCTRTHSPQPRTTTLARLHQQL
ARSPHYHRAGQQHHNSQPATLLSQLSGTRALQSSQSVLPPSQQD
>Ae.speltoides.TS01.3B01G0036300.1
MEDLGHVSAVPQLVSSAVGLIRRIIHAADTARQHKRECLHLAVRLSIIGELLPRLPLEPRLESPLRELGKTLGEAHKLIL
ACQLKRSTAGTFFELSRHADIFREVNARIDSNNSIFPLIVASRLGRILPLDDHDGESITLTGPPPSSSYGSLQTQPYEDG
ESSQPWETVINTLLSSREMSDQVMELKALKGVLIDANAEPIRLSYPFLSSITGDFSREIGRGGFGIVYQGDIGTSKVAVK
KLFISESFSDTLFVDEIKCLLKAKHNNVVRFLGYCADTHGKLASFNGNHVMSELPHRLLCFEYVPNGDLRKYLKDESHKD
EWKIRYQMIRGICRGLNYLHGQRVNHLDLKPANILLDACMEPKIADFGLSRCFDEGISRVHTKVVRGTVGCIAPETINNG
EITFKSDIYGLGIIIIKLLTRCNNCDFENWLTSLDMDHPRVKSLAEIAQTCVQMDQHKRPTICEIMQKLDEIESM
>Ae.speltoides.TS01.3B01G0034600.1
MDFAVVGNAAAVTQLVGNAAGLIRRIIQAVETARQNKRECEHLALRLSIIGDVLPGLPQDAEVERPLMELGKTLREAHDL
VTACQTWSAANQFFGARRHADSFRGVNSRIDSHLALFPLVIYSALASRLDRISPPDQAGEPTATTTAVPSPGSSSPQTQE
VLLDDPRTFTWAELCTATNNFAIELAHGSSETVYKGRLHNGRGVAVKVLEKHDRQGKDDAFVAERYILSPLRHDHIVRLV
GWCAEDEDRMFVYEHEHMSKGTLRDHLLRARSGSSSSPVTASWRARLEVLLGASRAIEHLHHRGIIHRDVSSSNILLDAA
WAPRLSGFGSAVLLFQAAGKEQDGHPVEVVGTFGYTDPEYVRTKRVRPARDVYSFGVVMLEALTGRPPVSGSWEKGEDAV
TLVDSALPTIRNEKLRDVLDGHPALQPTTPRQLEALELVAHTARRCLWPHGEDRPPMSEVVDSLEKALRIIRSDEPDLIC
YYEKGLSVKSRG
>Ae.speltoides.TS01.3B01G0034400.1
MDALGHTASVAQLVGTIGRLISKIIDAARAAHQNKRECDHLMVRLSIIGDVLPRLLQDAEVKRPLTELGKTLGEAHELVL
ACQNWSTARQLIGARRHTESFRVVNGKIDSWLSLFNVVGYAAIAGRLDGTRPPNYTTTVASSGGSFADPVRLTWADIAAM
TNYFAVELGRGSSDSEALYKGHLHDGPDVAVKVLYKDGRKDVEGAFVAEVEILFPLRHQHIVRLVGWCSEEEDRMFVYEY
EHMSDGTLRDHLSSPVRATWKGHVEVVVGASRAIEHLHGRAVIHRNVSSFNILLDGSWSPRLSVFGEAILQAATGDQVVD
VVGTPGYLDPEYRRMGRVSPGSDVYSFGIVILEALTGEDPANLQVDSTLLAIRNSKLRDVLDRRPATLRQLKGPELMAQM
VECCLCPHGKDRPAMSRVVASLERALVIINIHQ
>Ae.speltoides.TS01.2B01G0808500.1
MAATTASLAGLATVAQLALYVHGLVTKITGAAETARQNKLECKNLASRVSVIGDLLLQLQDPAVAQPLAGLGHTLQEAHD
LVVACQKWSARRKFLYADDQAERFREVNRRIDSHLILIPLLSHISITRRLDQICPPNPTSVLLPVAPTMVVGCASAQLQE
PAMVQYAAVEFASAEIAVLTGNFGHVLSEDGSGTVYKGRLHDGLEVAVKSLKNHGQQRHEQEGAFVAELETLCHLRHDHV
VHLVGWCAEDDDRMFVYQYQHTSNGTLRDHLQGGGFASPVTSSWKARVLALLGASRAIDHLHRLATPRIIHRNVSSSSIL
LDESWAARVSGFSAAVLQEPTTDSQLVGEVAGTLGYIDPEYHRTRRVSPASDVYSFGVVMLELLTGRPPSWESKDPNTLV
GFAAPIIERGDLGSVLDRRPAPAPTPGQTEALKLVAYTAARCLWPQPQDRPAMSNVVTNLEAALGLIDSDEPKC
>Ae.speltoides.TS01.3B01G0034800.1
MATLAVVGHAAAVTQLVGNAFGLICKIKRAVETARQNKMECELIVRRVPTINGVLSSLPQEPEVVAPLKELNSTLQEAHD
MVVACRDRSSANLFFRSRRHAECFTQVNLRIMSDISVLSLCLLNIIARQQTTTMATKPSSESCSGYPQQTHMVVVVPNCP
RMFTLAEISAATNNFAVELGGACSSGRVYKGRLRNGPEVAVKVLDKHGRQDVEHAFVTELEILFPLRHDHIVRLLGWYTE
EKDPMFVYEHEHMSNGTLRDHLVHVGLRTRMRVRLSGGFSSTLARVCWRTRVEVLLGVSRAVEHLHCSGIIHLDVSSSNI
LLDTVEYTTWTPRLSGFGEAVLQAPAVAGGQVVEKVVGTPGYLDPEYLDMGRVSPASDGYSFGVVMLEALTGEDPATLQV
DSSLMAIRDGKLRDVLDRRPATLPQLEALEVLAQTAGRCLYPRGKGRPSMPDVVASLEKALGIITSYG
>Ae.speltoides.TS01.2B01G0808400.1
MAGLEFVVLAVPAAAVARLVFGLISDIVKKADTARQNKLECNHLKRHVSQIGRLLPRLQLQDPEVAEALAGLRDTLQEAH
VLVVACQKSNMVKEIFSAGEQAMKFTQVNGRIDSHLLVIQLHSQISITHRLDQILSPNHTSILVPSPGYGDDYGSGSRSL
QLKEFSKVPYVGSTSTHAVVHFTSAEIAVLTGNYGHVLSEDSSGTVYKGILHDGQEVAVKSLKNKGSQREGAFVSELETL
CQLRHDHIVRLVGWCSEDDDRMFIYQYQHMSNGTLRDHLTQGGSEGSASASPTLLGVAGAIDYLHRFAMPGIIHRNVSSS
SILLDKSCVPCLSDFGAAILQVPTTGGQHVGDIVGKVGYTDPEYCRTRCVSPASDVYSFGVVILEALTGRPPSWEGKDPN
TTLVGFAVPAIESGNLRSVLDRRPSPEPTPRQMEALELVAYTAARCLWQQDRPFMSNVVINLHKALGLMDGGEPKRL
>Ae.speltoides.TS01.3B01G0034900.1
MALAVVGDAAAMAQLIGQASGLIYKIIRAVETARQNRRECELLARRVPTINDVLSRLPRTRRGGARHGRACQSWGAVRQF
FGSSDHAECFTQVNARINSDVGILNLSLSSYMARRHPNQVLHPDHIGVTTATIAMAPWPWPGSSSGSLQTQMVVSQQSQV
SLIASDNPRVLTWSEIVSATSFAVELGRGSSGRVYKGSLQLHFHHGMEVAVKVLEKHARKGVEDAFVAEFYILSGLRHDN
IVRLVGWCTEQEYRMLVYEHMGNATLSDHLHRVGGGPSSSLVSASWRTRLEVLLGAARAIEYLHRGADPLVIHRNVSSSN
ILLDVKLDAAPVRLRLGGSYTTHISPASDVYSFGVVMLEALTGRPPVIYGVTLLVDSALPSLQSGKLPDVLDRHPALEPT
PRQLEALDLVAQTAIRCLCPRWHNRPAMSEVVANLQRALEIIRNNEPMPWGRASLI
>Ae.speltoides.TS01.2B01G0034800.1
MAEIRPFRPRAKKSSNRKSKHRVQPLAGLSDTLRDAHELVVSCQVRSAAYQFVVAGRTAGRFREVQSKIDSYLILFPVIS
HISITRRLERIYNVLVPDASTTSEPPRPVPQLQEFTEAAGQEVLVPHGTREFTLAEIVAATNNFARDTLLGQGASGTVYR
GRLHDGQEVAVKCMWKKQLKRNNRVQEEFRTELAILSGLRHKHIIHLLGSCVSKDKCQQTTLQKEKRGLLTRWRKEPKEP
EELIVYEYMENGTLFNHLHPKQGSTAPSPVTMSWKMRINVLLGVSLAIEHLHCHQAHLPIIHRDIKSSNIIFDASWVPRV
SDFGLSVTWDMASDEMGFVAPYIAGTYGYMAPEYAFNTRVKPASDVYSLGVVMLEVLTGKTAFNQGKGVRAEYLADFASP
MIRVGKIEELLDRRPVPEPTPWQLQALKRVARTARCCVKLVEKERPDISDIVANLEMAYELICRDESGSVDELPDSPRTS
SVSPGGYHSDQEPKVLDEGR
>Ae.speltoides.TS01.3B01G0828800.1
MAMWTQLGDVATVAQLVGTDAAETARQNRRDCRQLARRVLIINLAAAAVAGLGDTLQEAHELLMSCQRRSEGRDREGQGL
REMQNKIDFYLLLFPVTSHIGIARRLDRIYKLLDTAGAGGEPSTLSKSSQLQESTVVAQEVVPYETHEFTFAEIVAATDY
FGPHTVIESARSARLTVYKGTLHDGREVVVKRIMDRQLDYLPERFRMELEILPRLPHKHIVRLLGSCVTASKDKRLLTTP
QKKKKSLLSWWRKEPEAQEEPEQPEWLIVYEYMENSMLFHHLHPHQGSSELSPVTVSWKTRIDVLLGVSRAIEHMHCRAN
PPIIHRNIKSENILLDANWAPHVSGFGWSVVWDMASEEWEFTGTVGYIDPECLVTGHMKPTSDVFALGIMMLEVLTGKKV
IEDDKGDVLHLPSLAVPIIEAGNSSMLMDTRPVPEPTPGQLRALEHIAQTARCCLNVKGTDRPAIPDIVANLETALELYC
EDEPSSVHDSPEHASSLQWAVFPSQPEPESSEITLAEDPPGGSGDEKCKSDPGGSCSNSIDGTQHHKITNSI
>Ae.speltoides.TS01.1B01G0039100.1
MDPVGRVTQVINIALQIQQLVETVRQNKEDCMAIAKRVEMLRDFMERLNSVSVEILTGNLNELEQTLLRALKLVKACQTR
HKVWLLLRAGNLSKQLREVKGEMTDQIQIASFASTIQHTAIFTRKYMRDLAAKPKGTDIRVADLWLKLIKVEDEDASYPT
DITRSEIHGEKESFPAGSLEDTISQFRNFSSSELKAITKNFSNQHVIGKGGSAIVYKGVLANGTEVAIKSFCVDAWQDEN
VVRYAEVFSVLRQHENIVKFLGYCYETKIQMVPIEGKCVASGRRHMLVVEEYMPNGSLSDIIDGSRQLDWTSAFRIIQGI
AQGVAHIHSSGAVHLDLKPENILLDSDMNPKICDFEKSKILNQNDEEVAERVMKDLAGTLVYLPPEYITDGIVSFKNDVF
SFGILLLQTIRKSGLRQDSTDPTQHALEGQDDVDSLLGPLSHDESELKERKRCMDIGMQCTAKERTDRPTMREVIDMLDG
KEQPQEPQ
>Ae.speltoides.TS01.2B01G0934100.1
MVVDPVGLVSLILTMVQLIAKAAETAQQNKKKCWELAQRVRTLANVLPNYTYPAANDQETETVMRRLKETLDEALMLIQS
CRTVTVFSRSRKAAELDGVNRKINDCITDLNFIRQVRTNQVAAPSSAPLPAQTYDHGFYYLHQAQGGGGASSSACVGYPP
PPQHAPVNVHWTPAASPYHAYPAPSASGYNLSSLYTLPTVNKIFDSMCNGFR
>Ae.speltoides.TS01.6B01G0099600.1
MDIAQPAGADAVKLVVMIVQAAQTVRHNKKTCQQLVNRAQMIGGLLEKLQQGSEKMQQPEIRSPLKNSSYVYQFLMGRKQ
ADQFRVVQNKIDSYLLLFPLISHIETAAQLDQILNAVRPQAAEVVPKLLSGCSNYGATKCSSRDARIEVCGISERVHAIN
EPFAVKESQQAGSSNVVESLSTNQSRMRRRCCGEHKESPTIHRLTGDEVQFLPVGGCYQKFCPANQIGKGTFGCVYKGRL
RDGLEVAIKRRSEVPPSPSKLDFQTLEFSNEVCFLPELQHTNIVKLLGCCIHGAERVLVYEYMANGGFDTFVFGARTKRA
YLDRPTRSKIMKGVAEGLLYLHKQCGLYIIHGDLKPSNILLDSDMNPKISDFGIARKYSPGVDEEFTDRVVGSTGFIAPE
FQKRGLFSTKSDVYGFGALLLEVISCKRCFSLSSGADYGALNKRAWVLWGRGRLMKIVDPHLRGESHAVEEE
>Ae.speltoides.TS01.2B01G0359600.2
MVDPVSLVSMILSMVQLIARAAQTAQHNKKRCLDLAQRAATLANVLPSYTHAAANDVQTARVLKTLKEALDEAFTLIQSC
QTRSILGIFSRMAAELDGVNGKINDCITDLNFIRDAPTNHVTAASSVPAKTYDYASYYQAQGGGASSACVAFPTPQHAPV
NVQWSPGPSPYHGFPPPQHAPVNVQWTPGPGPSPYHYHASPAPSGYNLSSFYTLPTVNKAFNRVRNGFR
>Ae.speltoides.TS01.5B01G0294700.1
MPHRTLYCVAICVPQLYRYFRTRWRQAVSGVLLTIEQPTGNLLWFSPKGRGGAAMAQWNGMEQAATIAQLVGAAQTVQRN
KETCQELVQDVQLINGLLRMLQNPEMMQREEIVNALNGLEGTLREAYSLVSSCQDCSTTYRIFMGWKHTDQFRRVKKKIA
KHLRFYPMIFHADITCRLERISNGTLSTCSSQDAGGVLTSSTSHSNSEARTERSLRPVELERSQKCRSAESIAVEEHQLT
SYQEIAEPFARKQRFRWGHCLPWKTVETAPCIHELNGPGFSGFHFSQLLSATNNFAFQCKIRSCGYVDVYKGRLDSGLEV
MIKRFHQNNSHSSLTFENEVSFHAKLLHKNVAKLIGCCSERGEALLVYESLPNGSLSDAVTGTRVSLNWSERFKIILGIA
RGVAYLHDCCGIQIMHGDLNPQKILLDSYMTPKITDFAFAKVCSSDGRERHKGSLLGTRGYMDPGYVIDRIYSVKSDVYS
FGITLLEIITAKRPDALFKDAGDLVRLPTMAGSMEMYHMIDPALHGESKMAEIMRCIQIAVWCARPNAGDRLSMWDVLLM
LSCESATLRVPEPSQSQCDTQEPCEGVLSDSEITEPR
>Ae.speltoides.TS01.3B01G0845000.1
MRLSQRETSNRMHDTNFCERVSEVNPLTRDSEWDSSVDALCSCCAMVKKRKPAQGPSSTPVGQQKSQLQQIAGVARDIKD
AVETVLQNTEACTEIRKRVSTVSALLLKLDNTEMVKEQAMKDTLNKLLKIFRRAHTLIMACQKSGVVTMLVCSPPCKLSK
QLTAVLDQLVPNINALIAVIVNSCTVRPHRYKRTRNAPAAPRAPTYIQPERETSRGVAARPLPKFAEWDTIQAGRD
>Ae.speltoides.TS01.7B01G0185200.1
MDLVASVTGVVKIALQIQELVETVHQNKDDCKKIATRVERLRAIVQCLHDTDVSSTKPMIDALNELEETFRRALKLVKAC
QAKNIVCLFLRAGNVSKQLREVKDEIMEHMHIANFSNGVQQTVMYTRAYITNPAAMPKKLLKVQSMKGEQEISVVGSHLV
RQDTEIWVDEDATGVEDAHASYSTNDTRSEVRDEQEGLPAGSLEYNISRFKNFSLSELKASTKDLSNDRVIGRGGFVTVY
KGVLTNGAEVAIKMFIAGRGQDDGLARYAEVFSVIGEHENVVRFLGYCHEMKIEFMRWEDKCVPAERHHVFAVEEYMANG
SLSNIIHAGLDLHISIIRGIAQGVAHIHTKGTVHLDLKPDNILLDSNMNPKICDFGLSKILNQDDELGGEGVTRELVGTM
GYFPPEYIADGIFSFKYDVYSFGIILVKTISMSGLLQDSTDWVQYAQEGLDDVEDLLAPSLHDEPELKEIKRCMKIGVQC
AAKERIDRPTMGDVVDMLDGNKQLQRTPMRNKASSFKKKGKA
>Ae.speltoides.TS01.3B01G0844900.1
MVDAVGTVTKIVQVALKIKKAADLVKQNEDVCKQIQSRVEILGTTLSQYQNSMEVMNNLAVRAALEALDEILGESLKLVT
DCQEENTNFVCLFYTAGNLSQ
>Ae.speltoides.TS01.1B01G0181700.1
MASPWDSPSSSLWGTLGQASNVAQLVGVDALGLVSMVVQATLAARRQRDACVRLAQHVELVGGLLRELELAELMRREATR
RPLEQLRGALRRCYALATACQDCGYLRRLLLGARMADELRAAQHEIDMFIRLIPLISLVDNSTNSRRAKAEEGVLSVVTD
SSSSHIRSVNFCCVFYHRFLKFKSKVLSVLKPSPARALEFSEIRVQGATELCIVGEKPSKIFNIEELAELCIRIEETCVG
FAKFNFFQIVDATDNFSERRILGFGGFVTIAGSVAQRTYVAIKRLDQHATIFDFDSELQLAKLQHTNLIRLLGWCIHGKE
RILRFKIITGLTEGLVYLHKGSLSCLVHRDLKPHNILLDYNMSPKITDNADMTGTLSSDVAEGRTSRVVGTSGYKAPEYA
SRGVYSTKTDVFSFGVLVLVIISGRKNTILEKQEDTIGDLVRDAWHMWMDQRLHELVDPLLGDGYEVAEITKCAQVALLC
AQEDPAERPTMTDVAAMLNSESTSLPMVPKQPAALIHGCADRGTTPTYMGQSSRTIEVTITSSAPMSTRVRIILDPEV
>Ae.speltoides.TS01.1B01G0039200.1
MDLVSSVSDVFKIGIQIQELVETVQQNKEDCKKIASRVEWVRAIVESLNNTDMSSEKHMIDMLKALETMFLGALEFVKTC
QTKNSVWLFLRARNVSKQLREVRIDIKDLVQIITLANVVQQNVKNKGHSNNDPANPEVCGESFRVADGDK
>Ae.speltoides.TS01.3B01G0836500.2
MADAVLGSVTNALDIVFKIKHAMDTVKRNEKECQKIKRRVERVGHTLSLCQKDAELMNPEGSGTALEALREILAEALELV
TDCQEETNICCLLIKAGEMSKQLNQVDQSISCINSEVSLAIMVCIAPRTKPLKLYQVPDGQGRSLQLDKRTPSVPHTISE
VAVEIKVALDKVQRNKAECNEIEKRVNGVNALLSQFGNTELMRDPYMRASIEKLHTTFCIAHRLVMDCQKTNIIFIRSGW
ELSKQLHEVLEKIDLALDEMITISSGYECTVRQSGLPSILASQGICISLNLS
>Ae.speltoides.TS01.7B01G0180600.1
MEVVSAIAKVVQAIVKAAATARENSERCRELAVRASAIGGILLLDSSTAGTSSSANGYTARLRTPSLEMLKAALEEALKL
VESQQPGGFGAELKKLVTSGPTADRFKEVEDRIAAWVNIVCLAEQSAARARHANAGTGSATTSLAPEHHHQSLQFATTSS
QQHLSFQSATSLLQEHQSLPQRPSLRLPSLQQKQSSQSATPQLQEHQNLPQRPSLRLPSLQQKQSLKSATSLFQEHQSLP
QRPSLRLPSLQQKQSLKSATSLLQEHQSLQQRPSLQLASLQQKQNFQSEESPSPQRRSSQFTTPPLQQRQSLRLAPSQQN
QSFQPRESSSQQQQSSPLQSGESAVAAAIELAVHSTIVAAAPEFEAATPGLSARKLASTADLAARSPALPPSQQHQQLIP
CHGGTWIFAVAIATTVEVRAAKCELWCADASSRAER
>Ae.speltoides.TS01.7B01G0180800.1
MEVVSAIVKVVQEIAKAVETDRENSESCLDLADRAHAVGHIIHHIDSSTASTRSSGSGRTVMIREPSLKRLKAALDDALK
LVESQQPSGFLGGHVNRLINSGTTADRFQRVEARINACVNDQFSDRARSPRYHLAGQQNTLSLSPQPRTTTVGAAGHLIS
QLARLHQQFSTGARSPQYHRAGQQHNNSQLAMLLSQLSGTRAFGPCYRRRSNTRS
>Ae.speltoides.TS01.3B01G0834900.1
MADAVLGSVTNALDIVFKIKHAVDTVKRNEKECQKIKRRVERVGHTLSLCQKDAELMNPEGSGTALEALREILAEALELV
TDCQEETNICCLLIKAGEMSKQLNQVDQSISCINSEVSLAIMVCIAPRTKPLKLYQVPDGQGRSLQLDKRTRSAPHTISE
VAVEIKVALDKVQWNKAECNEIEKRVNGVNTLLSQFGNTELMKDPYMRASIEKLHTTFCIARTLVMDCQKRNIIFIRSGW
ELSKQLHEVLEKIDLALDEMITISSGYECTV
>Ae.speltoides.TS01.3B01G0752500.1
MADVVGIPTEILRLALAIRQAANTVRQNREDCLEIQRCVNRLHGIMSSAIRGTDTDMIANLAVRAALGDLERILRRALDL
VTTCQRRSTICHCFTAGRMSGQLLRVQRDIANQLLMVNFAQVTTLLITTRPVPREGPVYRPVELWDYWKNDFVHIPPAPR
SEDTIYDSIHFCMEVTAAVSSRSRLRVFSMSELEAATNNFSCEVIEAGDCVTVYKGVLPDGNVVAIKRSHDEKDLLFPVH
LQHKNVVTSLGYCPHEQGKLVVEEYMPNGMLSEMINEMSEQLDWPSMLQTVQGIAEGVAYLQTMRVVHPDLKPSNIFFDS
DMNPKIGGLGRSKLVLEQGVAQIKTEELLGTVGNIPPEYICDGIISMKSNVFSFGVLFLRIISGMRGPVLNQHPIAWALG
VWEARQMESFGPSPQDQSERKERERCICIGLLCTQMDPRDRPTMPDVLAMLNGQDELPSPELSCFTGIGSAEQEQPWWRS
SWWKRRSDGRNWSLLEKTR
>AET3Gv20018900.1
MDVLGNTASVAQLVGTVGRLISKIIDAARTARQNKRECEYLTVRLSVIGEVLPRLPQHAEVKRSLTELGKTLGEAHQLVL
ACQNWSTARQLIAASRHADSLKEVNGRIDSHIGLLNLVFTTSGSGDQTRPPYHTDTASPGCSSGGPAAPVRLTWAQIAAA
TDYFADEISRRSSEVLYKGRLRDGTETEVAVKVLSKNGRQDVEGAVVAEVEILFPLSHPHIVRLVGWCSEEDDRIIVYHH
EHMSNGTLRDHLLRLRVRVRVQARLRGGSSFSSSPVRSTWKARVEVLLGASRAVEHLHRCGVIHRNVTSFNILLDASWAP
RLSGFGQAILLAAPGDQVDTEVVGMPAYVDPEYRRTERVSAASDVYSFGVVILETLTGEDAATMQMDSVLLAIRNRKLRD
VLVRRPAATPRQLEALELVAHTAECCLFSDGNDRPAMSNVVANLARALTIINTKQSVIS
>AET2Gv20045400.1
MALWTGLGQAATVAQLVGADVGGLISMIVQAALTARQNRSECEQLARRALMIAQLLPHVQEPEAAQPLAGLGDTLRDAHE
LVVSCQGRSAAYQFIMAGRTAEKFREVQSKIDSYLILFPVISHIGITRRLERIYNVLVPDDSTRDEPSSFPQSLQLEEST
ELAQEVLPHGTQEFTLAEIVAATNNFAPNTVIGEGGSGKVYMGRLYDGRAVAIKSLNNSQSQYLEEFCTELDILSRLRHK
HIISLLGSCVTVSKPKRLLATPQKKKKRQLTWWRKEPEEPEELEELQRFIVYEYMENGTLFDQMHSDHGPSTMSPVTGSW
KMRIAVLLGVSRAIEHLHCHANPPIIHRDIKSANILFDANWVPRVSDFGLSVVWDIASEESELKVDRVVGTFGYFAPEYA
FYGLLKPASDVYSLGVVMLEVLTGKSAYSFFMNDGTNVPLTDFALPIIEVGNIEELLDRRPVPEPTPWQLQAMKRVAQIA
CCCGKLDAKDRPAISDIVANLEMAYELICRDEHGSVDEPCLWPFVEQVDLPSDSPHSRSSSWAGYHSELESEVLEEGR
>AET3Gv21139500.2
MTLWSELSDVATVAQLVGADVAGLISVIMLAAETARQNRRECRQLARRVLIISRLLPLVQDPESARPMAGLCDTLREAHE
LLQSCQRRSAAYRLFMAGRKAVRFREMQNKIDFYLLLFPVTSHIAIARRLDRIYNLLDTTGAGGEPSTLPQPSQLQQEST
VVDQEVVPYEIHEFTFAEIVAATDYFDPHAGVESDQSVTMYRGTLHDGREVAVRRIMDRQSSFLQEEFRTELEILPRLQH
KHIVRLLGSCVTARKDQQQKKKRLLSWWRKEPKEPEWLTVYEYMENNTLFHHLHPDQGSTELSPVTVSWKTRIDVLLGVS
RAIEHMHCHANPPIIHWNIKPANILFDASWVPRLSGFGSSVVWDMASEESGMTCTVTGTIGYIDPEYMTTRHVKPTNDVY
SLGIMMLEVVTGRKVIEKDDQGDILPLTSFAVPIVEAGNIRGLLDTRPVPEPTPGQLRALENVARTARCCVKEKGKDRPA
IPDIVANLETALELFCKDEPSSVHESPEHDTNVVFPSLPASPEITLAEVQVVGGHEKCTSDPGGSSSNFIDGTQHLKITN
SI
>AET5Gv21038900.1
MALWAGLGQAATVAQLVGVDAGGLISLITQAALTARQNKKACEQLSRRVHMIADLLPHLQEPELMRRPEFQRPLAGLGDT
LREAHDLVMVCQRKSRFYRFFMSGRLADKFRDIQSRLDSYLLVVPFISYIALTHNLNRICDSLPQNHAILPSPASTSQSH
PIHVWEGVARFTLAEIAAASNSYAFFTKVGKGTSGTVYRGRLRDGRDVAIKRISKTAQDREMVLRTELAVVPHPRHSHFV
RLLGWCAEEDERLLVTEYMSNGSLHDHLHGRKPPSSPVTASWKTRVEVLLGASRAIKHLHRSFVPSVIHCNIKSSNILLN
ASWTPRLSDLGFSVRHETGEGEHHYQYQLQVVGKGGYIDPEYCRTGRLTPATDVYSFGVVMLEVLTGRPPVITTRGEEEQ
GEVQTDLVHFALPLIEAGELDKVLDGRPEPRPTPMKIEALQWVANTAVVCLHRQSILRPRISEVVANLETALRLATG
>AET2Gv21282300.3
MVDPVSLVGMILTMVQLIASAAETARQNKKKCWELAQRACTLANVLPDYKYPAANDQETEIVLRRLKETLDEALTLIQSC
QTVTVFSRSRKAAELDGVNRKINDCITDLNFIRQARTNHLTAASPVSFPAQTYDHGSYYQYQAQGAGGASSSACVGYPPP
QHAPVNVHWTPAPSPYHASPAPSASGYNLSSFYTLPTVNKIFDRVCNGFR
>HORVU.MOREX.r3.3HG0219610.1
MDALGSTASVAQLVGTVGRLISKIIDAARTARQNKRECEYLTARLSIIGEVLPRLPQDTKVKRSLTELVKTLGEAHDLVL
ACKNWSTARHLIGARRLADSLKEVNARIDSHVVLLNLVFTTSGSGCGDQTLPPNNTATGCSSGRAAPVRLTWAEIAGATN
YFADELSRRSSEVLYKGRLRDGPEVAVKVLSKNGRHDDVEGAVVAEVEILSPLRHPHIVPLVGWCSEEEDRILVYHHEHM
SNGTLRDHLLRLRRRVRVRARLRGGSTFSSSPVRSAWKARVEVLLGASRAIEHLHRCGVIHRNVTSFNILLDGSWAPRLS
GFGQAILLAAAGAQVLVTEVVGTHGYVDPEYRRDGRVSAASDVYSFGVVMMETLTGEDPATMQMDSVLLAIRNRKLMDVL
VRLPAATPRQLEALELVAHTAECCLFPHGNDRPAMPDVVANLERALTIINTKLLCPQ*
>HORVU.MOREX.r3.2HG0204150.1
MAATTASLAGLATVAQLALYVRGLVTKITGAAETARQNKLECQNLARRVSVIGDLLLQLQDPGVAQPLAGLGDTLQEAHD
LVVACQKWSARRKFLYADEQAERFREVNRRIDSHLILIPLLSHISITRRLDQVVPPSPTSVLLPVAPTMVAASAVVASGS
GSRSPQQQYVSSTYVPVEFASAEIAFLTGNFGHVLSEDGSATVYKGRLHDGLEVAVKRLKNHGPRRHEQEGAFVAELETI
CHLRHDHVVPLVGWCAEDEDRMFVYQYQHTSNGTLRDHLMQGGSASAWPVRSSWKARVQALLGAATAVDHLHRVAEPRII
HRNVSSCSVLLDESWAARVSGFGAAVLQEQTTGGQLVGEVAGTLGYIDPEYSRTRRVSTASDVYSFGVVMLEVMTGRPPS
WEGKDPNTLAGFAAPIIEGGNLGCVLDRRPSPEPTPGQMEALKLVAYTAARCLWQQPQDRPAMSNVVTNLAAALGLLIDG
DEPKRHY*
>HORVU.MOREX.r3.2HG0098890.1
MALWTGLGQAATVAQLVGADVGGLVSMIVQAAMTARQNKSECEQLARRVLMIAQLLPHVQEPEAVQPLAGLGDTLRDAHE
LVVSCQVRSAAYQLVMAGRTAERFREVQGRIDSYLILFPVISHIGITRRLERIYNVLVPDDSTRDEPPRPLPQLQEFTEV
AEEVLPHGTQELTLAEIMAATNNFAPDTVIGEGGSGKVYRGRLYNGREVAIKRHNWQSHYSVNDFLTELDILSLLRHKHI
IRLFGSCVTVSKDKRLLTTPQKKIKDLLSNMRRKKPEALIVYEYMENGTLSDHLHRDVGASDSSPVTMSWKMRVQVLLAV
SRAIEHLHCHANPPIIHRDVKPSNILFDASWVSCLSDFGLSVVWDMASEESGLELPVEGTYGYADPEYVHTGLLKPASDV
YSVGVVMLEVLTGKRAVFHAEEEMHGDLVSFALPIIEVGNIEELLDRRPLPEPTPWQLHALKRVVQIARWCVRLAGKDRP
AISDIVANLEMAYELFCRDESGPVDEPCLWPFLKNDEDSPDSPHASSVTSTCYYSDLEPEVLEDGP*
>HORVU.MOREX.r3.2HG0098930.1
MALWTGLGQAATVAQLVGADVGGLISMIVQAAMTARQNRSECEQLARRVLMIAQLLPHVQEPEAAQPLAGLGDTLRDAHE
LVVSCQGRSAAYQFVMAGRTAERFREVQGKIDSYLILFPVISHIGITRRLQRIYNVLVPDDSTRDEPPSLLPQSLQLQES
TELAREVLPHGIQEFTLPEIMAATNSFAPNTVIGEGGSGKVYMGRLYDGRKVAIKRFNNDDYQVEDFNSELDILSRLRHK
HIICILGSCLSVSKDKRLLVTLQKKKRDLLTRWRKEQQVPEEQEGPEQRERLIVYEYMENGTLSNHLHPDPGDSTLSPVT
ASWKMRMDVLLGVSRAIEHLHCHANPPIIHRDIKSANILFDANWVPRLSDFGISVLWDMLTEECFEEPGFAGTSGYLDPE
YLHTFRVKPASDVYSLGVVIHEVLTGKRPYSRGEEEMYRDMVSFALPIIEAGNIEDLLDRRPLPEPTPWQLHALKRVAQI
ARCCVRLAGKDRPAISDIVANLEMAHELICRDEPGLVDEPCLWPFLKNVEDSPDSPHASNVSSNSPDSPRRLQRIYNVLV
PDDSTRDEPASPLPQSLQLQESTELAQEVLPHGIQEFTLPEIMAATNSFAPNTVIGEGGSGKVYMGRLYDGREVAIKRFN
NDDYQVEDFNSELDILSRLRHKHIICILGSCLSVSKDKRLLVTLQKKKRDLLTRWRKEQQVPEEQEGPEQRERLIVYEYM
ENGTLSNHLHPDPGDSTLSPVTASWKMRMDVLLGVSRAIEHLHCHANPPIIHRDIKSANILFDANWVPRLSDFGISVLWD
MATEECFEEPGFAGTLGYLDPEYLHTFRVMPASDVYSLGVVILEVLTGKRLYSRGEEEMYRDMVSFALPIIEAGNIEDLL
DRRPLTEPTPWQLHALKRVAQIARCCVRLAGKDRPAISDIVANLEMAHELICRHEPGLVDEPCLWPFLKNVED*
>HORVU.MOREX.r3.2HG0098910.1
MIVQATITARQNKTECEQLARRVLMIAQLLPHVQEPEAVQPLAGLGDTLRDAHELVMSCQVRSAAYRLVMAGRTAERFRE
VQSKIDSYLILFPVISHIGITRRLERIYNVLVPDASTTGEPPRPVPQLQEFTEVVAGQEVLLPHGTHEFTLSEIVAATNN
FASDTKIGQGASGTVYRGRLHDGQQVAVKCMWTKQLKSHYGVEEEFHTELDILSRLRHKHIIRLLGSYFSKDSPQKKRNG
LLTRWRKETEEPEKLIVYEYMENGTLFHHLHPDQSSISPSPVTTSWKMRLDVLLGVSRAIEHLHCHHAHMPIIHRDITTS
NILLDAIWVARVSDFGLSATWDMASDETGFDAPYMAATLGYMAPETACSFRVKPVTDVYSLGVVMLEVLTGRKAFEQGNR
YYFAEFASRVIKAGNIEEWLDRRPEPEPMPWQLQALKRVARTARHCVKLDIKDRPAISDIVANLEMAYELFCRDESGSVD
ELPDSPASPRDRSVFSVDYQPDQEPEVLDKGR*
>HORVU.MOREX.r3.3HG0321210.1
MTLWSELSEVATVAQLVGADVGGLISRITQAAETARQNRRECQQLARRVLIISRLLPLVEDPEAARQMAGLGDTLREAHE
LLQSCQRSSAAYHFFMAGRKAVRFREMQNKIDFYLLLFPVTSHIGIARRLDRIYKLLDTTGAGAEAGGVYGGRGEQEVVP
YEIRKFTFAEIVAATDYFAPHRVLEIGTYIGLYRGRLHDGREVTVKRNRDCPSYLFEELFRTEMDILPRLQHKHIVRLLG
SCVTAKKDKRLSTIPQQKKKRLLSWWRKEPKEPEWLIVYDCKANGTLFDHLLHDRGPSVLSPVTVSWKMRIEVLLGVSRA
VEHMHCHANPPIIHRCIKSQNILFDATWVPLVSGFGSSVVWDMASEESGMTIAGIHGTFGYLDPEYVTTCCMKPTNDVYS
LGIVMLEVLTGEMPSEEFKQGGIRMASFAVPIIEAGNIRGLLDTRPVPEPTPGQLRALEHVAQTARCCVKEEGKDRPTIS
DIVANLETALEFFCRDDPSSVHESPERVIDVPWAAFPSQTEPSEITLAEDPPGGGGHEKCASDPGGSCSSSIDGTQTQHL
KITSSI*
>HORVU.MOREX.r3.3HG0219640.1
MALAVIGDAAAVTQLIGQATGLIAKIIRAVETARQNRVECDHLVCRVSSVHGVVYNLPPYQEMAPPLKVVNHTLEEAHRM
VIACRNRGAASQFFGSRRIADCFSQINLRIAADVVILNLSLCSCMARRHSNQVLHPVPNDIGVPTSTIAMAPGFSSGSLQ
TQMVVSQSPSQVSSVSFDNPRALTGSEIAAATSFAVELGRGSSGRVYMGRLQFQHHGTVTVAEVAVKVLEKHGRHGVEDA
FVAESNILSGLRHDHIVRLVGWCAEQEYRMLVYEHMGKGTLRDQLQQLGGCSSASPVTRSWDWETRVEMLLAVARAIHYM
HRGADPVVIHRNVSSSNILLDANWTLRLSGFGSAVFQAAGEDEEHGAGGQLVEEVVGTRGYIDPEYNLTNRVNPASDVYS
FGVVMLEALTGRPPDVYGVTLGLLVDSALPIIRMGNLREVLDGRPSPQPTRRQLDALDLVAHTASHCLWPGRQNRLPISH
VVANLQTALQMIRSNEPVSWARID*
>HORVU.MOREX.r3.5HG0520950.1
MELWAGLGQAATVAQLVGVDAGGLITLITQAALTARQNKKACEQLSRRVYMIADLLPHLQQPELMRRPEFQRPLAGLGHT
LREAHDLVMLCQRKSRFYRFLNARSLADKLRDIQSRIDSYLVLVPAISYIALTHNLNRIDSLRQNHTILPPPASTSSHSH
AVPASAWEGVARFTLAEIAAASNSYAFFTKVGKGTSGTVYRGRLHDGRDVAIKRISKSARDREMVLRTELTVTPHPRHSH
LVRLLGWCAEEDERLLVTEYMSNGSLHDHLHGRKPPSSPVTASWKTRVEVLLGASRAIKYLHHSFVPSVIHCNIKSSNIL
LNAGWTPRLSDLGFSVRHEAGVEEHHYQPQVVGKGGYMDPEYCRTGRLTPATDVYSFGVVMLEVLTGKPPIIATRGEEEQ
GEVQTDLVHFALPLIEAGELDKLLDGRPEPQPTALQIEALQWVANTAVVCLHRRSILRPRISDVVANLEIALRLASS*
>HORVU.MOREX.r3.7HG0642600.1
MTLWTGVGQVASIAQLAGVDAYGLITMIVEAARTVRRNRETCQLLARRVKMIGDLLQQLESTQLMQHTETRNPVEQLEET
LRHTYMVIKSCQDGSYLYSCFMGGNQADQLHQVRNEIAFYLQLFPLVGFVDTSRTWARLLHRAHPLGTEDTMDILHAVHH
SEHNNRLRTEALKTTQLEDPGIPPCTKSKEEEKSSQVMNMEELVNLIGVGKGAELPYFSFSQILAATDNLSLQNLLGNGG
FGCIYKGKLPNGLDIAIKRHSTSSHQGLSEFRAEIEVIPNLRHKNIISLLGFCVQGKEKMLVYEYMSNNSLAAIISDESK
RKLLNWSKRLHIIKGIADGLVYLHLHSQMSIVHRDLKPSNVLLDPEMNVKISDFGLAKKVAPGAIVEDLVYGTYGYADPE
YVATGMISQKADVYSFGIIVLEIICGKMSRSYMVKVEKSSSPGSLPDHARKYRKRPRKLVDPLLGASKSETAQIAECVKV
ALLCVDRRPECRPTMSEVVAMLCTIGSGRSPPACYCH*
>HORVU.MOREX.r3.7HG0729700.1
MGSPWVSSSSSLWVTLGQASNVAQLVGVDALGLISMVVQAALAARRHRDACMQLAQHVELVGGLLRELELAELMRREASR
RPLEQLGSALRRCYALVTACQDCGYLRRLLLGARMADELRAAQHEIDMFIRLIPLISLVDNSTNTRRVQQAAEQVDGVIT
EGSNHRVRFPTRVLDTTEVHVQGARELCYVGELPSVPGLQEQKTLDNKELVEFCMRTGEYYPGFTEFTYFQIVDATDNFS
EKRYLGSGGFATAYKGQLPHGLVVGIKRFDHRAKLSDFSNELQLARLRHTNVIRLLGWCIHGEERILIYKFMHNGALDHH
IFDRIKGPLLDWSKRLKIIKGLVEGLVYLHKHPMLSIVHRDLKPNNILLDCDMTPKVSDFGSAKTLSPDVTEERTRRVVG
TSGYIAPEYASRGVYSLKSDVFSFGILVLETISGQKNTVLDKRGDTVGDLVRDAWCMWKDRRVHELVDRSLGHGYDIAEV
AMYAQVALLCAQEDPTDRPTMTDVAAMLSSESTRLPMEPKQPTVLSEGSAGEGTYMSQSSRTIDITITSSATVLTRVRII
VDPEV*
>HORVU.MOREX.r3.5HG0519350.1
MDIAVGSVRQITQVAMAIKVAADTVQKNKSDCRKIAARINRLTAVLSWLESTGMARHPAMSAMLEELEGTMDQALTLVKA
CQEKNGIAHLFSAKSLSKDLRQVNQDISERMMDAMFATSAQVTITLVTQIQEGALVPACLQTQDAGIFERSTAIGPSECI
NYCVEIVFEEGSEDVNVPSYLTKFSFSEIEVATNNFSEQNLIGEGSLFTIYKGVLPDGCEVVIKRPRAGCDIGFPVQLQH
ENVVATLGYCLDGLGEMVVEEYMPNGTLSEIIKGSPRRLDWPSTFHIIRGIAHGLAYLQTMCVVHSDLKLDNIFIDSRMN
PKIFSSERFKILLEQGVTEIVTEESVSTMGNAPPEYITDGIISMKSDVFSFGVLLLRTLFGMGRLELDQHPIVWAWEVKE
AQRIKDLFNSSSCDESEITEIVRGTDIALLCTQMEPSDRPSITDVLKMLNGKEKLPVPKRPRFTENKRREAAAEEEKQEE
HAVLR*
>HORVU.MOREX.r3.2HG0215980.1
MIDPLSLVGLILTMVQLIAKEAETARQNKKKCLDLAERARTLANVLPSYEYPAVKDEDTERVLRRLKEALDETLTLIQSC
QTVSICSRNRKAAELDGVNGKINDCIRDLNFIRNARTNQVAAASSVPAQTYDHGSYNQYQAQGGGGASSSACVGYPPPQY
APVNVHWTPAPSPYHASPAPSASGYNLSSLYTLPTINKVFDSMCNGFR*
>HORVU.MOREX.r3.7HG0729760.1
MAAASMASAWDSPSSSLWGALGQASTMAQLVGVDALGLVSMVVQAALVARRHRDACVWLAQHVELVGGLLRELELAELMR
REATRRPLEQLRAALRRCYALVTACQDCGYLRRLLLGARMADEFRAAQHEIDMFIRLIPLISLVDNSTNTRRVQADEGVL
TVVTDGSNRDIRFPRKPLEFTKIRIQGATELCDVGEQPFVGKVDLREQNIVDIEELVELCTRMEKACAGFKRFDFFQIMD
ATDNFSEKMIVGWGGFGRVYKGQLPGGLNVAIKRADEHAAMLEVNSELQLAKLKHANVIRLLGWCIHGKERILVYEFMQN
GSLDRYLCDRTKGPLLNWSKRFKIITGLTEGIVYLHKHSMFWLVHRDLKPHNVLLDCNMIPKIADFGSARALSSDVAEER
TSRVVGTSGYKAPEYASRGVYSMKTDVFSFGVLVLVIISGRKNTILDKRGDTVGDLVRDAWRMWKEQRLHELVDPLLGDG
YEVAEIKRCAQVALLCAQEDPADRPAMTDVAAMLNSENIISLPIEPKQPAALMHECADRDTASTYMDQSSRTIDITITSS
APMSTRVRIILDPEV*
>HORVU.MOREX.r3.3HG0315360.1
MVDVVSGVKQILHLALKVKEAAETVKQNKEECHDIRRRVHVLHGILLSLTADGTEVIANSVVSDALGDLERSLQRALELV
TTCQGKSGISNCWTAGRLSKRLFRVQQDITYQVLTVNLAFQVAPPRPDPVCRIPRPRVIRAPPAVAPPGAPIDPDDRVCS
IPTPRATTAPPALDIEPWDYWKDIILLQSGGESHTFSFQEENPAAPLAFASIGGSRRRRRSYSSSPSYATGYGWVHFGVE
TPVAMSSRLRVFSLFELDAATNNFSCEQVIHEGDHATLYKGVLPDGSMVAIKRSRDGNDLLFPVHLQHKNVVTSLGHCRY
DQGEIVVEEYMPRTLSVILNEKSGQLDWSFTLQTVRGIAEGVAYLQTMRVVHPDLKPANIFFDSDMNPKIGGFGRSKLLL
EQGVTQIKTQELLGTVGNVPPEYITDGIISMKSNVFSFGILLLRLISGMRGPVLEQHPIAWALEVWEAQQMEPFDSSSLD
ESELNERERCICIGLLCTQMDPRDRPTMPDVLDMLGSKEELPTPKISGFLRKSSAEKEQPWWRSSWWKWWSDGRKWTLLE
NTQSDEDRLCTY*
>HORVU.MOREX.r3.3HG0321770.1
MADPLGSVTKALDIVFKIKEAVDTVKQNEKDCEQIKKRVERVQHTLSLFQKDADLMNSAGSRTALEALREVLAEALELVT
GCKEETNMCCLLIEAGEVSKKLNKADQTISNINSEVSLAIMVCIAPHTTKPLKLYQVPDGHGRSLQLDKQTRSVPPTISE
ISVEIKVAVEKVQRNKAECIEIDKRVNGVNALLSQFGNTELMKDPSMSASVEKLHMTFCIARTLVMDCQKRNILFIRSGW
ELSKQLREVLDQIDLALDDMITISANYACTM*
>HORVU.MOREX.r3.5HG0419950.1
MTGPELIGLVSAILGIAGQITSLADTAQRNMEKCKLLSDRMETIIILVQELQNCMNPEVWMKKLLENLKGVLRDGITLVD
SCQAKRSWSRVFKTQKKANKFDALHQRISMIMEQFDLANSILIVSINHGRFFENVLHKLLGDGACKRLSENVKEELKSSI
KRLTNTHNMSPDAQELLEWIKRDITYSRDDAATIGISHGAQTGDHLMVHILDLTQGIMKQAQMHNGPEMQLLMDLVQQLT
KIIIQTSELSPDLHTRPTLERLKDDLVRISDDITWYNGPDKRLKRAMLCGPDKNDAYYELLRDAYKIEYYIQLLVIALRQ
LRERTT*
>HORVU.MOREX.r3.7HG0651100.1
MDVVSAITNVVQEIVKAAVTARNNKKRCLDLADRAQAIVDLIHNPDGSSTASTTSSGSGRTMTMKEPFLNRLKAVLDEAL
KLVESQQPGGFVDGGKKLITSTWTADKFVTVDAKITACVTDFGLAEQFAARHRACRANKGTHSAPSPAPERHQQSFLSTP
GSSQQHQSSQPATSPLQPRRSSRLLQQNQRFQSEESSTQQQRSSRYTPPPLQQQHRSLGLPSSQQQHQHQSSQPAGPDYH
RRSNRPHPSAREIASQFSTGARSPNSTRILSPQPRSTTVAATDHISQLPRLYQQFSTGARSPNYHRAGREHHNSQPAMLL
SQLSGTRALQSSQSILPPSQQHQKLKRR*
>HORVU.MOREX.r3.3HG0315350.1
MADVVSIPREILRLALAIRQAAETVRQNREDCFEIQQCVSRVHGILSLAAHATGTGTDMVANSAVSAALGDLERSLRRAL
DLVTTCQQRSTLCHCFTAGRLSAQLLRVQRDIANQLSIVNFAQVTLLITTRRVPREDPVYRPVELWDYWKNQENDFVHIP
PTPSGEDGGYDSIHICVEMTAAVSSRFRVFSMAELEAATDDFSCEHVIHDGDRVTVYKGLLLDGRVIAIKRSHDEKKGLL
FLVHLQHKNVVSSIGHCRYEQGEMVVEEYMPNGTLSEMINERPQQLDWSFMLQTVRGIAEGVAYLQTMRVVHPDLKPANI
FFDSDMNPKIGGFGRSKLLLEQGVTETKTEELLGTVGNIPPEYITDGIISMKSNVFSFGVLFLRIISEMRGPVLNQHPIA
WALEVWDARHMESFDPLSPDQSERKERERCICIGLLCTQMDPRDRPTMPHVLAMLNSEEEWPTPELSAGFLGIRSAEQER
PWWRSSWWKRRSDGRSWSLLEKTR*
>HORVU.MOREX.r3.7HG0651070.1
MELVNTIFVVALKIAKAVETARENKAMCLDLADRASTICNILRQDRDSGAIMTAGGGDSQASQITRRTLERLKAALDDAL
DLVESQRQSGVIERAVASFTVDVARKFQLLQTRISDCVNDLKYAKLVAADHRAQDDNTRAAPLKPSSFPRPSDLVKQLQP
LPLLKPSSFQRPSDLVKQLQPPPLLKPSSFQRPSDLVKQLQPPPLLKPSWFQRPSDLVKQLQPPPLLKPSSFQRPSDLVK
QLQPSPLPKPSSFQRPSDLVKQLQPSPPRLSDLVKQLQPSTLLKPWVR*
>TraesCS3A03G0019500.1
MALAVVANVAAVAQLIEQVTGIVSRIIRAVATARQNKQECEHLALRLSIIGDVLPHLPRLPVVERPLKELRAALGKAHEI
VLACQDRSAANQFFGARRHADSFREVNDRIYFLLSLFPMVNYAAITTHLARISTQHMITVPSPGSSSGSLQTLTVVPDYP
CMFTWAEIVTATHNFADKLGRGCSVTVYKGRLHDGPEVAVKVLDKHRPHDTFVPELVITFRLRHDHIVRLVGWCEEEDDR
MFVYEHMSNGTLRDRLQRASGGSSSSAATAPWRTRVAALLGASRAIQYLHCGAEPVVIHRNVSSSNILLDMNWMPRLSGF
GAAVYQAAGEEHGGQLVEEVIGTPGYVDPEYIRTKRVSTASDVYSFGVVMLEALMGEDPAALQLDSIRNGKLALKDVLDR
RPSLDPTLPQMEALEIVADTVKRCLCLSRMDRPAMSKVVANLEEALQMIRSHEPMSMARWSLIRRRTSEN*
>TraesCS3D03G0016400.1
MDGLGHTALVAQLVGTVGRLISKIIDAARTARQNKRECEYLAVLLSIIGDVLPRLPHDADVDRPLRELGKTLGEAHELVL
ACQNWSTARQLIGARCHADSLKEVSTRIDSYINLLNLVFNTTAGRSPRNHTTTAPSPGSSSRPAGPVRLTWADTAAATNY
FADELRRGSSEALYKGRLRDGPEVAVKVLNKNGRHNVEGAFVAERYILSPLRHDHIVRLVGWCSDEEDRMFVYEHEQMSN
GTLRDHLMRLRRRARVRARLRGGSSSSSPVRATWKARVEVLVGASQAIEHLHGRAVIHRNVSSFNILLDGSWSPRLSGFG
EAILQEATGDQLVAEVVGTPSYLDPEYRRTGRVSPASDVYSFGTVMLEALTGEDPATLQVDSALLAIRNNKLRDVLDRRP
ATAGQLEALELVARTAECCLYPHGKDRPAISKVVVSLARALLIINFTPSVSK*
>TraesCS3A03G0019700.1
MDMLGNAASVAQLVGTVGRLISKIIDAARTARQNKRECLYLTVRLSIIGEVLPRLPQDAKVKRSLTELGKTLGEAHELVL
DCQNWSTARQLIGARRHADSLKEVNGRIDSHINLLNLVFNTSGRFDQTRPPNHTATVPSPGSSSGPAAPVRLTWAQIAAA
TDYFADELSRRSSQVLYKGRLRNGREVAVKVLIKNGRQDVEGAVVTEVEILSPLRHPHIVRLVGWCSEEEDHIVVYLHEH
TSNGTLRDHLLRLRVRVRVRARLRGRSSFRSSPVRSTWKMRVEVLLGASRAMEHLHRFGVIHRNVTSFNILLDGSWAPRL
SGFGQAILLAAAGDQVDTEVVGTPGYVDPEYGRTGRVSAASDVYSFGVVILETLTGEDAATMQMDSVLLAIRNRKLRDVL
VRRPAATPRQLEALELVAHTAECCLFPHGNDRPAMSNVVTNLERALTIINTY*
>TraesCS2A03G1182300.1
MAATTVAGLATVAQLALYVHGLVTKITSAAETARQNKLECQNLARRVSVIGDLLVQLQDPGVAQPLAGLGDTLQEAHDLV
VACQKWSARRKFLYADDQAERFREVNRRIDSHLILTPLLSHISIARRLDQIIPPNPTSVLLPVAPTMVAASAMATGSGSR
SLQLQEPAMVQYVSSTYVPVEFASSEIVFLTGNFGHVLSEDGSATVYKGRLHDGLEVAVKSLKNHGPQRHEQEGAFVAEL
ETLCHLRHDHVVPLVGWCAEDDDRMFVYQYQHTSNGTLRDHLMQGGSGGSASPVTSSWKARVQALLGASMAVDHLHRAAG
PRIIHRNVSSSSILLDESWAARVSGFGAAVLQEPTTGGQLVGEVAGLFGYIDPEYRRTRLVSTASDVYSFGVVMLEVLTG
RPPSWEEGKDPQTLAGFAAPIIEGGDLGSVLDCRPSPVQMEALNLVAYTAARCLWPQPQDRPAMSNVVTNLEAALGLIDS
SEPKRH*
>TraesCS2A03G0050200.1
MALLTGLGQAATVAQLVGVDIGGLISMIVQAARMARQNRSECEQLARRVLMIAQLLPHVQEPEAVQPLAELGDTLREAHE
LVVSCQGRNAAYQLVMAGRQAERFRDVHSRIDSYLILFPVISHIGMTRRLGRIYNVLVPEDSSRVDPSPLPQPQESTEVA
QEVLPHGTQQFTWAEIVAATNNFDTVIARGSSGMVYKGRLDDGREVAIKHIKNDEYWREDFSTELHILSRLQHKHIIRLL
GSCVIVSKDKCPLTTRQKIKKGLLTRWRKEPEEPEEPERLIIVYEYMENGTLHDLLGSDQGSSMLSPVTVSWKLRMDVLL
GVSRAIEYLHCHAHPPIIHRDINSSNIVFDASWVPRVADFGSSVASDVTREEEGVECEAVGTLGYVDPEYHDTFLPKPAA
DVYSLGVVMFEVLTGKRAVFIEEKGTVTHLPNFAITLIEAGNLGEMLDRRPSPEPTPWELQALKHVARTARHCVKLSSKD
RPTISDIVGKLEMAYELTCRDESGSVDELPDSPRGSNVSSAGCQSDLEPEALEDGP*
>TraesCS2B03G1346400.1
MAATTASLAGLATVAQLALYVHGLVTKITGAAETARQNKLECKNLASRVSVIGDLLLQLQDPAVAQPLAGLGHTLQEAHD
LVVACQKWSARRKFLYADDQAERFREVNRRIDSHLILIPLLSHISITRRLDQICPPNPTSVLLPVAPTMVVGCASAQLQE
PAMVQYATVEFASAEIAVLTGNFGHVLSEDVSGTVYKGRLHDGLEVAVKSLKNHGQQRHEQEGAFVAELETLCHLRRDHV
VHLVGWCAEDDDRMFVYQYQHTSNGTLRDHLQGGGFASPVTSSWKARVLALLGASRAIDHLHRVATPRIIHRNVSSSSIL
LDESWAARVSGFSAAVLQEPTTDGQLVGEVAGTLGYIDPEYHRTRRVSPASDVYSFGVVMLELLTGRPPSWESKDPNTLV
GFAAPIIERGDLGSVLDRRPSPAPTPGQMEALKLVAYTAARCLWPQPQDRPAMSNVVTNLEAALGLIDSDEPKQSY*
>TraesCS2D03G0051000.1
MALWTGLGQAATVAQLVGADVGGLISMIVQAAMTARQNRSECEQLARRALMIAQLLPHVQEPEAAQPLAGLGDTLRDAHE
LVVSCQGRSAAYQFIMAGRTAEKFREVQSKIDSYLILFPVISHIGITRRLERIYNVLVPDDSTRDEPSSFPQSLQLEEST
ELAQEVLPHGTQEFTLAEIVAATNNFAPNTVIGEGGSGKVYMGRLYDGRAVAIKSLNNSQSQYLEEFCTELDILSRLRHK
HIISLLGSCVTVSKPKRLLATPQKKKKRQLTWWRKEPEEPEELEELQRFIVYEYMENGTLFDQMHSDHGPSTMSPVTGSW
KMRIAVLLGVSRAIEHLHCHANPPIIHRDIKSANILFDANWVPRVSDFGLSVVWDIASEESELKVDRVVGTFGYFAPEYA
FYGLLKPASDVYSLGVVMLEVLTGKSAYSFFMNDGTNVPLTDFALPIIEVGNIEELLDRRPVPEPTPWQLQAMKRVAQIA
CCCGKLDAKDRPAISDIVANLEMAYELICRDEHGSVDEPCLWPFVEQVDLPSDSPHSRSSSWAGYHSELESEVLEEGR*
>TraesCS2A03G0050300.1
MALWTGLGQAATVAQLVGADVGGLVSMILQSALTARQNKSECEQLARRVLMIAQLLPHVQEPEAAEPLAGLGDTLRDAHE
LVLSCQGRSAAYQFVMAGRTAERFREVQSKIDSYLIVFPVISHIGITRRLERIYNVLVPNDSTSVEPSPLPHRQGSTEVA
QEVPLHETQEFTLVEIMAATNNFALDNKIGCGGFATVYTGRLSDGREVAIKHIIYNHRRAVEDYHTELNILSRLQYKHIV
RLLGSCVTVSMDKHLLTTPQKKKKGLLTRWRKEPEVLERFIVYEYMENGTLYDHLHGDQAGTSSLSPVTMSWKMRADVLL
CVSRAIEHLHCHANPSIIHRDIKSTNIMFDASWVPRVTDFGASIVWDMASEEEGMTLSVAGTLGYVAPEYAMHCLLKPAC
DVYSLGVVMLEVLTGKEALSQGDYRMRAGLASFAVPIIEAGKFEELLDRRPVPEPTAGQLKALEQVAHTARCCVKLDGKD
RPAMSDIVANLEMAYELICRDEPGSVDELPNSPRVSGISSAS*
>TraesCS2A03G1185500.1
MAATTASLAGLATVAQLALYVHGLVTKITGAAETARQNKLECKNLASRVSVIGDLLLQLQDPAVAQPLAGLGHTLQEAHD
LVVACQRWSARRKFLYADDQAERFREVNRRIDSHLILIPLLSHISITRRLDQVCPPNPTSVLLPVAPTMVVGSASAQLQE
PAMVQYAAVEFASAEITVLTGNFGHVLSEDGSATVYKGRLHHGLEVAVKSLKNHGQQRHEQEGAFVAELETLCHLRHDHV
VRLVGWCAEDDDRMFVYQYQHTSNGTLRDHLQGGGFASPVTSSWKARVMALLGASRAIDHLHRVATPRIIHRNVSSSSIL
LDESWAARVSGFGAAVLQEPTADGQLVGEVAGTLGYIDPEYHRTRRVSPASDVYSFGVVMLELLTGRPPSWESKDPNTLA
GFAAPIIERGDLGSVLDRRPSPAPTPGQMEALKLVAYTAARCLWPQPQDRPAMSNVVTNLEAALGLIDSDEPKQSY*
>TraesCS2B03G0074900.1
MALWTGLGQAATVAQLVGADVGGLISMIVQAAMTARQNRSECEQLARRVLMIAQLLPHVQEPEAAQPLAGLGDMLRDAHE
LVVSCQGRSAAYQFIMAGRTAERFREVQSKIDSYLILFPVISHIGITRRLERIYNILVQDGSTRDEPSHPLPQSSQLQES
FVMAQDALPHGTQEFTLAEIVAATNNFAFDTKIGHCSSGSVYRGRLHDGREVAVKCKRSSLLDKWYSQSLEDEYQKELDI
LSRLRHRHIIRLLGSYVTVSKEKRQLTTPQKKKKGILTISRQRKEPTEPEGLFFTREEPEGHVLVYEYMENGTLFNHLHS
GQAGSSMLSPVTVSWKMRINVLLGVSHAIEHLHCHANPPIIHRDIKSANILFDASWVPRLSDFGSSVVWDMATQEEGMEV
PVIGTFGYLAPEYAIYGLLKPASDVYSLGVVMLEVLTGKSAYSQLKDDGTGGPLTDFALPIIEVGNIEELLDRRPVPEPT
PWQLQVMKRVAQIAWCCGKLDAKDRPAISDIVANLEMAYELICRDEHGSVDEPCLWPFVEQVDLPSDSPHSRSSSSAGYH
SELESEVLEEGR*
>TraesCS3B03G1362700.1
MSLWTELGDVATVAQLVGTDVVGLISRITQAAETARQNRRDCRQLARRVLIISRLLPLVEDPEAARQMAGLGDTLQEAHE
LLMSCQRRSAAYCLFMAGRKAVRFREMQNKIDFYLLLFPVTSHIGIARRLDRIYKLLDTAGAGGESSMLPQPSQLQQEVV
VPYEIHEFTFAEIVAATDYFAPHTELEPASSATMYRGSLHDGREVAVKRITDRREYNLLQEEFRTELDILPRLQHKHIVR
LLGSCVTARKDKQQKKKRLLSWWRRKEPKEPEWLAVYEYMENGTLFHHLHPDQGSSELSSVTVSWKARIEVLLGVSRAIE
HMHCHANLPIIHRDIKSRNILLDANWVPRLSDFGLSLACDMAMSEEFGMTCPVVGTFGYIDPEYLATGHVKPTSDVYALG
IMMLEVLTGKKVTEEDEQGAIYLPSFAVPIIEAGNIRGLLDTRPVPEPTPGQLRALENVAQTARCCVKE*
>TraesCS2D03G0121700.1
MALWTGLGQAATVAQLVGADVGGLISMIVQAAMTARQNKSECEQLARRVLMIAQLLPHVQEPEPEAAQPLAGLGDALRDA
HELVVSCQGRGAAYQFVMAGRTAERFREVQSKIDSYLILFPVISHIGITRRLDRIYNVLVQDGSTRDEPSRLPQSSQLQE
SAEVVQEVLSQGIKEFTLAEIIAATKNFAHDTMMGYGSHGRVYRGRLHDGREVAIKRMSENIQLEDFRTELDVVAQLQHK
HIIHLLGWCVSSKGKRLLTRRTKELERLIVYEYMENGTLFDHLHRNQAGSSMPSPVTMSWKMRIDVLLRVSQAIEYMHCH
SNPLIIHRDIKSSNILFDVSWVPHVSDFGLSVVWDMASEVSWLDVTVRGTLGYIDLEYLHTGHLKPASDVYSLGVVMLEV
LTGKKAFSQAKEEMNRDLASFAIPVIEAGNIEEMLDRRPVPEPMPWHLHALKRVAQIARCCVKFAGKDRPAISGIVANLE
TACELICRDEPDSVDKSGLWPFLEKVDDSPDSPHARSMPLF*
>TraesCS2A03G0078300.1
MALYGLGQAATVAQLVGADVGGLISMTMQAALTARQNRAECEQLARRVLMIAQLLPHVQLADDPEAAAWPLAGLGDALRD
AHELVVSCQGRSAAYQFVMAGRTADGFREVQGRIDSYLILFPVISHIGITRRLERIYNVLVPDDDSTTGGEPSYPPPPRL
SHTQSLFQESPREVAQEVEVVRHGTQEFTLAEIMAATNGFARDAVIGYGAGGRVYRGRLHDGREVAVKRVSNLQSNNIQL
ELDILSRLRYKHIVRLLGSCVTRGTDKRKKRLLTTKRRKEPEEEPEGFIVYEYMENGTLYDHLHRNQGSSTPSPVRMCWK
TRIEVLLCVSRAIKHLHCHAVAPIIHRDIKSSNILFDAMWVPHVSDFGSSLTWHVANVKDSGLECPVMGTFGYVDPEYCL
RGRVKPASDVYSLGVLMLEVLTGKRAFLQGGLKIKEDLACFASPIIEAGNITELLDKRPVPEPTPLQLQALKRVAQIARC
CVKWVGRARPAISDIVANLEMVYKLICRDEPCLVEESVVWPFLEKVDESPHAKSVPSAGYQPNLVHQKLTELCSH*
>TraesCS2B03G0114500.1
MALWTGLGQAATVAQLVGADVGGLISMTMQAALTARQNRAECEQLARRVLMIAQLLPHVQLADEPEATAWPLAGLGDVLR
DAHELVVSCQGRSAAYQFVMAGRTAERFREIQGRIDSYLILFPVISHIGITRRLERIYNVLVPDDSATTGGEPSYPPPPP
RLSQLQQDVEIVPHGTQEFTLAEIVAATNGFARDTVIGHGGGGRVYRGRLHDGREVAIKRITRVQSGNLQLELDIMSQLR
HRHIVRLLGSCVTTVIGKRKKRLLTTRRRKEPEEEAEGLIVYKYMENGTLYDHLHRDQGSSAPSPVTMCWKMRIEVLLCV
SRAIEHMHCHANPPIIHRDIKSSNILFDASWVPHLSDFGSSVAWHVASDKESSGLECPVTGTFGYVDPEYCLRGRVKPAS
DVYSLGVLMLEVLTGERAFLQGGLKIKEDLACFASPIIEAGNLVELLDRRPVSEPTSWKLHALKRVAQIARCCVKWVGRA
RPAILGIVANLEMVHELMCRDETSSVDESIRWPFLEKVDESPHTRSVPLAARYESNLVHHKLTELYSH*
>TraesCS3A03G0019800.1
MALAGVGDAAAVTQLIGQAIGLVAMIIRAVDTVRQNRLECEHLACRVSTVDGVLSNLPRDQEMAPPLKVLKNTLEEAHRM
VIACQNRGAASHFFGSRRHADCFNQVNNRIISDIVILNLSLNSYMARRHSNQVLQPSHIGVPTATIAMAPWPGSSSAPLQ
TLMVVSQQSQVSSISSDNPRALTWAEIAAATSFSVELGRGSSGRVYKGRLQFQFHFHHGTEVAVKVLEKHRRQGVEDAFM
AESNILSGLRHDHIVRLVGWCAEQDYRMLVYEHMGKGTLRDHLQHFGGGPSSSPVTTSWETRVEVLLGVARAIHYLHCGA
DPLVIHRNVSSSNILLDGANWTPRLSGFGSAVFQAAGVEEHGGQLVEEVVGTPGYIEPEYSGTHRVSAASDVYSFGVVVL
EALTGRPPDIYGVTLGLLVDSVLPSVQEGKLREVLDGHSALQPTPRQMEALDLVAYTASRCLCPRGHNRLAMSDVVANLH
RALQTIRSN*
>TraesCS3D03G1091800.1
MTLWSELSDVATVAQLVGADVAGLISVIMLAAETARQNRRECRQLARRVLIISRLLPLVQDPESARPMAGLCDTLREAHE
LLQSCQRRSAAYRLFMAGRKAVRFREMQNKIDFYLLLFPVTSHIGIARRLDRIYNLLDTTGAGGEPSTLPQPSQLQQEST
VVDQEVVPYEIHEFTFAEIVAATDYFDPHAGVESDQSVTMYRGTLHDGREVAVRRIMDRQSSFLQEEFRTELDILPRLQH
KHIVRLLGSCVTARKDQQQKKKRLLSWWRKEPKEPEWLTVYEYMENNTLFHHLHPDQGSTELSPVTVSWKTRIDVLLGVS
RAIEHMHCHANPPIIHRNIKPANILFDASWVPRLSDFGSSVVWDMASEELGMTCTITGTIGYIDPEYMTRGLVKPTSDVY
SLGIMMLEVLTGRKVIERDDQGDILPLTSFAVPIVEAGNIRGLLDTRPVPEPTPGQLRALENVARTARCCVKEGKDRPAI
PDIVANLETALELFCKDEPSSVHESPEHDSNVQWAVFPSLPASPEITLAEDRPGGGGHEKCTSDPGGSSSNFIDGTQHLK
ITSNSI*
>TraesCS3D03G0016800.1
MALAVVGDAAAVTQLIGQAIGLVAMIIRAVKTAHQNRLECQHLACSVSTVDGVLSNLPRDQEMAPPLKVLNNTLEEAHRM
VIACQNRGAVSQFFGSRRHADCFNQVNNRITSDIVILNLSLNSYMARQHFNQVLHPNHIGTPTATIAMAPWPGFSSGSLQ
TQLVVVSQPQVSSISSDNPRALTWSEIAAATSFAVELGRGNSGRVYKGRLQFQFHFHHGTEVAVKVLEKHRRQGMEDAFM
AESNILSGLRHDHIVRVLGWCAEQEYRMLVYEHMGNGTFRDHLQHLGGGPSSSPVTTSWEKRVEVLLGVARAIHYLHRGA
DPLVIHRNVSSSNILLDANWTPRLSGFGSAVFQAAGVEEHGGQLVEEVVGTPGYIDPEYSGTHRVSTASDVYSFGVVVLE
ALTGRPPDIYGVTLGLLVDSVLPSVHNGKLRDVLDGHPALQPTSRQLEALDLVAYTASRCLCPRGQNRRLAMSDVVANLH
RALQIIRSN*
>TraesCSU03G0027500.1
MAFAVVGDAAAVTQLIGQAIGLVAMIIRAVETAHQNRLECERLACRVSTVDGVLSDLPRAQEMAPPLKVLNNTLEEAHRM
VIACQNRGAASHFFGSRRHADCFNQVNNRITSDIVILNLSLNSFMARRHFNHVLHPNHVGVPTATIAMAPPWPGFSSGSL
QTQLVVVSQPQVSSISFDNPRALTWSEIAAATSFAVELGRGNSGRVYKGRLQFQFHFHHGTEVAVKVLEKHRRQGVEDAF
MAESNILSGLRHDHIVRLLGWCAEQEYRMLVYEHMGNGTFRDHLQHLGGGPSSSPVTTSWETRVEVLLGVARAIEYLHRG
ADPLVIHRNVSSSNVLLDANWTPRLSGFGSAVFQAAGVEEHGGQLVEEVVGTPGYIDPEYSGTHCVSTGSDVYSFGVVVL
EALTGRPPDIYGVTLGLLVDSALPSVHNGKLRDVLDGHPALQPTPRQLEALDLVAYTASRCLCPRGQNRRLAMSDVVANL
HRALQIIRSN*
>TraesCS3A03G0019400.1
MATLAVVGHAAAVTQLVGNAFGLIAKIKRAVETARQNKLECDLIARCVPTINGVLSSLPQEPEVVAPLQELNITLQEAHD
MVVACRDRSSANLFFRSRRHAECFTQVNLRIMSDINILNLCLLNIIARRQKTTTIALVPSSESCSGYPQQTRSQMVVVPD
CPRMFTLVEIAAATNNFAVELGAGCSGKVYKGRLHDGPEVAVKVLDKHGRQDVEHAFVTELEILFPLRHDHIVRLVGWYT
EEKDPMFVYEHEHMSNGTLRDHLVHVGLRTRMRVRLSGGFSSTPVRVCWRTRVEVLLGVSRAVEHLHCSGIIHLDVSSSN
ILLDATWMSRLSGFGAAVLQAPAVAGGQVVEEVVGTPGYLDTGRVSPASDVCSFGVVMLEALTGEDPATLEVDSSLQAIR
DGKLRDVLDCRPATLPQFDALDLVAHTAERCMYPRGKGRPSMTDVVASLEKALRMILIR*
>TraesCS2A03G0050600LC.1
MIRSKITYYAMLMSERRYEIQQEIRSMIFSTEAPTCLSRLLLLLLLYVIDPYRQRANNCIDLPSDLPSGQAATVAQLVGA
DIGGLISMIMQSAMTARKNRSECEQLARRVLMIAQLLPHVQEPEAAQPLAGIGDTLRSAHELVLSCQGRSTAYQFVMAGR
TAERFREDGSTRDERSHPLPQSSQLQESFVMAQDVLPHGTQEFTLAEIVAATNNFAIDTKIGYGCFARVYRGRLYDGQEV
AIKHFCNHDEYSVEVFSTELGILSRLRHKHIICLLGSCVSVSKDKHPLTTRQKIKKSLLTRWRKEPEDPEKPERLIVYEY
MENGTLQDLLRPDDGSSMLSPVTVSWKMRINVLLGVSHAIEHLHCHANPPIIHRDIKSANILFDASWVPRLSDFGSSVVW
DMATQEEGMEVPAIGTFGYIAPECIMYCRLKPASDVYSLGVVMLEVLTGKSAYSQLKDDGTGGPLTDFALPIIEVGNIEE
LLDRRPVPEPTPWQLQAMKRVAQIAWCCGKLDAKDRPAISDIVANLEMAYELICRDEHGSVDEPCLWPFVEQIDLPLDSP
HSRSLSSAGYHSELESEVLDLEEGR*
>TraesCS2D03G0072200LC.1
MCRLDGGAVTSLLSFTPPCPPTLRLQWSFVEATLVTSAGRKPRPQRQSGLVRRLRRNLSGKPTHSAFRTAMALLTGLGHA
ATVAQLVGADVGGLISMTMQAALTAQQNRAECEQLARRVLMIAQLLPHVQLADDPEAVAWPLAGLGEALWDAHELVVSCQ
GRSAAYQFVMAGRTAERFREVRRCRAGSTPTSSYSP*
>TraesCS4A03G1171500.1
MALWTGLGQAATVAQLVGADIGGLISMFMQAALTARQNKKECEQLARRVLAGLEDTLRDANELIVSCQGRSTAYQVFMAG
RQAERFKEVQSNVDFYLMLFPVISHIDVTCRLHQTYEVLVPDDSTKGEPSPLPHSSQLQV*
>TraesCS5D03G1001100.1
MALWAGLGQAATVAQLVGVDAGGLISLITQAALTARQNKKACEQLSRRVHMIADLLPHLQEPELMRRPEFQRPLAGLGDT
LREAHDLVMVCQRKSRFYRFFMSGRLADKFRDIQTSTSQSHPIHVLEGVARFTLAEIAAASNSYAFFTKVGKGTSGTVYR
GRLRDGRDVAIKRISKTAQDREMVLRTELAVVPHPRHSHFVRLLGWCAEEDERLLVTEYMSNGSLHDHLHGRKPPSSPVT
ASWKTRVEVLLGASRAIKHLHRSFVPSVIHCNIKSSNILLNASWTPRLSDLGFSVRHETGEGEHHYQYQLQVVGKGGYID
PEYCRTGRLTPATDVYSFGVVMLEVLTGRPPVITTRGEEEQGEVQTDLVHFALPLIEAGELDKVLDGRPEPRPTPMQIEA
LQWVANTAVVCLHRQSILRPRISEVVANLETALRLATG*
>TraesCS3A03G0019600LC.1
MEFPAALKCAAVATELVGTAFGLITNINQALEKARQNKADYQHLKQRLPTIGYVLHRLPPDPELEPLLAPLINMLQEAYD
VLVSCQKRSSTNQLIRASIHADRLRCWSPGARRHRRRRPLLHRRCPYYVQPADDDLE*
>TraesCS2D03G1137400.1
MAGLEFVVLAVPAAAVARLVFGLISDIVKKAETARQNKLECNYLKRHVSQIGRLLLRLQLQDPEVAEALAGLRDTLQEAH
VLVVACQKSNMVKEIFSAGEQAMKFTQVNGRIDSHLLVIQLLSQISITHRLDRILSPNHTSILVPSPGYGDDYGSGSRSL
QLKESAKVPYVGSTSMHAVVHFTSAEIAVLTGNYGHVLSEDSSGTVYKGILHDGQEVAVKSLKNKGSQREGAFVSELETL
SQLRHDHILRLVGWCSEDDDRMFIYQYQHMSNGTLRDHLTKGGSEGSASASPVTSSWKARLQTLLGVAGAIDYLHRFAVT
GIIHRNVSSSSILLDKSCVPCLSDFGAAILQVPTTGGQHVGDVVGRVGYTDPEYCRTRCVSPASDVYSFGVVILEVLTGR
PPSWEGKLPNTLVGFAVPIIKSGNLRSVLDRRPSPKPTPRQMEALELVAYTATRCLWQQDRPFMANVVINLHTALGLIDG
DEPKRLQWS*
>TraesCS4A03G1079000.1
MMLWNGVGQVANIAQLAGVDAYGLITMIVEAARTVRRNRRTCQLLARRVKMIGDLLRQLESTQLMQHTETRNPVEQLEET
LRHTYVLIRSCQDGSYLYSCFMGGKQADQLHQVQNEITFYLQLFPLVGFVDTSRTWARLLHTADPLGTEGTMDELHAVHH
SEHNNRKLRTEALKVTQLEDLETPCTKSKEEQKASQVMNMEELVNLIGVGKGVELPYFSFSQILAATDNLSLQNLLGNGG
FGCIYKGKLPDGLDIAIKRHSTSSHQGLSEFRAEIEVIPNLRHKNIILLLGFCVQGKEKILVYEYMSNNSLAAIISDESK
RKLLNWSKRIQIIKGIADGLVYLHLHSQMCIVHRDLKASNVLLDPEMNVKISDFGLAKKIAPDAIVQDRVYGTYGYADPE
YVATGMISQKADVYSFGVVVLEIICGKMSRSYMVKAKKSSSLGSLPDHARKYRKRPRKLVDPLLRASKSERAQIAECVKV
ALLCVHCRPECRPNMSEVVAMLCSVGSGRSSPAYCCH*
>TraesCS7A03G0127500.1
MMLCNGVSQVASIAQLAGVDAYGLITMIVEAARTVRRNQETCQLLARRVKMIGDLLQQLESTQLMQHTETRNPVEQLEET
LQRTYVVITSCQGSSYLRSCFIGGKQADQLHQVQNEIAFYLQLFPLVGFVDTSRTWSRLLHRAHPLGTEGTMDELHAVHP
SEHHNNRTEAFKAIHLEDPGTPPCAKSDEEQKTSQAMNMEEIVNLIGVAKGAELPYFSFSQILAATDNLSLRNLLGNGVF
GCTYKGKLPDGLDIAVKRLSTSSHQGLSEFRAEIEVIPNLRHKNIISLLGFCVQGKEKILVYEYMSNNSLAAVISDESKR
KLLNWSKRLQIIKGIADGLVYLHLHSQMGIVHRDLKPSNVLLDTELNVKISDFGLAKKLAPDAIAEDIVCGTYGYADPEY
ATTGMLSQKADVYSFGIVVLEIICGNNPWFYMVKAKKGSSPGSLPDHARKYRKRPRKLVDPLLSASKSERAQIAECVKVA
LLCVHCRPECRPGMSEVVVMLCSVGSGRSSPAYCCH*
>TraesCS5B03G0496200.2
MAQWNGIEQAATITQLVGVDALGLISTIVQAAQTVQRNKETCQELVQDVQLINGLLWMLQNPEIMQREEIVNALNGLEGT
LREAYSLVSSCQDCSTTYRIFMGWKHTDQFRRVKKKIAKHLRFYPMIFHADITCRLERISNGTLSTCSSQDAGGVLTSST
RHSNSEARKIAGMQER*
>TraesCS5A03G0494900.1
MAQWNGMEQAATIAQLVGVDALGLISTIVQAAQTVQRNKETCQELVQDVQLINGLLRMLQNPEMMQREEIVNALNGLEGT
LREAYSLVSSCQDCSTTYRIFMGWKHTDQFRRVKKKIAKHLRFYPMIFHADITCRLERISNGTLSTCSSQDQGGVLTSST
SHSNSEARTECSLWPVELERSQTCRSAESIAVEEHQLTSHQEIAEPFARKQRFRWGHCLPWKMVETAPCIHELNGPGFSG
FHFSQLLAATNNFAFRCKIRSCGYADVYKGRLDSGLEVMIKRFYQNNSHSSLTFENEVRFHAKLLHKNVAKLIGCCSERG
EALLVYESLPNGCLSDAVTGTRVLLNWSERFKIILGIARGVAYLHDCCGIQIMHGDLNPQRILLDSYMTPKITDFAFAKV
CSPDGRERHKRSLLGTRGYMDPGYVINRIYSVKSDVYSFGITLLEIITAKRPDALFKDAGDLLRLPTMAESMEMYHMIDP
ALHGESRMTEIMKCIQIALWCSRPNAGDRPSMWDVLLMLSCENATLRVPEPFQSQCDTQELCEGVLSDSEITEPR*
>TraesCS2B03G1543500.1
MDVGLILTMVQLIAKAADTAQQNKKKCWELAQRVCTLANVLPNYTYPAANDQETEIVMRRLKETLDEALTLIQSCQTVTV
FSRSRKAGELDGVNRKINDCITDLNFIRQVRTSHIAASTFAPLPAQTYDHGSYYQAQGGGGASSSACVGYPPPPQHAPVN
VHWTPAPSPYHAYPAPSASGYNLSSLYTLPTVNKIFDSMCNGFR*
>TraesCS7A03G1051700.1
MASPWGSPSSSLWVTLGQASNVAQLVGVDALGLISMVVQAALAARRHRDACMQLAQHVELVGGLLKELELADLMRREATR
RPLEQLRGALRRCYALVTACQDCSYLRRLLLGARMGNELRAAQHEIDMFIRLIPLIALVDNSTNTHRIQEAAEQVDGIFI
EGSNHRVRFAARVLDITEIRVQGARKLCNVREHPSLGIVGTQEQKTLDNKELVKLCMLTVENYPGFTEFSYFQIMDATDN
FSEKRYLGSGGFATAYKGQLPQGFVVGIKRFDHRATLSDFSNELQLARLQYTNIIRLLGWCIHGKERILIYKFMQNGSLD
RHIFDRIKGPLLDWSKRLKIIKGLVEGLVYLHKHSMLHIVHRDLKPNNILLEYDMTPKICDFGSAKTLCSDITEEHTSRV
VATSGYIAPEYASRGVYSLKTDVFSFGILVLETISGRKNTVLDKRGDTVGDLVRDAWHMWKDQRLRELVDPSLGNGYDIA
EITRCAQVALLCSQEDPADRPTMTDIAAMLSSESMRLPVEPKRPYVLSEGGAGEDTYINQSSRTIDITITSSATVLTRVR
IIVDPEV*
>TRITD3Bv1G002560.1
MAFAVVGDAAAVTQLIGQAIGLVAMIIRAVETAHQNRLECERLACRVSTVDGVLSDLPRAQEMAPPLKVLNNTLEEAHRM
VIACQNRGAASHFFGSRRHADCFNQVNNRITSDIVILNLSLNSFMARRHFNHVLHPNHVGVPTATIAMAPPWPGFSSGSL
QTQLVVVSQPQVSSISFDNPRALTWSEIAAATSFAVELGRGNSGRVYKGRLQFQFHFHHGTEVAVKVLEKHRRQGVEDAF
MAESNILSGLRHDHIVRLLGWCAEQEYRMLVYEHMGNGTFRDHLQHLGGGPSSSPVTTSWETRVEVLLGVARAIEYLHRG
ADPLVIHRNVSSSNVLLDANWTPRLSGFGSAVFQAAGVEEHGGQLVEEVVGTPGYIDPEYSGTHCVSTGSDVYSFGVVVL
EALTGRPPDIYGVTLGLLVDSALPSVHNGKLRDVLDGHPALQPTPRQLEALDLVAYTASRCLCPRGQNRRLAMSDVVANL
HRALQIIRSN*
>TRITD3Bv1G002580.1
IMATLAVVGHAAAVTQLVGNAFGLICKIKRAMEAARQNKLECDLIARCVPTINGVLSSLPQEPAMVAPLKELNSTLQEAH
DMVVACRDRSSANLFFRSRRHAECFTQVNLRI
>TRITD3Bv1G002620.2
MDVLGSTASVAQLVGTVGRLISKIIDAARTARQNKRECDHLTVRLSVIGEVLPRLPQHTEVKRSLMELSKTLGEAHQLVL
ACQNWSTARQLIAARHHADSLKEVNARIDSHINLLNLVFNATAGRTPPDHTDTASPGCSSSSGPAAAVRLTWAQIAAATD
YFADELSRRSSEVLYKGRLRDGTEREVAVKVLTKNGRQDVEGAVVAEVEILFPLHHPHIMRLVGWCSEEEDRIIVYHHEH
MSNGTLRDHLLRLRKRVRVRARLRGRSSFSSSPVRSTWKARVEVLLGASRAIVHLHRCGVIHRNVTSFNILLDGSWAPRL
SGFGQAILLAAAGDQVETEVVGTPGYVDPEYHRIERVSAASDVYSFGVVILETLTGEDPATMQIDSVLLAIRNRKLPDVL
VCRPGVTPRQLEALKLVAHTAECCLFSHGNDRPAMSDVVTNLERALTIINTNQSAIS*
>TRITD3Bv1G002710.1
WAIIGDVLPRLPQLVGTLARLISKIIDAVRTARQSKRECEYLTVRLSIIGDVLPRLPQDAKMKRSLAELAKTLGEAHKLV
LDCQNWSPARELIGLGQRHADSLKEVNARIDSHINLLNLIFNATAGRSTFNHTTTVPSPGSSSGPVAVRLTWAEIAAATD
YFADELSRRSPEALYKGRLHDGPEVAVKVMNKNGRQDVEGAFVAEVEILFPLRHQHIVRLVGWCSEEEDRIIVYHHEHMS
NGTLRDHLMRLGLRVRAPVFLRGGSSSSPVRATWKTRVEVLLGVSRAIEHLHRCGVIHRNVTSFNILLDGSWEPRLSGFG
QAILQAAMGDQVVDEVVGTPGYLDPEYRRTGRVSPASDVYSFGMVILESLTGKDPATMQMDSVLLAIRNRKLPDVLVRRP
AATPRQLEALELVAHSAECCLFPHGNDRPAMSDVVTSLHRALFRLNSRISPTKI
>TRITD3Av1G002820.2
MALAVVGDAAAVTQLIGQAIGLVAMIIRAVDTVRQNRLECEHLACRVSTVDGVLSNLPRDQEMAPPLKVLNNTLEEAHGM
VIACQNRGAASQFFGSRRHADCFNQLNARITGDVVILNLSLNSYMARRHFNQVLQPSQIGVPTATIAMAPWPGFSSGSLQ
TQLVVVPQSQVSSISFDNPRALTWSEIAAATSFAVELGRGNSGRVYKGRLQFQFHFHHGTEVAVKVLEQHRRQGVEDAFM
AESNILSGLRHDHIVRLVGWCAEQEYRMLVYEHMGKGTLRDHLQHLGGGPSSSPVTTSWETRVEVLLGVARAIHYLHGGA
DPLVIHRNVSSSNILLDVNWTPRLSGFGSAVFQAAGVEEHGGQLVEEVVGTPGYIDPEYSGTHRVSTASDVYSFGVVMLE
ALTGRPPDIYGVTLGLLVDSVLPSVHDGMLRDVLDGHPALQPTRRRLLDALDLVAHTASHCLCPRGQHRLAMFDVVANLQ
RALEMIRSN*
>TRITD3Av1G002830.2
MDMLGNAASVAQLVGTVGRLISKIIDAARTARQNKRECVYLTVRLSIIGEVLPRLPQDAKVKRSLTELGKTLGEAHELVL
DCQNWSTARQLIGARRHADSLKEVNGRIDSHINLLNLVFNTTAGGTPPNHTDTATVSSPGSSSGPAAPVRLTWAQIAAAT
DYFADELSRRSSEVLYKGRLRDGTETEVAVKVLIKNGRQDVEGAVVTEVEILSPLRHPHIVRLVGWCSEEEDRIIVYLHE
HTSNGTLRDHLLRLRVRVRVRARLRGRSSFRSSPVRSTWKMRVEVLLGTSRAMEHLHRFGVIHRNVTSFNILLDGSWTPR
LSGFGQAILLPAAGDQVETEVVGTPGYVDPEYSRTGCVSAASDVYSFGMVILETLTGEDAATMQMDSVLLAIRNRKLRDV
LVRRPAATPRQLQALELVAHTAECCLFPHGNDRPAMSNVVTNLERSMAIINTKQSEMS*
>TRITD3Av1G002850.1
MALAVVANVATVAQLIEQVTGIVSRIIRAVATARQNKQECEHLALRLSIIGDVLPHLPRLPVVERPLKELRAALGKAHEI
VLACQDRSAANQFFGARRHADSFREVNDRIYFLLSLFPMVNYAAITTHLARISTQHTITVPSPGSSSGSLQTLTVVPDYP
CMFTWAEIVTATHNFADKLGGGCSVTVYKGRLHDGPEVAVKVLDKHMTHDTFVPELVITFRLRHDHIVRLVGWCEEEDDR
MFVYEHMSNGTLRDRLQRASGGSSSSAATAPWRTRVAALLGASRAIQYLHCGAEPVVIHRNVSSSSIHLDMNWTPRLSGF
GAAVYQAAGEEHGGQLVEEVVGTPGYVDPEYNRTKRVSTASDVYSFGMVMLEALTGEDPATLQLDSIRTGKLALKDVLDR
RPSLDPTLPQMEALEIVADTAKRCLCLSRMDRPAMSKVVANLEEALQMIRSHEPMSMARWSLIRRRTSEN*
>TRITD3Av1G002880.1
MDVLGNTASVAQLVGTVGRLISKIIDAARTARQNKRECEYLTVRLSVIGEVLPRLPQRAEVKRSLTELGKTLGEAHQLVL
ACQNWSTARQLIVARRHADSLKEVNGRIDSHIGLLNLVFTTSGSGDQTRPPNHIHTDAASPGCYLGGPAAPVRLTWAQIA
AATDYFADELSRRSSEVLYKGRLRDGTETEVAVKVLSKNGRQDVEGAVVAEVEILFPLRHPHIVRLVGWCSEEQDRIIVY
HHEHMSNGTLRDHLLRVRVRARLRGGSSFSSSPVRSTWKARVEVLLGASRAIEHLHRCGVIHRNVTSFNILLDGSWAPRL
SGFGQAILLAAPGDQVDTEVVGTPAYVDPEYRRTECVSAASDVYSFGVVILETLTGEDPATMQMDSVLLAIRNRKLRDVM
VRRPAATPRQLEALELVAHTAECCLFSDGNDRPAMSNVVANLARALTIINTKQSAIS*
>TRITD2Bv1G007520.5
MALWTGLSQAATVVQLVSADVGGLISMIVQAALTARQNRSECEQLARRALMIAQLLRHVQEPEAAQPLAGLGDALRNAHE
LVVSCKGRSAAYQFVMASRTAEKFREVRSKIDSYLILFLVISHIGITRRLERIYNILVTDDSTRGQPSSPLLQLAEILAA
TNNFARCTGAGFTMGKRWPSTRSSTYYHGSDTNTSSTSLDRV*
>TRITD2Bv1G007610.4
MALWTGLGQAATVAQLVGADVGGLISMIVQAAMTARQNRTECEQLARRALMIAQLLPHVQEPEAAQPLAGLGDALRDAHE
LVVSCQGRSAAYQFIMAGRTAEKFREVQSKIDSYLILFPVISHIGITRRLERIYSVLVQDGSTRDEPPSPLPQPAQLQVC
TTSILIDRMDDSANCSQFICGLSFQQFTEVAQEVLLHGTKEFTFAEIVAATNNLALDTVIGQGSSGKVYKGRLHDGREVA
IKRINNDDYSIKAFSMELHTLPRLQHKHIVHLLGSCVTVSKKKMRLPTIRQKRKKGLLTRRTKEPEEREEQQRLVVYEYM
ENGTLFDHLHAVQGSSTLSPVTVSWKMRIDVLLGVSHAIEHLHRHANPPIIHRDIKPSNILFDGNWVPRVSDFGLSLVWD
MASEVPWLDVTVRGTLGYIDLEYLHTGHLTPASDVYSLGVVMLEVLTGKKAFSHAEEEMNRDLASFALPIIEAGNIEDML
DRRPVPEPTPWQLHALKRVAQIARCCVKFTGKDRPAISDILANLETARELIRRDEPDSVDKSGFWPFLEKVDDSPDSPHA
RNMPLNMPSACYYSDLELEVLEDGR*
>TRITD2Av1G009240.1
MTMQAALTARQNRAECEQLARRVLMIAQLLPHVQLADDPEAAAWPLAGLGDALRDAHELLVSCQGRSAAYQFVMAGRTAD
RFREVQGRIDSYLILFPVISHIGITRRLERIYNVLVPDGDSTTGDEPSRPPPPRLSHMQESPREVAREVEVVRHRNQEFT
LAEIMAATNGFAHDAVIGYGGGGRVYRGRLHDGREVAVKRVNSLQSDNIQPELDILSRLRHKHIVRLLGSCVTAATDKRK
KRLLTTKRTKEPEEEPDGFIVYEYMENGTLYDHLHRNHCSSTPSPVRVCWKMRIEVLLSVSRAIKHLHCHAEVSIIHRDI
ESSNILFDAGWVPHVSDFGSSLTWHVASMKDSGLECPVMGTFGYIGPEYCLRGRVKPASDVYSLGVLMLEVLTGKRAFLQ
GGLKIKEDLACFASPIIEAGNIIELLDKRLVPVPTPLQLQALKRVAQIARCCVKWVGRARPAISDIVANLEMVHKLVCRD
EPCLVEESFVWPFLEEVDEAPHAKSVPSAGYQPNLVHQKQIELCSH*
>TRITD2Bv1G012650.2
MALWTGLGQAATVAQLVGADVGGLISMTMQAALTARQNRAECEQLARRVLMIAQLLPHVQLADEPEATAWPLAGLGDVLR
DAHELVVSCQGRSAAYQFVMAGRTAERFREIQGRIDSYLILFPVISHIGITRRLERIYNVLVPDDSATTGGEPSYPPPPP
RLSQLQQDVEIVPHGTQEFTLAEIVAATNGFARDTVIGHGGGGRVYRGRLHDGREVAIKRITRVQSGNLQLELDIMSQLR
HRHIVRLLGSCVTTVIGKRKKRLLTTRRRKEPEEEAEGLIVYKYMENGTLYDHLHRDQGSSAPSPVTMCWKMRIEVLLCV
SRAIEHMHCHANPPIIHRDIKSSNILFDASWVPHLSDFGSSVAWHVASDKESSGLECPVTGTFGYVDPEYCLRGRVKPAS
DVYSLGVLMLEVLTGERAFLQGGLKIKEDLACFASPIIEAGNLVELLDRRPVSEPTSWKLHALKRVAQIARCCVKWVGRA
RPAILGIVANLEMVHELMCRDETSSVDESIRWPFLEKVDESPHTRSVPLAARYESNLVHHKLTELYSH*
>TRITD0Uv1G113560.3
MALWTGLGQAATVAQLVGADVGGLISMIVQAAMTARQNRTECEQLARRALMIAQLLPHVQEPEAAQPLAGLGDALRDAHE
LVVSCQGRSAAYQFIMAGRTAEKFREVQSKIDSYLILFPVISHIGITRRLERIYSVLVQDGSTRDEPPSPLPQPAQLQFT
EVAQEVLLHGTKEFTFAEIVAATNNLALDTVIGQGSSGKVYKGRLHDGREVAIKRINNDDYSIKAFSMELHTLPRLQHKH
IVHLLGSCVTVSKKKMRLPTIRQKRKKGLLTRRTKEPEEREEQQRLVVYEYMENGTLFDHLHAVQGSSTLSPVTVSWKMR
IDVLLGVSHAIEHLHRHANPPIIHRDIKPSNILFDGNWVPRVSDFGLSLVWDMASEVPWLDVTVRGTLGYIDLEYLHTGH
LTPASDVYSLGVVMLEVLTGKKAFSHAEEEMNRDLASFALPIIEAGNIEDMLDRRPVPEPTPWQLHALKRVAQIARCCVK
FTGKDRPAISDILANLETARELIRRDEPDSVDKSGFWPFLEKVDDSPDSPHARNMPSACYYSDLELEVLEDGR*
>TRITD2Bv1G237820.1
MAATTASLAGLATVAQLALYVHGLVTKITGAAETARQNKLECKNLASRVSVIGDLLLQLQDPAVAQPLAGLGHTLQEAHD
LVVACQKWSARRKFLYADDQAERFREVNRRIDSHLILIPLLSHISITRRLDQICPPNPTSVLLPVAPTMVVGCASAQLQE
PAMVQYATVEFASAEIAVLTGNFGHVLSEDVSGTVYKGRLHDGLEVAVKSLKNHGQQRHEQEGAFVAELETLCHLRHDHV
VHLVGWCAEDDDRMFVYQYQHTSNGTLRDHLQGGGFASPVTSSWKARVLALLGASRAIDHLHRVATPRIIHRNVSSSSIL
LDESWAARVSGFSAAVLQEPTTDGQLVGEVAGTLGYIDPEYHRTRRVSPASDVYSFGVVMLELLTGRPPSWESKDPNTLV
GFAAPIIERGDLGSVLDRRPSPAPTPGQMEALKLVAYTAARCLWPQPQDRPAMSNVVTNLEAALGLIDSDEPKQSY*
>TRITD3Bv1G264170.2
MAMWTVLGDVATVAQLVGADVVGLISRITQAAETARQNRRDCRQLARRVLIISRLLPLVEDPEAARPMAGLGDTLKEAHE
LLMSCQRRSAAYHFFMAGRKAVRFREMQNKIDFYLLLFPVTSHIGIARRLDRIYKLLDSAGAGGEASTLSESSQLHLQES
TVVAQEVVPYETHEFTFAEIVAATDYFGPHTVIESARSVYKGRLRDGRVVAVKRITDRQSDSTKRKFHSELDILPQLRHK
HIVRLLGSCVTATKDKRLLTNPQQKKKRLLSWWRKEQQEPEWLTVYEYTENGTLFHHLHPDQGSSELSSVTVPWKTRIDV
LLGVSRAIEHMHCHANPPIIHRDINTQNILLDANWVPHVSGFGLSLVCDKAMSEEFEMTCPVVGTIGYIDPEYMTRGHVK
LTSDVYALGIMMLEVLTGRKVIQEDEQGAIYLKSFAVPVIEAGNIRGLLDTRPVPEPTPGQLRALEHVAQTAR*
>TRITD3Av1G269510.1
MSMWTELGDVATVAQLVGADVVGLISRITQAAETARQNRRECRQLARRVLIISRLLPLVEDPEAARPMAGLGDMLQEAHE
LLMSCQRRSAAYHFFMAGRKAVRFREMQNKIDFYLLLFPVTSHIGIARRLDRIYKLLDTAGAGAEPSTLSESSQLQESTV
VDQEVVPYEIHDLTFAEIVAATDYFSPHTELESGHSVTMYRGMLHDGRQVAVKRIMDRQSNLLQENLCTELDILPRLRHK
HIVRLLGSCMTASKDKQQKRRRPLSWWRKETKEPEWLTVYEYMENSTLFHHLHHLHPDDGSSELSPVTVSWKTRIDVLLG
VSRAIKHMHCHANPPIIHKDIKSQNILFDANWVPHVSGFGLSLVCDKAMSEEFGMRSAITGTWGYIDPEYLATGHVKPAS
DVYALGIMMLEVLTGKKVTVVDDQGDNLLLTEFAVPIIEAGNIRGLLGTRPVPEPTPGQLRALENVAQTARCCVKENGMD
RPAISDIVANLQTALELYRGEEPSSVHEPPEHASSSLQWAVFPSQPEPESSEITLAEDPPAGSGDEKCKSDPGGSCSSST
DGTQYHKITNSI*
>TRITD2Av1G274020.1
MAATTVAGLATVAQLALYVHGLVTKITSAAETARQNKLECQNLARRVSVIGDLLVQLQDPGVAQPLAGLGDTLQEAHDLV
VACQKWSARRKFLYADDQAERFREVNRRIDSHLILTPLLSHISIARRLDQIIPPNPTSVLLPVAPTMVAASAMATGSGSR
SLQLQEPAMVQYVSSTYVPVEFASSEIVFLTGNFGHVLSEDGSATVYKGRLHDGLEVAVKSLKNHGPQRHEQEGAFVAEL
ETLCHLRHDHVVPLVGWCAEDDDRMFVYQYQHTSNGTLRDHLMQGGSGGSASPVTSSWKARVQALLGASMAVDHLHRAAG
PRIIHRNVSSSSILLDESWAARVSGFGAAVLQEPTTGGQLVGEVAGLFGYIDPEYRRTRLVSTASDVYSFGVVMLEVLTG
RPPSWEEGKDPQTLAGFAAPIIEGGDLGSVLDCRPSPVQMEALNLVAYTAARCLWPQPQDRPAMSNVVTNLEAALGLIDS
SEPKRH*
>TRITD2Av1G274120.1
MAATTASLAGLATVAQLALYVHGLVTKITGAAETARQNKLECKNLASRVSVIGDLLLQLQDPAVAQPLAGLGHTLQEAHD
LVVACQRWSARRKFLYADDQAERFREVNRRIDSHLILIPLLSHISITRRLDQVCPPNPTSVLLPVAPTMVVGSASAQLQE
PAMVQYAAVEFASAEIAVLTGNFGHVLSEDGSATVYKGRLHHGLEVAVKSLKNHGQQRHEQEGAFVAELETLCHLRHDHV
VRLVGWCAEDDDRMFVYQYQHTSNGTLRDHLQGGGFASPVTSSWKARVMALLGASRAIDHLHRVATPRIIHRNVSSSSIL
LDESWAARVSGFGAAVLQEPTADGQLVGEVAGTLGYIDPEYHRTRRVSPASDVYSFGVVMLELLTGRPPSWESKDPNNLA
GFAAPIIERGDLGSVLDRRPSPAPTPGQMEALKLVAYTAARCLWPQPQDRPAMSNVVTNLEAALGLIDSDEPKQSY*
>ScWN1R01G477200.1
MDGLGHTALVAQLVGTVGRLISKIIDAARTARQNKRECEYLAVRLSIIGEVLPRLPQDAEVKRSLTELGKTLGEADKLVI
ACQNSSTARQLIGARHHADSLKEVNARIDSHIGLLNLVFTTSGRLDQTRPPNHTATTPSPASSSAPAAPVRLTWAQIAAA
TDYFADELSRRSSEVLYKGRLRDGTEVAVKVLSKNGRQDVEGAVVAEVEILFPLRHQHIVRLVGWCSEEEDRIIVYHHEH
MSNGTLRDHLLRLRVRVRVQARLRGGSSFSSSPVRATWKMRVEVLLGASRAIEHLHRCGVIHRNVTSFNILLDGSWAPRL
SGFGQAILLAAAGDQVDTEVVGTPGYVDPEYRRTGRVSAASDVYSFGVVILETLTGEDPATMQMDSVLLAIRNRKLRDVL
VRRPAATPRQLEALELVAHTAECCLFLHGNDRPAMSNVVTNLERALTIINTKQSAMH
>ScWN5R01G614500.1
MALWSGLGNAATVAQLVGKGDAGGLIAMIIRAAATARQNRRECEQLARRVLMIAELLPHLEHLPEAAARSLAGLDETLRE
AHELVGSCQGRSVAYQFVLARRQADKFRELHGRIDSYLIVFPVVSYIGITRRLDQICSILVPGHTPCPPSSPPLPRPRPQ
LQDIDPDGVGAEEFTLAELATVTSNFAPEAKIGEGGSGMVYRARLRDGREVAVKRFTRNAYRDHEDAFRTELAILPTLRH
EHIIPLLGGCSEEEHLLVYEYMSNGSLHDHLHKQPAPLTSCSPVTMSWRARVEVLLGVSRAVEHLHGHAAPIIHRDIKPS
NILLDASWVPCLADFGLSLAWDPREAARVHPVVGTYGYADTEYLCTGRLSPASDVYNFGMVMLEVLTGMTADSQVVNRAG
ERWVPEDSVSFALRFIEAGELEEVLDRRPSAEPASQQLKALELVAHTAARCVRLRGTDRPPIQDVVASLQAALDIISQDE
CMPWHGLYKWV
>ScWN3R01G023600.1
MATLAVVGHAAAVTQLVGNAFGLICKIKRAVETAHQNKLECDLIARRLPTINGVLSSLPQEAEIVPPLKELNITLQEAHD
MVVACRDWSSANLFFRSRRHAECFTQVNLRIMSDINILNLCLLSIIARKQTTTTPMAAVPSPGSCSGYLHQTQSQMVVVP
DCPRMFTLAEIAAATNNFSVELGGVCSSGRVYKGRLLDGPEVAVKVLDRHGRRDVEHAFVTELEILFPLRHDHIVRLVGW
YTEDKDPMFVYEHEHMSNGTLRDHLLHVGLRARMRVRLSGGFSSTPARVCWRTRVEVLLGASRAVEHLHCSGIIHLDVTS
SNILLDATWTPRLTGFGAAVLQQAPAVAGGQVVEEVVGTPGYLDPEYLDTGRVSPASDVYSFGVVMLEALTGEDPATLQL
DSSLLAIRDGKLRDVLDRRPATLPQFEALELVAHTAERCMYPRGKGRPSMPDVVASLEKALGIITS
>ScWN4R01G505700.1
MMLLSGVSQVANIAQLAGVDAYGLISMIVEAARTVRRNRETCQLLARRVKMIGDLLQQLESTQLMQHTETRNPVEQLEET
LRHTYMLIKSCQCGSYLYSCFMGGKQADQLHQVQNEIAFYLQLFPLVGFVDTSRTWARLLHTAHLLGTENTMDILHAVHH
SELNNRTEALKATQLEDQGTPPCTKSKEEQKASQVMNMEELVNLIGVGKGVELPYFSFSQILAATDNLSLQNLLGNGGFG
CIYKGKLPDGLDIAIKRHSTSSHQGLSEFQAEIESKRKLLSWSKRLQIIKGIADGLVYLHLHSQVCIVHRDLKASNVLLD
PEMNVKISDFGLAKKLAPDAIVKDLVYGTYGYADPEYVATGMISQKADVYSFGIVALEIICGKMSRSYMVKAEKRSSPGS
LPDHAHKYRKRPRKLVDPLLRTSKSERAQIAECVKVALLCVHGRAECRPSMSEVVAMLCGVGNGRSSPAYCCH
>ScWN5R01G199200.1
MAQWNGIEQAATIAQLVGVDALGLISTIVQAAQTVQRNKETCQELVQDVQLINGLLRMLQNPEMMQREEIVNALNGLEGM
LREACSLVSSCQDCSTTYRIFMGWKHTDQFRRVKKKIAKHLRFYPMIFHADITCCLERISNGTLSTCSSQDAGGVLTSST
SHSNSDARTECSLRPVELERSQACRSAESIAVEEHQLTSHQEIAEPLFARKRRFRWGHCLPWKTVETAPCIHELNGPGFS
GFQFSQLSAATNNFAFECKLRSRGYADVYKLIGCCSERGEALLVYESMPNGSLSDAVTGTRVLLNWSESFKIILGIARGV
AYLHDCCGIQIMHGDLNPQRILLDSYMTPKITDFAFAKVCSPDGRERHKGSLLGTRGYMDPGYVIDRIYSVKSDVYSFGI
TLPEIITAKRPDALFKDAGDLVRLPTMAGSMEMYHMIDPALHGESKMAEIIRCIQIAVWCSRPNAVDRPSMWDVLLMLSC
ESATLCVPEPSQSQCHTQEPCEGVLSDSDITEPR
>ScWN2R01G230700.1
MVDPVSLVSMILSVVQLIARAAKTAQQNKKKCLDLAQRAATLANVLPNYTYAAANDEQTARVLKTLKEALDEAFTLIQSC
QSKSILSIFSRMAAELDGVNGKINDCITDLKFIRDAPTNHVTAASSVPAKTYASYYQAQGGGASSVCVGFPPPQHAPVNV
QWSPGPSPYHASPAPSGYNLSSFCTLPTVNKVFDRVRNGFR
>ScWN4R01G409000.1
MEVVSAIAEFVQKIVKAAATARENRERCLDLADRARVVGDIIRHLDSSTVSTISSRTMMMREDPLNRLKAALKEALELVE
SQQPAGFGSGAKKLITSGTTAADFQRIEAKITACVIDLGLAEQSIARYRGNTQTLSPRACIGTRARSPQPRTTTVAGTST
PDLSARELTSAPEFAVTAHTTTVGSSTRALSRRCSCLSGRRACRVRSPCYHRHRNTTSISDPACGEAW
>ScWN2R01G632200.1
MASPWDSTSSSLWGTLGQASNVAQLVGVDALGLVSMVVQAALAARRHRDACVRLAQHVELVGGLLRELELAELMRREATR
RPLEQLRGALRRCYELVTACQDCGYLRRLLLGARMAGELRAAQHEIDMFIRLIPLISLVDNSTNTRRVKAEEGVLSVVTD
NSSSHIRSVLKPYPAKALEFSEIRVQGATELCIVGENPSVGKVDLQEQKIFNIEELAELCTRIEETCVGFAKFNFFQIVD
ATDNFSERRILGFGGFGTVYKGQLPNGLMIAIKRLDEHATIFDFDSELQLAKLQHTNLIRLLGWCIHGKERILVYEFMQN
SSLDHYISDRTKGQLLDWSKRFKIITGLTEGLIYLHKGSMSCLVHRDLKPHNILLDYNMSPKITDFGSARTLSSDVAEGR
TSRVVGTSGYKAPEYASRGVYSTKTDVFSFGVLVLVIISGRKNTILEKQEDTVGDLVRDAWRMWKDQRLHELVDPLLGDR
YEVAEITRCAQVALLCAQEDPADRPTMTDVAAMLNSESIICLPMEPKQPAALIHGCADRGTTSTYMVQSSRTIEVTITSS
APMSTRVRIILDPEV
>ScWN7R01G431000.1
MASPWDSTSSSLWGTLGQASNVAQLVGVDALGLVSMVVQAALAARRHRDACVRLAQHVELVGGLLRELELAELMRREATR
RPLEQLRGALRRCYELVTACQDCGYLRRLLLGARMAGELRAAQHEIDMFIRLIPLISLVDNSTNTRRAKAEEGVLSVVTD
NSSSHIRSVLKPSPAKALEFSEIRVQGATELCIVGENPSVGKVDLQEQKIFNIEELAELCTRIEETCVGFAKFNFFQIVD
ATDNFSERRILGFGGFGTVYKGQLPNGLMIAIKRLDEHATIFDFDSELQLAKLQHTNLIRLLGWCIHGKERILVYEFMQN
SSLDHYISDRTKGQLLDWSKRFKIITGLTEGLIYLHKGSMSCLVHRDLKPHNILLDYNMSPKITDFGSARTLSSDVAEGR
TSRVVGTSGYKAPEYASRGVYSTKTDVFSFGVLVLVIISGRKNTILEKQEDTVGDLVRDAWHMWKDQRLHELVDPLLGDR
YEVAEITRCAQVALLCAQEDPADRPTMTDVAAMLNSESIICLPMEPKQPAALIHGCADRGTTSTYMVQSSRTIEVTITSS
APMSTRVRIILDPEV
>ScWN4R01G400300.1
MEAVSAILALAQKIAKAAETARQNKDRCLDLADRARTIGDILREDHDSGASMIAGAGRIRRAPLARLKAALDDALELVES
QPQSGGLGWGVALFTSGTAAARFQLVEARISGCVGDLGLAELLAASHRAHDANTRAVLSLLRRVLPEQYVLSPQSPGQGE
VAESLLTRHRKHFPPAPPQQRAVHSAPTPPQQGEVVESLLTRQRKHSAPTPAQQGEVVESLLTRQRKHSAPTPPHQGEVV
ESLLTRQRQHSAPTPPQQGKVVESLLTHQHQHSAPAPPQQGNVVESLLTRQRQHPAPMLPQQGEVVESLLRHLHEQPAVE
NCVNKETEMKYSEGCKNKHYKKRHIHDILSRTKLFSRGEGFFRAIRWHVRWVPASGSPRGEECEGSLVWLWCEAAVAAK
>ScWN6R01G444100.2
MADALGSVTKALDIVFKIKEAVDTVKQNEKDCEQIKKRVERVQHTLSLFQKDAELMNSAGSRTALEALSEVLAEALELVT
GCKEETNLCCLLIKAGEVSKKLNKADQTISNINSEVSLTILLCIAPHTTKSLKLYQAPDGNCRSLQLDKQTRSVPPTISE
IAVEIKLAVDRVQRNKAECIEVDKRVNGVNALLSQFGNTELMKDPSMSALIEKLHTTFCIARTLVMDCQKRNIIFIRSGS
ELSKQLREVLDQIDLALDDMITISANYAYTV
>ScWN7R01G421900.2
MATPWNSSASSLWGALGQASGVAQLVGVDALGLVSMVVQAALAARRHRDACVRLAQHVELVGGLLGELELDELMRREATR
RPLEQLGGALRSCYALATACQDCGYLRRLLLGGRMADELRAAQQEIDMFIRLIPLIALVDNSTNTRRAMQVEEGVLSVVT
DSSNHHLRFPTRALEFTKIRVQGATELLNVQEQPFVGKVDLQEQKISNIEELAELCAHIEAACTGFAKFNFFQIVDATNN
FSEKGIIGRGGFGTVYKCQLSDGITVAIKRAAEHATVSSELQLAKLHHTNLIRLLGWCIHGKERILVYEFMHNSSLDHHI
YNRTKGSLLDWSKRLKIIKGLIEGLVYLHQGSKLWIVHMDLKPNNILLDCNMTPKIADFGSARALSSDVAEERTSRVVGT
CGYKAPEYASRGVYSVKTDVFSFGVLVLAIISGRKNTILDRQGDTVGDLVRDAWHMWKDQRLHELVDPSLGNGYEIAEIT
RCAQMALLCAQVDPADRPTMTDVAAMLNSESMSLSMEPKQPTVLSKGSDGESTTSTYMSQSSRTIDITIMTSSPMSTRVR
IILDPAV
>ScWN4R01G408700.1
MEVVSAIAKVVQEIVKAAATARENRERCLDLADRARVVGDIVFLDSSKASTVSSASGYTVRMRKPSLERLKAALDKALEL
VESQRPGGFGAEVKKLVTSGMTADRFQTVEATITNSVADVGLAELFAASYRARHANTGTGLALSLPPEHHHQSLQFATPS
SQQHRSFRCASSLPQHQSSQSATSLSQEHQSVREGRSLRLLPSQQQQQRRLRLGESSSQQQRNSQSTTPPLQQGRSLPEG
RSLRLLPSQQQQQRRLRLGESSSQQQQNSQSTTPPLQQGRSLRRQHPES
>ScWN4R01G408900.1
MEVVSAIAEFAQKIVKAAATARENRERCLDLADRARVVGDIIRHLDSSTVSTISSRTMMMRKDPLNRLKAALKEALELVD
GVKKLITSGTTVADFQRIEAKITACVIDLGLAEQSIARYRALHANTGTGSVPSLALEPHHMGLQFALQATQQHQSFQCAS
SLSQHRESVPSSLGSSQQHQSLQSVAPLLQAHHSLRQGPSLFLAPSQNNQSCRSKESSSQQQRSMQSTTSSSQQHELAVS
DAEHPSLLQGQSLFLAPSQQNKSFQFEKSSSQQQRSMQSTTSSSQQHQSSQSATPVLQAHQSLRQDSSLFLAPSQNNQSF
QSKESSSQQQRSTQSTPPPSQQRQSSQPTTSLLQEHPSLLQGQSLFLAPSQQNKSFQSEKSSSQQQRSMQSDVVVPAAPE
LAVSGAGIASTPKLATGFNLIPGTVAEQPELPVQGRCPCSNGACSPRRCRPSSTRARSQRRWYCKHTKLATGFNLIPGTV
AEQPELPVQESLSQQQRSMQSTPLPSQQRQSSQPTTSLLQEHPSLLQGQSLFLAPLQQNQSFQSEESSSQQQRSSRSMPP
PSQQQSLLQGPSLRPSPSHQQQRRLQLRESSSQQQQNSQSTSPPLQQRRSLRRQHPDS
>ScWN5R01G437600.1
DGSSSQRDGGCPIALQIQELVETVHQNKDDCKKIATRVERLRAIVQCLDDTDVSSTKPMIDALNELEETFRRALKLVKAC
QAKNILREVKDEIMEHMHIANFSNGVQQTVMYTRAYITNPASEAKETFESAVDAREQEISVVGSHLVRQDTDIWVDEDAT
GVEDAHANYSTNGTRSEVRHEQEGLPAGS
>Tel2E01T864600.1
MAATTVATAAQLALYVHGLITKITKAAETVRQNKLECDHLARRVSVIGKLLPRLQLQDPEVAQPLAGLGDTLQEAYDLIV
ACQKWSASRKFFYAGVQAEKFREVNGRIDSHLILIPLLSHISITRRLDQIIPPTPSPTSVLLPIAATASDTVPSLELQEF
TSAEITILTGNFVHVLSEDKSMTVYKGRLHDGLEVAVKCLKNYGRQRHEQEGAFVAELEILPRLRHDHIVGLVGWCSEDD
DRMFVYQYQHTSNGTLRDHLTLGGSCGSASASPVTSSWKVRVQALLGASRAIDHLHRVSTPQIIHRNVSSSSILLDEIWA
AHLSGFGAAVLQAATKGELHGQLVGEVVGHFGYIDPEYCRTHRVTPASDVYSFGVVMLEVLTGRPPSWEEAQTLVGFAVP
FIEGGNLGPLLDRRPSPEPTPGQLQALELVAYTAARCLWRHDRPAMSDVVTNLDMALGLIERHDSKPYTIGAEAAAKIDE
RATNSVEESVEADEDSWAEYQMVPLLTCSYDTNFKSLI
>Tel2E01T864800.1
MAATTVAGLATVAQLALYVHGLVTKITGAAETARQNKLECKNLARRVSVIGDLLLQLQDPAVAQPLAGLGDTLQEAHDLV
VACQRWSARRKFLYADDQAERFREVNRRIDSHLILIPLLSHISITRRLDQVVPPNPTSVLLPVAPTMVAASALASGSGSR
SLQLQEPAMVQYAAVEFASAGIAVLTGNFGHVLSEDGSATVYKGRLHDGQEVAVKSLKNRGQQRHEQEGAFVAEVETLCH
LRHDHVVPLVGWCAEDDDRMFVYQYQHTSNGTLRDHLQGGGFASPVTSSWKARVLALLGASRAIDHLHGVATPRIIHRNV
SSSSILLDESWAARVSGFGAAVLQEPTTGGQLVAEVAGTFGYIDPEYRRTRRVSPASDVYSFGVVMLELLTGRPPSWESK
DPNTLVGFAAPIIERGDLGSVLDRRPSPTPTSGQMEALNLVAYTAARCLWPQPQDRPAMSNVVANLEAALELIDSDEPKR
RY
>Tel4E01T560500.1
MALWSGLGNAATVAQLVGKGDAGRLIAMIIRAAGTARQNRRECEQLARRVLMIAELLPHLEHLPEAAARSLAGLDETLRE
AHELVVSCQGRSVAYQFVLARRQADRFRELHGRIDSYLIVFPVVSYIGITRRLDQIYSILVPGHTPCLPPSPPLPRPQPQ
LQVPQSTRKQNVTHPPPIYPHVLTDDQ
>Tel6E01T023200.1
MALWSGLGQAATVAQLVGADVGGLISMIVQAALTARQNRSECEQLARRAIMIAQLLPHVQEPEAAKPLAGLGDTLQDAHE
LVVSCQGRSAAYQFVMASRTAEKFRVVQSKIDSYLILFPVISHIGITRRLERIYNVLVPDDSTRDEPSPFPQSLQLQEST
ELAQEVLPHGTQEFTLAEIVAATNNFAPNAVIGLGGCGKVYRGRLHDGRNVAIKCFDELWWQSELRSQSEKEFRTELDIL
SRLRHKHIVHILGSCVTVSKDQRQLTISQKGKKGLLTRRRKEPKEPEGLIVYEYMENGTLFDHLHADEGSSKLSPVTMSW
KMRIDVLLGVSRAIEHLDCHDNPPIIHRDTKSANILFDASWVPHLSDFGLSVAWDMASEESAWGIASEELGLDAPVEGTM
GYIDPEYAHTGRVRSASDVYALGVLMLEVLTGKRALSQAEEEMNRDLASFALPIIEAGNIEEMLDRRTVPEPTPWQLHAL
KHVAQIA
>Tel5E01T764700.1
MATLAVVGHAAAVTQLVGNAFGLICKIMRAVETARQNKLECDLIARRVPTINGVLSSLPQEPEVVAPLKELNSTLQEAHD
MVVACRDRSSANLFFRSRRHAECFTQVNLRIMSDISVLNLCLLNIIARRQTTTMAAVPSSESYSGYLHQTQMVVVPDGPR
MFTLAEIAAATNNFAVELGGGCLGRVYKGRLHDGPEVAVKVLDKHGRQDVEHAFVTELEILFPLRHDHIVRLVGWYTEEK
DPMFVYEHEHMSNGTLRDHLVHVGLRTRMRVRLSGGFSSTPARVCWRTRVEVLLGVSRAVEHLHCSGIIHLDVSSSNILL
DATWTPRLSGFGAAVLQVPAVAGGQVVEEVVGAAGYLDPEYLDTGRVSPASDVYSLGVVMLEALTGEDPSTLQVDSSLQA
IQNGKLRDVLDRRPVTLPQLEALELVAHTAGRCLYPRGKGRPSMPDVVASLEKALGMILIS
>Tel7E01T207600.1
MPTLSCPEASPRKPRPQSEFPPPLPRATRGVDGGRAAAEKFHGNKEHFESPSCVEAAMALWTGVGQAATVAQQLVGADVG
GLVSTIVKAALTARKNKSECEQLASQVFLIGQLLPQVQDPEAARLLGGLGDTLRDAHKLVVSCQAGGLTYKLIMAGRQAE
RFKEMQNKIDFYLKLFPVTSHIGITQSNNGITRLLEQILKALNPDNSTTGEPSPLPQLPQPQRWLRPPQGGPCPHP
>Tel4E01T229500.1
MALVGQAAMVAQFAGVDAYGLIKMIADAAQTVRRNRATCLQLARRAKMIGDLLHQLHAAQLMQQPETRNPMEQLEETLRR
ALLLVRSCQGRGYVYRCFMGARHADELREVQGEITFYLQLFPLVSYVDTTLTWARLLNKGAAPEPPSCKEAPVVRSYFVP
DEWCLLVSHSGSIPWHCIHMVYILLFL
>Tel7E01T121900.1
MLLWNGLSQVASIAQLAGVDAYGLITMIVEAASTVRRNRETCQLLARRVKMIGDLLQQLESTQLMQHTETRNPVEQLEET
LRHTYMIIASCQGGTYLYSCFMGGKQTEQLHQVQNEIAFYLQLFPLVGFVDTSRTWSRLLHRAHPLGTEGTMDELHAVHP
SEHNNRTEALKAIHFEDPGTPPCAKSDEEQKTSQAMNMEEIVNLIGVGKGAELPYFSFSQILVATDNLSLRNLLGNGVFG
CTYKGKLPDGLDIAIKRHSTTSHQGLSEFRAEIEAIPNLRHKNIISLLGFCVQGKEKILVYEYMSNISLATVISDESKRK
LLNWSKRLQIIKGIADGLVYLHLHSQMCIVHRDLKPSNVLLDPEMNVKISDFGLAKKLAPDAIAEDIVCGTYGYADPEYV
TTGMLSQKADVYSFGIVVLEIICGNNPWFYMAKAKKGSSPGSLPDHARKYRKRPRKLVDPLLHASKNERAQIAECGKVAL
QCVHGRSECRPAMSEVVAMLCGVGSGRSSPAYCCH
>Tel1E01T066400.1
MDLVGSVAQIVKIALQIQELVETAYQNKEDCKKIAKRVGRLRAIVERLSSTDVASEKTMIDALNDLEETFLQALKLVKAC
QTKNKVWLFLRAGNVSKQLREVKDEMMDHMHIANFGNCAQQTVIITEAFIRDPVVNKKKYFKVLSMQGEQEMQVVGTRLV
CQDTDIRIAEGDQVEDEHASYPNDVTRSEIHGEKESFPAGSLEDTISQFRNFSSSELKAVTKNFSNQHVIGKGGSAVVYK
GVLANGAEVAIKSFCVDASQHEHVVRYAEVFSVLRQHENVVKFLGYCHETKIQMVPIEGKCVAAERRHMLVVEEYMPNGS
LSDIIDGSSLQLDWTSAFRIIRGIAQGVAHIHTKGAVHLDLKPANILLDSDMNPKICDFERSKILNQKDEDVAERVTQEL
AGTLGYLPPEYIADGIFSFKHDVFSFGILLLHTISKSGLLQDSTDWIPSALKGEDDVDSLLGPSSRDESELKEIKRCMDI
GLQCAAKERTDRPTIWDVIDLLDGKEQPRKTPMRNKASSFKKKGKA
>Tel7E01T724800.1
MASPWDSPSSSLWGTLGQASNVAQLVGVDALGLVSMVVQAALAARRHRDACVRLAQHVELVGGLLRELELAELLRREATR
RPLEQLGAALRRCYALVTACQDCGYLRRLLLGARMAAELRAAQHEIDMFIRLIPLISLVDNSTNTRRVKAEEGVLSVVTD
NSSSHIRSVLKPSPARTLEFSEIQVQGATELCIVGEKPSVGKADLQQQKILNIEELAELCTRIEETCVGFAKFNFFQIVD
ATDNFSERRILGFGGFGTVYKGQLPNGLMIAIKRLDEHATIFDFDSELQLAKLQHTNLIRLLGWCIHGKERILVYEFMQN
SSLDHYISDRTKGQLLDWSKRFKIITGLTEGLVYLHKGSMSCLVHRDLKPHNILLDYNMSPKITDFGSARTLSSDVAEER
TSRVVGTSGYKAPEYASRGVYSTKTDVFSFGVLVLVIISGRKNTILNKQGDTVGDLVRDAWHMWKDQRLHELVDPLLGDG
YEVAEITKCAQVALLCAQEDPADRPAMTDVAAMLNSESISLTMEPKQPSALIHGCADRETTLTYVGQSSRTIDITITSSA
PMSTRIRIILDPEV
>Tel3E01T802900.1
MADAVLGSVTNALDIVFKIKHAVDTVKRNEKDCQKIKRRVERVGHTLSLCQKDAELMNPDGSGTALEALREILAEALELV
TDCQEETNMCCLLIKAGEMSKQLNQVDQSISSINSDVSVAIMVCIAPHTKPLKLYQVPDGHGRSLQLDKQTRSVPHTISE
VAVEIKVALNKVQRNKAECNEIEKRVNGVNALLSQFGNTELMKDPYMRASIEKLHTTFCIAHTLVMDCQKRNIIFIRSGW
ELSKQLHEVLEKIDLALDEMITISSGYECTV
>Tel7E01T024400.1
MADPFSTIKEIVEFGLKIKSALEKARHNAEDCSRIGDLLGRLSAIAKHLQGSPKIMEDDSMRDTAEGLGKALQRASELVA
KCEGKGFLRRAFNANDIAEKLRGVCLDVLLNMSAVLLANGALNNSLLAELKENVAQLRADVTYTNSMLAKILEIVAAQPD
VDLPEEVAKLVKDYQISSQNKRETKKTNVASSQNKNKSEAKKTDVARPEVKIQKNKKQGCSTVVPHATLPDGLAEAASTA
NVVGQGSSTVIINKASSSISKSVDEAQSVGVSAAPFHPQKIISISEEPGETGRYKIDPHSSVTSKLLEVYPQQLLFPLEP
KNKETTRCPVTLTNNTDHYVGIWIKPINGRFTKPEIMEPDSTLVVYATLKMHAQPPKDMVKFEVLMIIVQSKGDHRKLQS
FIIDKLNMESGFMVHVKNLEAEVYRAMLTPITCDPESCQIISRSIENMTLVTSIDAHPTKPWIVTGHEGGSFSIWDYQMQ
ETVMGLQVNEVPGKGARQLHAFSQYFKETPVQHSVFSVKFTAEGKWLVVGDGHGYIYVYDYTDTKLHMVEKFRAHDKKSV
NSLAAHPTEPYLLSSSAFGRNIKVWDWSENWKKFRNFYVKPQSAYYDGVHSVKFNPRDTNTFACVTFDDRVKVGNIKTSS
LETTLKGPFVMADYFFTRGHQHLMVTLRFDSHNSEIWDLKTRKVVHTLSVSGHKTTWVACHPKLPILVTTLDDGTVCLWD
ASTYRLEKMVHITNSKCRDLVFVPDTNGLPRLVIAFETMIAIMEVKLPIANTSNASGLITGTN
>TuG1812G0200000269.01
MALWTGLGQAATVAQLVGADVGGLISMIVQAAMTARQNKSECEQLARRVLMIAQLLPHVQEPEAAQPLAGLGDTLRDTHE
LVVSCQGRSAAYQFVMASRTAEKFREVQSKIDSYLILFPVISHIGITRRLERIYNVLVQDGSTRDEPSPFPQSLQLQEST
QLAQEVLPHGTQEFTLAEIVAATNNFAPNTVIGEGGSGKVYMGRLYDGREVAIKSLNNSQSQYLEEEFCTELDILSRLRH
KHIISLLGSCVTVSKDKCLLSTPQKKKKRQLTWWKKEPEEPEESEELQRFTVYEYMENGTLFDHMHSDHGSSTMSPVRGS
WKMRIAVLLGVSRAIEHLHCHANPPIIHRDIKSANILFDANWVPRVSDFGLSVVWDMASEESELKVHRVVGTFGYLAPEY
HFYGLLKPASDVYSLGVVMLEVLTGKSAYSQLNDRAYGPLTDFALPIIEVGNIEELLDKRPVPEPTPWQLQAMKRVAQIA
CSCGKLDAKDRPAISDIVANLEMAHELMCRDEAGSVDEPCLWPFVEQVDLPSDSPHSRSSSSAGYHSELESEVLEEGR
>TuG1812G0300000120.01
MALAGVGDAAAVTQLIGQAIGLVAMIIRAVDTVRQNRLECEHLACRVSTVDGVLSNLPRDQEMAPPLKVLNNTLEEAHRM
VIACQNRGAASHFFGSRRHADCFNQVNNRIISDIVILNLSLNSYMARRHSNQVLQPSHIGVPTATIAMAPWPGSSSAPLQ
TLMVVSQQSQVSSISSDNPRALTWAEIAAATSFSVELGRGSSGRVYKGRLQFQFHFHHGTEVAVKVLEQYRRQGVEDAFM
AESNILSGLRHDHIVRLVGWCAEQDYRMLVYEHMGKGTLRDHLQHFGCGPSSSPVTTSWETRVEVLLGVARAIHYLHRGA
DPLVIHRNVSSSNILLDGANWTPRLSGFGSAVFQAAGVEEHGGQLVEEVVGTPGYIEPEYSGTHRVSAASDVYSFGVVVL
EALTGRPPDIYGVTLGLLVDSVLPSVQEGKLREVLDGHSALQPTPRQMEALDLVAYTASRCLCPRGHNRLAMSDVVANLH
RALETIRSN
>TuG1812S0001447000.01
MIAQLLQYMQDLEEVQLLAGLGDTLQDAHELVMSCQGRSTAYQFVKANMMVERFREVQSKIDSYLIVFPVISHIGITRRL
ERIYKVLVPYDSTPIVEPSPLPHNLFL
>TuG1812G0100000047.01
MADVLGSVATIVEIVLQIKDVVETVKKNRKVCREIADRASRLGDILSMLKDIGVIHHHPAICGVLIALKDILAEALDLVK
ACQERTTLGNVLKVYELREELNLVNRRISDRTVDAIFAVGCAQYATIRLVCSTPLQGATVAESSSINCCLGINMEAAAVS
PRLRIFSISVIEGATNNFSGNNIIRKTSHVAVYKGVLSDGLEIGIKRFEDPETQARVLPVWLQHENVVRCMGYCHEASQD
MVVEEYMPNGTLSEIINGLSEQLDWSSALRTIRGVAKGVSYLHFNHIIHMDLKPTNIVFGPDMNPKICDLEKAKILNQDV
TQQQTSELVGTMGYIPPEYIADGIISLKSDVFSFGVLLLYTINRKIKKADLDKHPIVWAWEVRESQRMKELFEPSTLLKE
LERFIEIGLLCAQEVPEDRPTMPHVLEMLNGDDNLPIPKKPGFIIRAASECLPTV
>TuG1812G0300005356.01
MADALGSVTKALDIVFKIKEAVDTVKQNEKDCEQIKKRVERVQHTLTLFQQDVELMNSAGSRTALEALREVLSEALELVT
GCKEETNLCCLLIKAGEVSKKLNKADQTISNINSEVSLTIMLCIAPHTTKPLKLYQAPDEHGRSLQLVKQTRSVPPTISE
IAVEIKVAVDRVQRNKEECIEVDKRVNGVNALLSQFGNTELMKDPSMSASIEKLHTTFCIARTLVMECQKRNIIFIRSGW
ELSKQLREVLDQIDLALDDMITISANYACTV
>TuG1812G0700001082.01
MEVVSAIVKVVEEIVKAVETNRQNSESCLDLASRARAVGDIIHHLDDSTASTRSSGSGHTVMIREPSLKRLKAALDDALK
LVKSQQPSGFLGDHVNRLITSGTTAARFQRVEARITAYVTDVGLAEQFAARHRARRANRGTVSAPPPRGAR
>TuG1812G0100000411.01
MDLVGSVAQIVKIALQIQELVKTAQRNKEDCKKIAMRVKRLRAIVERLSSTDVSSEKTMVDALNDLEETFLQRPSSSSKP
ARPRTKCGSSSGPGTYPNSCVRSRTR
>TRIDC4AG064110.9
MKSEDRDSLLRKVPSGVGQVANIAQLAGVDVYGLITMIVEAARTVRRNRETCQLLARRVKMIGDLLQQLESTQLMQHTET
RNPVEQLEETLRHTYMLIRSCQDGSYLYSWFMGGKQADQLHQVQNEIAFYLQLFPLVGFVDTSRTWARLLHKAQPLGTED
TMGELHAVHPSEHNNRTEALKEIHLEDPGIPPCAKSDEEQNTTMNMEEIVNLIGVGKGAELPYFSFSQILAATDNLSLRN
LLGNGVFGCTYKGKLPDGLDIAIKRHNTSSHQGLSEFQAEIEVIPNLRHKNIISLLGFCVQGKEKILVYEYMSNNSLADV
ISDETKRKLLNWSKCLQIIKGIADGLVYLHLHSQMCIVHRDLKPSNLLLDPEMNAKISDFGLAKKLAPDAIAEDIVCGTY
GYADPEYVTTGKLSQKADVYSFGIVVLEIICGNNPWFYMVKAKKGSSPGSLPDHACKYLKRPRKLVDPLLRASKGERAQI
AECVKVALLCVHCRAECRPAMSEVVAMLCSVGSGRSSPAYCCH*
>TRIDC7AG005940.6
MMLCNGVSQVASIAQLAGVDAYGLITMIVEAARTVRRNQETCQLLARRVKMIGDLLQQLESTQLMQHTETRNPVEQLEET
LQRTYVVITSCQGSSYLRSCFIGGKQADQLHQVQNEIAFYLQLFPLVGFVDTSRTWSRLLHRAHPLGTEGTMDELHAVHP
SEHHNNRTEAFKAIHLEDPGTPPCAKSDEEQKTSQAMNMEEIVNLIGVAKGAELPYFSFSQILAATDNLSLRNLLGNGVF
GCTYKGKLPDGLDIAVKRLSTSSHQGLSEFRAEIEVIPNLRHKNIISLLGFCVQGKEKILVYEYMSNNSLAAVISDESKR
KLLNWSKRLQIIKGIADGLVYLHLHSQMGIVHRDLKPSNVLLDTELNVKISDFGLAKKLAPDAIAEDIVCGTYGYADPEY
ATTGMLSQKADVYSFGIVVLEIICGNNPWFYMVKAKKGSSPGSLPDHARKYRKRPRKLVDPLLRASKSERAQIAECVKVA
LLCVHCRPECRPGMSEVVVMLCSVGSGRSSPAYCCH*
>TRIDC2BG077560.1
AGLATVAQLALYVHGLVTKITGAAETARQNKLECKNLASRVSVIGDLLLQLQDPAVAQPLAGLGHTLQEAHDLVVACQKW
SARRKFLYADDQAERFREVNRRIDSHLILIPLLSHISITRRLDQICPPNPTSVLLPVEPTMVVGCASAQLQEPAMVQYAA
VEFASAEIAVLTGNFGHVLSEDVSGTVYKGRLHDGLEVAVKSLKNHGKQRHEQEGAFVAELETLCHLRHDHVVHLVGWCA
EDDDRMFVYQYQHTSNGTLRDHLQGGGFASPVTSSWKARVLALLGASRAIDHLHRMATPRIIHRNVSSSSILLDESWAAR
VSGFSAAVLQEPTTDGQLVGEVAGTLGYIDPAYHRTRRVSPASDVYSFGVVMLELLTGRPPSWESKDPNTLVGLAAPIIE
RGDLGSVLDRRPSPAPTPGQMEALKLVAYTAARCLWPQPQDRPAMSNVLTNLEAALGLIDSDEPKQSY*
>TRIDC2BG004920.1
MALWTGLGQAATVAQLVGADVGGLISMTMQAALTARQNRAECEQLARRVLMIAQLLPYVQLADEPEATAWPLAGLGDVLR
DAHELVVSCQGRSAAYQFVMAGRTAERFREIQGRIDSYLILFPVISHIGITRRLERIYNVLVPDDSATTGGGGRVYRGRL
HDGREVAIKRITRVQSGNLQLELDIMSQLRHRHIVRLLGSCVTTVTGKRKKRLLTTRRRKEPEEEAEGLIVYKYMENGTL
YDHLHRDQGSSALSPVTMCWKMRIEVLLCVSRAIEHMHCHANPPIIHRDIKSSNILFDASWVPHLSDFGSSVPWHVASDK
ESSGLECPVTGTFGYVDPEYCLRGRVKPASDVYSLGVLMLEVLTGERAFLQGGLKIKEDLACFASPIIEAGNLVELLDRR
PVSEPTSWKLHALKRVAQIARCCVKWVGRARPAILGIVANLEMVHELMCRDETSSVDESIRWPFLEKVDESPHTRSVPLA
ARYESNLVHHKLTELYSH*
