# Supplementary material for: Wheat powdery mildew resistance gene Pm13 encodes a mixed lineage kinase domain-like protein
Source: Nat Commun. 2024 Mar 19;15:2449. doi: 10.1038/s41467-024-46814-7 (PMC10951266; doi:10.1038/s41467-024-46814-7)
Supplement: Supplementary file 16 — Supplementary Data 13 [file 41467_2024_46814_MOESM16_ESM.xls]

## Sheet: Supplementary Data 13
Supplementary Data 13. MLKL_NTD domain containing proteins in the Triticeae tribe at WheatOmics.
Species	Gene ID	CD-Search
Aegilops bicornis (cv.TB01)	Ae.bicornis.TB01.3S01G0016800.1	MLKL_NTD-Kinase
	Ae.bicornis.TB01.3S01G0015700.1	MLKL_NTD-Kinase
	Ae.bicornis.TB01.3S01G0015400.1	MLKL_NTD-Kinase
	Ae.bicornis.TB01.2S01G0802800.1	MLKL_NTD-Kinase
	Ae.bicornis.TB01.3S01G0016000.1	MLKL_NTD-Kinase
	Ae.bicornis.TB01.2S01G0802900.1	MLKL_NTD-Kinase
	Ae.bicornis.TB01.7S01G0095400.1	MLKL_NTD-Kinase
	Ae.bicornis.TB01.2S01G0943200.1	MLKL_NTD
	Ae.bicornis.TB01.Un01G0197900.1	MLKL_NTD
	Ae.bicornis.TB01.4S01G0413100.1	MLKL_NTD
	Ae.bicornis.TB01.2S01G0943300.1	MLKL_NTD
	Ae.bicornis.TB01.1S01G0046200.1	MLKL_NTD-Kinase
	Ae.bicornis.TB01.5S01G0305300.1	MLKL_NTD-Kinase
	Ae.bicornis.TB01.1S01G0003600.1	MLKL_NTD
	Ae.bicornis.TB01.7S01G0675700.1	MLKL_NTD-Kinase
	Ae.bicornis.TB01.7S01G0188900.1	MLKL_NTD
Aegilops longissima (cv.TL05)	Ae.longissima.TL05.2S01G0003900.1	MLKL_NTD-Kinase
	Ae.longissima.TL05.2S01G0810700.1	MLKL_NTD-Kinase
	Ae.longissima.TL05.3S01G0011400.1	MLKL_NTD-Kinase
	Ae.longissima.TL05.7S01G0008800.2	MLKL_NTD-Kinase
	Ae.longissima.TL05.2S01G0054500.1	MLKL_NTD-Kinase
	Ae.longissima.TL05.3S01G0011300.1	MLKL_NTD-Kinase
	Ae.longissima.TL05.Un01G0052700.1	MLKL_NTD-Kinase
	Ae.longissima.TL05.2S01G0962300.2	MLKL_NTD
	Ae.longissima.TL05.2S01G0962400.1	MLKL_NTD
	Ae.longissima.TL05.1S01G0045500.1	MLKL_NTD-Kinase
	Ae.longissima.TL05.7S01G0082900.1	MLKL_NTD-Kinase
	Ae.longissima.TL05.7S01G0719500.1	MLKL_NTD-Kinase
	Ae.longissima.TL05.5S01G0317400.1	MLKL_NTD-Kinase
	Ae.longissima.TL05.7S01G0689000.1	MLKL_NTD-Kinase
	Ae.longissima.TL05.6S01G0735800.1	MLKL_NTD-Kinase
	Ae.longissima.TL05.7S01G0604000.1	MLKL_NTD-Kinase
	Ae.longissima.TL05.3S01G0744000.1	MLKL_NTD-Kinase
	Ae.longissima.TL05.3S01G0824000.1	MLKL_NTD-MLKL_NTD
	Ae.longissima.TL05.7S01G0190200.1	MLKL_NTD
	Ae.longissima.TL05.Un01G0324900.1	MLKL_NTD-WD40
Aegilops searsii (cv.TE01)	Ae.searsii.TE01.2S01G0765700.1	MLKL_NTD-Kinase
	Ae.searsii.TE01.2S01G0037100.1	MLKL_NTD-Kinase
	Ae.searsii.TE01.2S01G0037900.1	MLKL_NTD-Kinase
	Ae.searsii.TE01.2S01G0037200.1	MLKL_NTD-Kinase
	Ae.searsii.TE01.7S01G0834800.1	MLKL_NTD-Kinase
	Ae.searsii.TE01.2S01G0035000.2	MLKL_NTD-Kinase
	Ae.searsii.TE01.3S01G0014300.1	MLKL_NTD-Kinase
	Ae.searsii.TE01.2S01G0050700.1	MLKL_NTD-Kinase
	Ae.searsii.TE01.3S01G0014400.1	MLKL_NTD-Kinase
	Ae.searsii.TE01.2S01G0765900.1	MLKL_NTD-Kinase
	Ae.searsii.TE01.3S01G0014200.1	MLKL_NTD-Kinase
	Ae.searsii.TE01.3S01G0782400.1	MLKL_NTD-Kinase
	Ae.searsii.TE01.6S01G0159300.1	MLKL_NTD-Kinase
	Ae.searsii.TE01.7S01G0095100.1	MLKL_NTD-Kinase
	Ae.searsii.TE01.7S01G0095600.2	MLKL_NTD-Kinase
	Ae.searsii.TE01.6S01G0055200.1	MLKL_NTD
	Ae.searsii.TE01.5S01G0305200.1	MLKL_NTD-Kinase
	Ae.searsii.TE01.2S01G0895900.1	MLKL_NTD
	Ae.searsii.TE01.1S01G0039500.1	MLKL_NTD-Kinase
	Ae.searsii.TE01.3S01G0796500.1	MLKL_NTD
	Ae.searsii.TE01.5S01G0292800.1	MLKL_NTD-Kinase
	Ae.searsii.TE01.7S01G0664100.1	MLKL_NTD-Kinase
	Ae.searsii.TE01.7S01G0185300.1	MLKL_NTD
	Ae.searsii.TE01.7S01G0572600.1	MLKL_NTD-Kinase
	Ae.searsii.TE01.7S01G0185400.1	MLKL_NTD
	Ae.searsii.TE01.7S01G0010400.1	MLKL_NTD-WD40
Aegilops sharonensis (cv.TH02)	Ae.sharonensis.TH02.3S01G0013600.2	MLKL_NTD-Kinase
	Ae.sharonensis.TH02.3S01G0013000.1	MLKL_NTD-Kinase
	Ae.sharonensis.TH02.2S01G0032700.1	MLKL_NTD-Kinase
	Ae.sharonensis.TH02.2S01G0787600.1	MLKL_NTD-Kinase
	Ae.sharonensis.TH02.3S01G0013100.1	MLKL_NTD-Kinase
	Ae.sharonensis.TH02.2S01G0051000.1	MLKL_NTD-Kinase
	Ae.sharonensis.TH02.7S01G0870100.2	MLKL_NTD-Kinase
	Ae.sharonensis.TH02.2S01G0787800.1	MLKL_NTD-Kinase
	Ae.sharonensis.TH02.7S01G0117300.1	MLKL_NTD-Kinase
	Ae.sharonensis.TH02.2S01G0929400.1	MLKL_NTD
	Ae.sharonensis.TH02.2S01G0929600.1	MLKL_NTD
	Ae.sharonensis.TH02.5S01G0680700.1	MLKL_NTD-Kinase
	Ae.sharonensis.TH02.1S01G0029900.1	MLKL_NTD-Kinase
	Ae.sharonensis.TH02.5S01G0299500.1	MLKL_NTD-Kinase
	Ae.sharonensis.TH02.3S01G0736100.1	MLKL_NTD-Kinase
	Ae.sharonensis.TH02.Un01G0012000.1	MLKL_NTD-Kinase
	Ae.sharonensis.TH02.7S01G0202000.1	MLKL_NTD
	Ae.sharonensis.TH02.7S01G0203100.1	MLKL_NTD
	Ae.sharonensis.TH02.6S01G0686100.1	MLKL_NTD-Kinase
	Ae.sharonensis.TH02.7S01G0609500.1	MLKL_NTD-Kinase
	Ae.sharonensis.TH02.3S01G0804100.1	MLKL_NTD-MLKL_NTD
	Ae.sharonensis.TH02.7S01G0100300.1	MLKL_NTD-Kinase
	Ae.sharonensis.TH02.7S01G0203300.1	MLKL_NTD
Aegilops speltoides (cv.TS01)	Ae.speltoides.TS01.3B01G0036300.1	MLKL_NTD-Kinase
	Ae.speltoides.TS01.3B01G0034600.1	MLKL_NTD-Kinase
	Ae.speltoides.TS01.3B01G0034400.1	MLKL_NTD-Kinase
	Ae.speltoides.TS01.2B01G0808500.1	MLKL_NTD-Kinase
	Ae.speltoides.TS01.3B01G0034800.1	MLKL_NTD-Kinase
	Ae.speltoides.TS01.2B01G0808400.1	MLKL_NTD-Kinase
	Ae.speltoides.TS01.3B01G0034900.1	MLKL_NTD-Kinase
	Ae.speltoides.TS01.2B01G0034800.1	MLKL_NTD-Kinase
	Ae.speltoides.TS01.3B01G0828800.1	MLKL_NTD-Kinase
	Ae.speltoides.TS01.1B01G0039100.1	MLKL_NTD-Kinase
	Ae.speltoides.TS01.2B01G0934100.1	MLKL_NTD
	Ae.speltoides.TS01.6B01G0099600.1	MLKL_NTD-Kinase
	Ae.speltoides.TS01.2B01G0359600.2	MLKL_NTD
	Ae.speltoides.TS01.5B01G0294700.1	MLKL_NTD-Kinase
	Ae.speltoides.TS01.3B01G0845000.1	MLKL_NTD
	Ae.speltoides.TS01.7B01G0185200.1	MLKL_NTD-Kinase
	Ae.speltoides.TS01.3B01G0844900.1	MLKL_NTD
	Ae.speltoides.TS01.1B01G0181700.1	MLKL_NTD-Kinase
	Ae.speltoides.TS01.1B01G0039200.1	MLKL_NTD
	Ae.speltoides.TS01.3B01G0836500.2	MLKL_NTD-MLKL_NTD
	Ae.speltoides.TS01.7B01G0180600.1	MLKL_NTD
	Ae.speltoides.TS01.7B01G0180800.1	MLKL_NTD
	Ae.speltoides.TS01.3B01G0834900.1	MLKL_NTD-MLKL_NTD
	Ae.speltoides.TS01.3B01G0752500.1	MLKL_NTD-Kinase
Aegilops tauschii (cv.AL8/78)	AET3Gv20018900.1	MLKL_NTD-Kinase
	AET2Gv20045400.1	MLKL_NTD-Kinase
	AET3Gv21139500.2	MLKL_NTD-Kinase
	AET5Gv21038900.1	MLKL_NTD-Kinase
	AET2Gv21282300.3	MLKL_NTD
Hordeum vulgare (cv.Morex)	HORVU.MOREX.r3.3HG0219610.1	MLKL_NTD-Kinase
	HORVU.MOREX.r3.2HG0204150.1	MLKL_NTD-Kinase
	HORVU.MOREX.r3.2HG0098890.1	MLKL_NTD-Kinase
	HORVU.MOREX.r3.2HG0098930.1	MLKL_NTD-Kinase-Kinase
	HORVU.MOREX.r3.2HG0098910.1	MLKL_NTD-Kinase
	HORVU.MOREX.r3.3HG0321210.1	MLKL_NTD-Kinase
	HORVU.MOREX.r3.3HG0219640.1	MLKL_NTD-Kinase
	HORVU.MOREX.r3.5HG0520950.1	MLKL_NTD-Kinase
	HORVU.MOREX.r3.7HG0642600.1	MLKL_NTD-Kinase
	HORVU.MOREX.r3.7HG0729700.1	MLKL_NTD-Kinase
	HORVU.MOREX.r3.5HG0519350.1	MLKL_NTD-Kinase
	HORVU.MOREX.r3.2HG0215980.1	MLKL_NTD
	HORVU.MOREX.r3.7HG0729760.1	MLKL_NTD-Kinase
	HORVU.MOREX.r3.3HG0315360.1	MLKL_NTD-Kinase
	HORVU.MOREX.r3.3HG0321770.1	MLKL_NTD-MLKL_NTD
	HORVU.MOREX.r3.5HG0419950.1	MLKL_NTD
	HORVU.MOREX.r3.7HG0651100.1	MLKL_NTD
	HORVU.MOREX.r3.3HG0315350.1	MLKL_NTD-Kinase
	HORVU.MOREX.r3.7HG0651070.1	MLKL_NTD
Triticum aestivum (cv.Chinese Spring)	TraesCS3A03G0019500.1	MLKL_NTD-Kinase
	TraesCS3D03G0016400.1	MLKL_NTD-Kinase
	TraesCS3A03G0019700.1	MLKL_NTD-Kinase
	TraesCS2A03G1182300.1	MLKL_NTD-Kinase
	TraesCS2A03G0050200.1	MLKL_NTD-Kinase
	TraesCS2B03G1346400.1	MLKL_NTD-Kinase
	TraesCS2D03G0051000.1	MLKL_NTD-Kinase
	TraesCS2A03G0050300.1	MLKL_NTD-Kinase
	TraesCS2A03G1185500.1	MLKL_NTD-Kinase
	TraesCS2B03G0074900.1	MLKL_NTD-Kinase
	TraesCS3B03G1362700.1	MLKL_NTD-Kinase
	TraesCS2D03G0121700.1	MLKL_NTD-Kinase
	TraesCS2A03G0078300.1	MLKL_NTD-Kinase
	TraesCS2B03G0114500.1	MLKL_NTD-Kinase
	TraesCS3A03G0019800.1	MLKL_NTD-Kinase
	TraesCS3D03G1091800.1	MLKL_NTD-Kinase
	TraesCS3D03G0016800.1	MLKL_NTD-Kinase
	TraesCSU03G0027500.1	MLKL_NTD-Kinase
	TraesCS3A03G0019400.1	MLKL_NTD-Kinase
	TraesCS2A03G0050600LC.1	MLKL_NTD-Kinase
	TraesCS2D03G0072200LC.1	MLKL_NTD
	TraesCS4A03G1171500.1	MLKL_NTD
	TraesCS5D03G1001100.1	MLKL_NTD-Kinase
	TraesCS3A03G0019600LC.1	MLKL_NTD
	TraesCS2D03G1137400.1	MLKL_NTD-Kinase
	TraesCS4A03G1079000.1	MLKL_NTD-Kinase
	TraesCS7A03G0127500.1	MLKL_NTD-Kinase
	TraesCS5B03G0496200.2	MLKL_NTD
	TraesCS5A03G0494900.1	MLKL_NTD-Kinase
	TraesCS2B03G1543500.1	MLKL_NTD
	TraesCS7A03G1051700.1	MLKL_NTD-Kinase
Triticum turgidumssp. durum (cv.Svevo)	TRITD3Bv1G002560.1	MLKL_NTD-Kinase
	TRITD3Bv1G002580.1	MLKL_NTD
	TRITD3Bv1G002620.2	MLKL_NTD-Kinase
	TRITD3Bv1G002710.1	MLKL_NTD-Kinase
	TRITD3Av1G002820.2	MLKL_NTD-Kinase
	TRITD3Av1G002830.2	MLKL_NTD-Kinase
	TRITD3Av1G002850.1	MLKL_NTD-Kinase
	TRITD3Av1G002880.1	MLKL_NTD-Kinase
	TRITD2Bv1G007520.5	MLKL_NTD
	TRITD2Bv1G007610.4	MLKL_NTD-Kinase
	TRITD2Av1G009240.1	MLKL_NTD-Kinase
	TRITD2Bv1G012650.2	MLKL_NTD-Kinase
	TRITD0Uv1G113560.3	MLKL_NTD-Kinase
	TRITD2Bv1G237820.1	MLKL_NTD-Kinase
	TRITD3Bv1G264170.2	MLKL_NTD-Kinase
	TRITD3Av1G269510.1	MLKL_NTD-Kinase
	TRITD2Av1G274020.1	MLKL_NTD-Kinase
	TRITD2Av1G274120.1	MLKL_NTD-Kinase
Secale cereale (cv.Weining)	ScWN1R01G477200.1	MLKL_NTD-Kinase
	ScWN5R01G614500.1	MLKL_NTD-Kinase
	ScWN3R01G023600.1	MLKL_NTD-Kinase
	ScWN4R01G505700.1	MLKL_NTD-Kinase
	ScWN5R01G199200.1	MLKL_NTD-Kinase
	ScWN2R01G230700.1	MLKL_NTD
	ScWN4R01G409000.1	MLKL_NTD
	ScWN2R01G632200.1	MLKL_NTD-Kinase
	ScWN7R01G431000.1	MLKL_NTD-Kinase
	ScWN4R01G400300.1	MLKL_NTD
	ScWN6R01G444100.2	MLKL_NTD-MLKL_NTD
	ScWN7R01G421900.2	MLKL_NTD-Kinase
	ScWN4R01G408700.1	MLKL_NTD
	ScWN4R01G408900.1	MLKL_NTD
	ScWN5R01G437600.1	MLKL_NTD
Thinopyrum elongatum (cv.D-3458)	Tel2E01T864600.1	MLKL_NTD-Kinase
	Tel2E01T864800.1	MLKL_NTD-Kinase
	Tel4E01T560500.1	MLKL_NTD
	Tel6E01T023200.1	MLKL_NTD-Kinase
	Tel5E01T764700.1	MLKL_NTD-Kinase
	Tel7E01T207600.1	MLKL_NTD
	Tel4E01T229500.1	MLKL_NTD
	Tel7E01T121900.1	MLKL_NTD-Kinase
	Tel1E01T066400.1	MLKL_NTD-Kinase
	Tel7E01T724800.1	MLKL_NTD-Kinase
	Tel3E01T802900.1	MLKL_NTD-MLKL_NTD
	Tel7E01T024400.1	MLKL_NTD-WD40
Triticum urartu (cv.G1812)	TuG1812G0200000269.01.P01	MLKL_NTD-Kinase
	TuG1812G0300000120.01.P01	MLKL_NTD-Kinase
	TuG1812S0001447000.01.P01	MLKL_NTD
	TuG1812G0100000047.01.P01	MLKL_NTD-Kinase
	TuG1812G0300005356.01.P01	MLKL_NTD-MLKL_NTD
	TuG1812G0700001082.01.P01	MLKL_NTD
	TuG1812G0100000411.01.P01	MLKL_NTD
Triticum turgidum ssp. dicoccoides (cv.Zavitan)	TRIDC4AG064110.9	MLKL_NTD-Kinase
	TRIDC7AG005940.6	MLKL_NTD-Kinase
	TRIDC2BG077560.1	MLKL_NTD-Kinase
	TRIDC2BG004920.1	MLKL_NTD-Kinase
