# Supplementary material for: Wheat powdery mildew resistance gene Pm13 encodes a mixed lineage kinase domain-like protein
Source: Nat Commun. 2024 Mar 19;15:2449. doi: 10.1038/s41467-024-46814-7 (PMC10951266; doi:10.1038/s41467-024-46814-7)
Supplement: Supplementary file 17 — Supplementary Data 14 [file 41467_2024_46814_MOESM17_ESM.xls]

## Sheet: Supplementary Data 14
Supplementary Data 14. The amino acid sequences of 228 MLKL_NTD domains based on 220 MLKL_NTD domain-containing proteins across the Triticeae tribe at WheatOmics.
>Ae.bicornis.TB01.3S01G0016800.1
STVGLIQRIIRATETARQNKQECQHLALRVSVIWELLPRLPLEPGLESPLKELGKTLGEAHKLILACQKRSTAGTLLNASRDAHTFRELNASIDSLLS
>Ae.bicornis.TB01.3S01G0015700.1
LVGTVGRLISKIIDAARTARQNKRECQHLAVRLSTIGEVLPRLPQDPEVKGPLTELGKTLGEAHELVVACKNWSTARQLIVARRHADSFRDVNARIDSWLSL
>Ae.bicornis.TB01.3S01G0015400.1
LVGTVGRLISKIIDAARTARQNKRECDYLTARLSVIGEVLPRLPQDAEVERPLRELGKTLGEAHELVLACQNWSTARQLIGACHHADSLKQVNTRIDSHIG
>Ae.bicornis.TB01.2S01G0802800.1
LYVHGLVTKITKAAETVRQNKLECDHLARRVSVIGKLLPRLQLQDPEVAQPLAGLGDTLQEAHDLIVACQKWSASRKFLYAGVQAEKFREVNGRIDSHLILIPLLSHISITRRL
>Ae.bicornis.TB01.3S01G0016000.1
LIGQAIGLVAMIIRAVDTVRQNRLECEHLACRVSTVDGVLSDLPRDQEEMAPPLKVLNNTLEEAHRMVIACQNRGAASQFFGSRRHADCFNQVNNRITSDIVILN
>Ae.bicornis.TB01.2S01G0802900.1
LVFGLISDIVKKADTARQNKLECNHLKRHVSQIGRLLPRLQLQDPEVAEALAALRDTLQEAHVLVVACQKSNMVKEIFSAGEQAMKFTQVNGRIDSHLLVIQLLSQISITHRL
>Ae.bicornis.TB01.7S01G0095400.1
YGLITMIVDAAKTVRRNRETCQVLARRVKMIGDLLQQFESTQLMQHTETRNPVEQLEETLRHTYMVIASCQGGSYVYSCFTGGMQADQLNQVQNEIAFYLQLFPLVGFVDTSRT
>Ae.bicornis.TB01.2S01G0943200.1
LVGMILTMVQLIASAAATAQQNKKKCLELAQRAGILANVLPNYTYAAANDQHTARVLHTLKEALDEAQTLIQSCQTRSTFGICSRSRKAAELDAVNGKINRCIS
>Ae.bicornis.TB01.Un01G0197900.1
ALGLISTIVQAAQTVQRNKETCQELVQDEQLINGLLRMLQNPEMMQREEIVNALSGLEGTLREAYSLVSSCQDCSTTYRIFMGWKHSDQFRRVKKKIAKHLRFYPMIFHADIT
>Ae.bicornis.TB01.4S01G0413100.1
VRLIGLIVKAAATARMHKSNCRRFAQHLKLIGGLLEQLRVSELKKYPETREPLEQLEDALRRGYLLVNSCQDRSYLYLLAMGWNIVYRFRTAQTEIDNYLRLVPLITLVDNARVRERIEYIERDQCEYSLDEEDKEVQEAL
>Ae.bicornis.TB01.2S01G0943300.1
SMILTMVQLIAKAAETAQQNKKKCLELAQRVRTLANVLPNYKYPAANDQETETVMRRLKETLDEALTLIQSCQTVTVFSRSRKAAELDGVNRKINDCITDLNFIRQV
>Ae.bicornis.TB01.1S01G0046200.1
VTQIVNIALQIQELVETVRQNKEDCKKIAMRVKRLRAIVERLNSTDVSSEKIMIDALNDLEETFLQALKLVKACQTRNKVWLFLRAGNVSKQLREVKDEMMDHMH
>Ae.bicornis.TB01.5S01G0305300.1
LGLVYMVVQAALAARRHRDACVRLAQHVELVGGLLRELELAELMRREATRRPLEQLGGALRRCYALVTACQDCGYLRRLLLGARMADELRAAQHEIDMFIRLIPLISLVDNSTNSRRA
>Ae.bicornis.TB01.1S01G0003600.1
VNIAEIALQIKDVVETVKKNKKVCREIADRASRLGDILSMLKDMGVTDHHPAICRVLIALKDILAEALNLVKACQERTTLCSVLKVYGLRGELNLVNTGISERTVDANFAMSCAQA
>Ae.bicornis.TB01.7S01G0675700.1
LGLVSMVVQAALAARRHRDACVRLAQHVELVGGLLRELELAELMRREATRRPLEQLRGALRRCYELVTACQDCGYLRRLLLGARTADELRAAQHEIDMFIRLIPLISLVDNSTNSRRA
>Ae.bicornis.TB01.7S01G0188900.1
VVSAILKVVEEIVKAVETDRENSESCLDLAGRARAVGDIIHHLDSSTASTRSSGSGCTVMMREPSLKRLKAALDDALKLVESQQPSGFLGGHVNRLITSGTTAARFQRVEARITACVTDVGLAELVT
>Ae.longissima.TL05.2S01G0003900.1
ADVGGLISMIVQAALTARQNRSECEQLARRVLMIAQLLPHVQEPEAVQPLAELGDTLRDAHELVVSCQGRSAAYQFVMAGRQAERFRDVQSRIDSYLILFPVISHIGI
>Ae.longissima.TL05.2S01G0810700.1
LYVHGLVTKITGAAETARQNKLECKNLASRVSVIGDLLLQLQDPAVAQPLAGLGDTLQEAHDLVVACQKWSARRKFLYADDQAERFREVNRRIDSHLILIPLLSHISITRR
>Ae.longissima.TL05.3S01G0011400.1
LIGQASGLIYKIIRAVETARQNRRECELLARRVPTINGVLSRLPKDPEVAPPLQELKSTLEEAHDMVVACRSWGAARQFFGSRRHAECFTQVNARINSDVGILNLSLSSYMARRQPN
>Ae.longissima.TL05.7S01G0008800.2
GGLVSMIVQAALTARRNRSECELLARRGLMIAQLLPHVQEPEAVQPLAGLGDALRDAHELVLACQGRSTAYQLVMSSWTADRFKEVQSKIDSYLILFPIISHIGITRR
>Ae.longissima.TL05.2S01G0054500.1
GGLISMTMQAALTARQNRAECEQLARRVLMIAQLLPHVQLAELEAAARPLAGLGDVLRDAHELVVSCQGRSAAYQFVMAGRTADRFREVQGRIDSYLILFPVISHIGITRR
>Ae.longissima.TL05.3S01G0011300.1
LVGTVGRLISKIIDAARAARQNKRERDHLTVCLSIIGDVLPRLPQDAETMGEAHELVLTCQNWSTARQLIGTRRHAESFRDVNTKIDFLFNVVGYAAIADRL
>Ae.longissima.TL05.Un01G0052700.1
LVFGLISDIVKKADTARQNKLECNHLKRHVSQIGRLLPRLQLQDPEVAEALAALRDTLQEAHVLVVACQKSNMVKEIFSAGEQAMKFTQVNGRIDSHLLVIQLLSQISITHRL
>Ae.longissima.TL05.2S01G0962300.2
LVGMILTMVQLIASAAATAQQNKKKCLELAQRAGILANVLPNYTYAAANDQHTARVLHTLKEALDEAQTLIQSCQTRSTFGMCSRSRKAAELDAANGKINQCIS
>Ae.longissima.TL05.2S01G0962400.1
SMILTMVQLIAKAAETAQQNKKKCWELAQRVRTLANVLPNYTYPAANDQETETVMRRLKETLDEALTLIQSCQTVTVFSRSRKAAELDGVNRKINDCITDLNFIRQVRTNHVAA
>Ae.longissima.TL05.1S01G0045500.1
VTQVISIALQIQQLVETVRQNKEDCMAIAKRVEMLGDFMERLNSVSVEILTGNLDELEETLLRARKLVKACQTRYKVWLFLRAGNLSKQLRKVKGEMTDQIQIASLASTIQQTRK
>Ae.longissima.TL05.7S01G0082900.1
YGLITMIVEAAKTVRRNRETCQVLARRVKMIGDLLQQFESTQLMQHTETRNPVEQLEETLRHTYMVIACFTGGMQADQLNQVQNEIAFYLQLFPLVGFVDTSRT
>Ae.longissima.TL05.7S01G0719500.1
LGLVSMVVQAALAARRHRDACVRLAQHVELVGGLLRELELAELMRREATRRPLEQLGAALRRCYALVTACQDCGYLRRLLLGARMADELRAAQHEIDMFIRLIPLISLVDNSTKSRRA
>Ae.longissima.TL05.5S01G0317400.1
LGLVYMVVQAALAARRHRDACLKLAELMRREATRRPLEQLGGALRRCYALVTACQDCGYLRRLLLGAQMADELRAAQHEIDMFIRLIPLISLVDNSTNSRRA
>Ae.longissima.TL05.7S01G0689000.1
QRLVSMVVQAALAARRHRDACVRLAQHVELVGGLLRELELAELMRREATRRPLEQLRGALRRCYELVTACQDCGYLRRLLLGARTADELRAAQHKIDMFIRLIPLISLVDNSTNSRRA
>Ae.longissima.TL05.6S01G0735800.1
EKVLKVAFAIQKAVETAEQNKKDCMEIGMLAAQVSSHTDRLKEKTKVMEDPAMHNVLEAMADCLHDALLLIEKCRGKCFLLRYLKASDMSQKLRQARDEISSKIQLGTFAISIDTNIALAQ
>Ae.longissima.TL05.7S01G0604000.1
LGLVSMVVQAALAARRHRDACVRLAQHVELVGGLLRELELAELMRREATRRPLEQLRGALRRCYALATACQDCGYLRRLLLGARMADELRAAQHEIDMFIRLIPLISLVDNSTNSRRA
>Ae.longissima.TL05.3S01G0744000.1
GVGQILQLALKINEAADTVRQNREDCKEIGRRVSRLHGILSMAARSKGKETIDNSEVRAALGDLEEILDGALDLVKTCQGKGTICHCFTAGKMSRQLAQVKHDITAQLAIITFAI
>Ae.longissima.TL05.3S01G0824000.1-1
TNALDIVFKIKHAVDTVKRNEKECQKIKRRVERVGHTLALCQKDAELMNPEGSGTALEALREILAEALELVTDCQEETNMCCLLIKAGEMSKQLNQVDQSISSINSDVSVAIM
>Ae.longissima.TL05.3S01G0824000.1-2
SVPHTISEVAIEIKVALDKVQRNKAECNEIEKRVNGVNALLSQFGNTELMKDPYMRASIEKLHTTFCIARTLVMDCQKRNIIFIRSGWELSKQLHEVL
>Ae.longissima.TL05.7S01G0190200.1
VVSTIVKVVEEIVKAVETDRENSESCLDLAGRARAVGDIIHHLDSSTASTRSSGSGCTVMMREPSLKRLKAALDDALKLVESQQPSGFLGGHVNRLITSGTTAARFQRVEARITACVTDVGLAELVT
>Ae.longissima.TL05.Un01G0324900.1
GFKIMSLLDNAKHNAEDCRTIHAFLLNLSAIAHRLQGLPKIMVDDLMRDTADGLHKALKRASEFVAKCERKGVLRRAFNAKDIAEKLRGVCLDVLLNMNAVQLNMNAMHLANDDLNSSKLAELKEIVA
>Ae.searsii.TE01.2S01G0765700.1
LYVHGLVTKITKAAETVRQNKLECDHLARRVSVIGKLLPRLQLQDPEVAQPLAGLGDTLQEAHDLIVACQKWSASRKFLYAGVQAEKFREVNGRIDSHLILIPLLSHISIARRL
>Ae.searsii.TE01.2S01G0037100.1
ADVGGLISMIVQAALMARQNRSECEQLARRVLMIAQLLPHVQEPEAVQPLAELGDTLRDAHELVVSCQGRSAAYQFVMAGRQAERFRDVQSRIDSYLILFPVISHIGI
>Ae.searsii.TE01.2S01G0037900.1
GGLISMIVQAAMTARQNRTECEQLARRALMIAQLLPHVQEPEAAQPLAGLGDALRDAHELVVSCQGRSAAYQFVMAGRTAEKFREVQSKIDSYLILFPVISHIGITRR
>Ae.searsii.TE01.2S01G0037200.1
GGLISMIVQAAMTARQNRSECEQLARRVLMIAQLLPHVQEPEAVQPLAGLSDTLRDAHELVVSCQVRSAAYQFVVAGRTAGRFREVQSKIDSYLILFPVISHISITRR
>Ae.searsii.TE01.7S01G0834800.1
GGLISMIVQAAMTARQNRSECEQLARRVLMIAQLLPHVQEPEAAQPLVGLGDALRDAHELVVSCQGRSAAYQFIMAVRTAEKFRVVQSKIDSYLILFPVISHIGITRR
>Ae.searsii.TE01.2S01G0035000.2
GGLISMIVQSAMTARQNRSECEQLARRVLMIAQLLPHVQEPEAVQPLAGLSDTLRDAHELVVSCQVRSAAYQFVVAGRTADRFREVQSKIDSYLILFPVISHIGITRR
>Ae.searsii.TE01.3S01G0014300.1
LIGQASGLIYKIIRAVETARQNRRECELLARRVPTINGVLSQLPKDPEVAPPLQELKSTLEEAHDMVVACRSWGAARQFFGSRRHAECFTQVNARINSDVGILN
>Ae.searsii.TE01.2S01G0050700.1
ADVGGLISMTMQAALTARQNRAECEQLARRVLMIAQLLPHVQLADDPEATAWPLAGLGDVLRDAHELVVSCQGRSAAYQFVMAGRTAERFREIQGRIDSYLILFPVISHIGITRR
>Ae.searsii.TE01.3S01G0014400.1
LIGQAIGLVAMIIRAVDTVRQNRLECEHLACRVSTVDGVLSDLPRDQEMAPPLKVLNNTLEEAHRMVIACQNRGAASHFFGSRRHADCFNQVNNRITSDIVILN
>Ae.searsii.TE01.2S01G0765900.1
LVFGLISDIVKKAETARQNKLECNHLKRHVSQIGRLLPRLQLQDPEVAEALAGLRDTLQEAHVLVVACQKSNMVKEIFSAGEQAMKFTQVNGRIDSHLLVIQLLSQISITHRL
>Ae.searsii.TE01.3S01G0014200.1
LIGTALGLITNINQALEKVRQNKAEYKHLKQRLPMIGYALHLLPADPELEPLLAPLINMLQEAYGVVLSCQKRSSTNQLIRASIHADRLRLVNARIDSHLLLFPFICYAAITR
>Ae.searsii.TE01.3S01G0782400.1
TDVVGLISRITQAAETARQNRRDCRQLARRVLIISRLLPLVEDPEAARQMAGLGDTLQEAHELLMSCQRRSAAYC
>Ae.searsii.TE01.6S01G0159300.1
LLGQAFSIISKIHHAVQLARENKKECHLLADRLHTLETLIYRLPARPGGEHLLAQMNATLQEAHGLVVSCGARSLLRAKDQAKSFDKLNGRIDSHIGALNLHLSVCIFDAVGS
>Ae.searsii.TE01.7S01G0095100.1
YGLITMIVEAARTVRRNRETCQLLARRVTMIGDLLQQLESTQLMQHLDTRNPVEQLEETLRNTYVLIRSCQDGSYLYSCFMGGKQADQLHQVQNEITFYLQLFPLVGFVDTSRT
>Ae.searsii.TE01.7S01G0095600.2
YGLITMIVEAAKTVRRNRETCQVLARRVKMIGDLLQQFGSTQLMQHTETRNPVEQLEETLRHTYMVIASCQGSSYVYSCFTGGMQADQLNQVQNEIAFYLQLFPLVGFVDTSRT
>Ae.searsii.TE01.6S01G0055200.1
CRHAHKLILKILGAAATARQNRLECENLAQCLHEINALFPDLRLDREMAQPLATLNHRLTEAHELVVACQSWKFIFARGVNAEWLRDV
>Ae.searsii.TE01.5S01G0305200.1
LGLISTIVQAAQTVQRNKETCQELVQDEQLINGLLRMLQNPEMMQREEIVNALSGLEGTLREAYSLVSSCQDCSTTYRIFMGWKHSDQFRRVKKKIAKHLRFYPMIFHADIT
>Ae.searsii.TE01.2S01G0895900.1
LVGMILTMVQLIASAAETARQNKKKCWELAQRACTLANVLPDSKYPAANDQETETVMRRLKETLHEALTLIQSCQTVTVFSRSRKAAELDGVNRKINDCITDLNFIRQV
>Ae.searsii.TE01.1S01G0039500.1
SVGQIVKIALQIQELVETAYQNKEDCKKIAMRVKRLRAIVERLSSTDVASEKTMIDALNDLEETFLQALKLVKACQTKNKVWLFLRAGNVSKQLREVKDEMMDHMH
>Ae.searsii.TE01.3S01G0796500.1
QLQQIAGVARDIKDAAETVLQNTEACTGIRKRASTVSALLLKLENTEMVEEQAMKDALNKLLKIFRRAHTLIMACQKSGVVTMLVCSPPCKLSKQLSAV
>Ae.searsii.TE01.5S01G0292800.1
LGLVYMVVQAALAARRHWDACVRLAQHVELVGGLLRELELAELMRREATRRPLEQLGSALRRCYALVTACQDCGYLRRLLLGARMADELRAAQHEIDMFIRLIPLISLVDNSTNSRRA
>Ae.searsii.TE01.7S01G0664100.1
LGLVSMVVQAALAARRHRDACVRLAQHVELVGGLLRELELAELMRREATRRPLEQLRGALRRCYELVTACQDCGYLRRLLLGARTADELRAAQHEIDMFIRLIPLISLVDNSTNSRRA
>Ae.searsii.TE01.7S01G0185300.1
AVSTILALAQKIAKAAETARQNKDRCLDLADRARTVGDILREDHDSGASIVAGGGGSAAGLIRSPALARLKAALDDALELVESQPQSGGLGWGVALLTSGTAAARFQLVEARISNCVGDLGLAELVAARHRAHDANTRAALSLL
>Ae.searsii.TE01.7S01G0572600.1
LGLVSMVVQAALAARRHRDACVRLAQHVELVGGLLRELELAELMRREATRRPLEQLRGALRRCYALATACQDCGYLRRLLLGARMADELRAAQHEIDMFIRLIPLISLVDNSTNSRRA
>Ae.searsii.TE01.7S01G0185400.1
VEEIVNSVETNRQNSESCLDLAGRARAVGHILLLDSSTASMTSSGSGYTPSLERLKAALDDALKLVKSHESRGFAGGVRKLITSSSTAAKFRSIETRITACVVDVGLAKDNRTRRPRFDR
>Ae.searsii.TE01.7S01G0010400.1
GFKIMSLLDNAKHNAEDCRTIHAFLLNLSAIAHRLQGLPKIMVDDLMRDTADGLHKALKRASEFVAKCERKGVLRRAFNAKDIAEKLRGVCLDVLLNMNAVQLNMNAMHLANDDLNSSKLAELKEIVA
>Ae.sharonensis.TH02.3S01G0013600.2
GTVGLIQRIIRATETTRQNKRECQHLALRVSVIWELLPRLSLEPGLESPLKELGKTLGEAHKLILACQKRSTAGTLLNASRDAHTFRELNASIDSLLS
>Ae.sharonensis.TH02.3S01G0013000.1
LIGQAAGLISMIVQAVETARQNKLECAHLARRVSTVHGVLSSLRDDPEAVPPLAELINTLQEAHQLVLSCQRRSTADRFFRAGRHADTFRDLNARIISDISVLSLGLLTL
>Ae.sharonensis.TH02.2S01G0032700.1
GGLISMIVQAAMTARQNRSECEQLARRVLMIAQLLPHVQEPEAAQPLAGLGDTLRDAHELVVSCQGRSAAYQLIMAGRTAERFREVQSKIDSYLILFPVISHIGITRRLERIYNILVQDGSTRDEPSHSLPQSSQLQES
>Ae.sharonensis.TH02.2S01G0787600.1
LYVHGLVTKITGAAETARQNKLECKNLASRVSVIGDLLLQLQDPAVAQPLAGLGHTLQEAHDLVVACQKWSARRKFLYADDQAERFREVNRRIDSHLILIPLLSHISITRR
>Ae.sharonensis.TH02.3S01G0013100.1
LIGQASGLIYKIIRAVETARQNRRECELLARRVPTINGVLSRLPKDPEVAPPLQELKSTLEEAHDMVVACRSWGAARQFFGSRRHAECFTQVNARINSDVGILNLSLSSYMARRQPN
>Ae.sharonensis.TH02.2S01G0051000.1
ADVGGLISMTMQAALTARQNRAECEQLARRVLMIAQLLPHVQLADDPEATAWPLAGLGDVLRDAHELVVSCQGRSAAYQFVMAGRTAERFREIQGRIDSYLILFPVISHIGITRR
>Ae.sharonensis.TH02.7S01G0870100.2
GGLISMIVQAAMTARQNRSGCEQLARRVLMIAQLLPHVQEPEAAQPLVGLGDALRDAHELVVSCQGRSAAYQFIMAVRTAEKFRVVQSKIDSYLILFPVISHIGITRR
>Ae.sharonensis.TH02.2S01G0787800.1
LVFGLISDIVKKADTARQNKLECNHLKRHVSQIGRLLPRLQLQDPEVAEALAGLRDTLQEAHVLVVACQKSNMVREIFSAGEQAMKFTQVNGRIDSHLLVIQLLSQISITHRL
>Ae.sharonensis.TH02.7S01G0117300.1
YGLITMIVEAARTVRRNRETCQLLARRVKMIGDLLQQLESTQLMQHTETRNPVEQLEETLRHTYVLIRSCQDGSYLYSCFMGGKQADQLHQVQNEITFYLQLFPLVGFVDTSRT
>Ae.sharonensis.TH02.2S01G0929400.1
LVGMILTMVQLIASAAATAQQNKKKCLELAQRAGILANVLPNYTYAAANDQHTARVLHTLKEALDEAQTLIQSCQTRSTFGMCSRSRKAAELDAANGKINQCIS
>Ae.sharonensis.TH02.2S01G0929600.1
SMILTMVQLIAKAAETAQQNKKKCWELAQRVRTLANVLPNYTYPAANDQETETVMRRLKETLDEALMLIQSCQTVTVFSRSRKAAELDGVNRKINDCITDLNFIRQV
>Ae.sharonensis.TH02.5S01G0680700.1
VRQITQVAMAIKVAADTVQKNKQDCRKIAARVNRLAAILSWLESTDMVRHPAMRAMLEELESTMDQALTLVKACQEKNGIAHLFSAKSLSKDLRQVNQDISDRMMDAMFATSAQVTITLVT
>Ae.sharonensis.TH02.1S01G0029900.1
SVGQIVKIALQIQELVETAYQNKEDCKKIAMRVKRLRAIVERLSSTDVASEETMIDALNDLEETFLQALKLVKACQTKNKVWLFLRAGNVSKQLREVKDEMMDHMH
>Ae.sharonensis.TH02.5S01G0299500.1
LGLVYMVVQAALAARRHRDACLKLAELMRREATRRPLEQLGGALRRCYALVTACQDCGYLRRLLLGAQMADELRAAQHEIDMFIRLIPLISLVDNSTNSRRA
>Ae.sharonensis.TH02.3S01G0736100.1
VRPILHLALRIKEAADTVRQNKEDCLEIQECVSRLHGILSLAGDGTGTEMIVNPAVSAALGDLERSLHRALNLVATCQGKSTISHCFTAGRLSRQLFRVQQDISSKVLIVNFAFQF
>Ae.sharonensis.TH02.Un01G0012000.1
ANIVELALQIKEVVETVKKNKKACREIGDRASRLSGILSCLKDEGTMSMHHHPAIGPVLVALEDILAEALHLVRACQRRTTLWNLLKANDLCGRLDVVNR
>Ae.sharonensis.TH02.7S01G0202000.1
VVSVIAKVVQAIVKAAATARENSQRCRDLTVRVSAIGGILLLDSSTASTSSSANGYTARLRTLPLEMLKDALQEALELVESQQPGGFGADLMKLVTSDKTADRFQKVEDKIADWVNVVGLAEQFAAAYRAR
>Ae.sharonensis.TH02.7S01G0203100.1
AVSTILALAQKIAKAAETARQNKDRCLDLADRARTVGDILREDHDSGASIVAGGGGSAAGLIRSPLARLKAALDDALELVESQPQSGGLGWGVALLTSGTAAARFHLVEARISHCVGDLGLAELVAARHRAHDANTRAALSLL
>Ae.sharonensis.TH02.6S01G0686100.1
EKVLKVAFAIQKAVETAEQNKKDCMEIGMLAAQVSSHTDRLKEKTKVMEDPAMHNVLEAMADCLHDALLLIEKCRGKCFLLRYLKASDMSQKLRQARDEISSKIQLGTFAISIDTNIALAQ
>Ae.sharonensis.TH02.7S01G0609500.1
LGLVSMVVQAALAARRHRDACVRLAQHVELVGGLLRELELAELMRREATRRPLEQLRGALRRCYALATACQDCGYLRRLLLGARMADELRAAQHEIDMFIRLIPLISLVDNSTNSRRA
>Ae.sharonensis.TH02.3S01G0804100.1-1
TNALDIVFKIKHAVDTVKRNEKECQKIKRRVERVGHTLALCQKDAELMNPEGSGTALEALREILAEALELVTGCQEETNMCCLLIKAGEMSKQLNQVDQSISSINSDVSVAIM
>Ae.sharonensis.TH02.3S01G0804100.1-2
TISEVAIEIKVALDKVQRNKAECNEIEKRVNGVNALLSQFGNTELMKDPYMRASIEKLHTTFCIARTLVMDCQKRNIIFIRSGWELSKQLHEVLEKIDLALD
>Ae.sharonensis.TH02.7S01G0100300.1
IVLARRVKMIGDLLQQFESTQLMQHTETRNPVEQLEETLRHTYMVIASCQGGSYVYSCFTGGMQADQLNQVQNEIAFYLQLFPLVGFVDTSRT
>Ae.sharonensis.TH02.7S01G0203300.1
VVSAIVKVVEEIVKAVETDRENSESCLDLAGRARAVGDIIHHLDSSTASTRSSGSGCTVMMREPSLKRLKAALDDALKLVESQQPSGFLGGHVNRLITSGTTAARFQRVEARITACVTDVGLAELVT
>Ae.speltoides.TS01.3B01G0036300.1
LVSSAVGLIRRIIHAADTARQHKRECLHLAVRLSIIGELLPRLPLEPRLESPLRELGKTLGEAHKLILACQLKRSTAGTFFELSRHADIFREVNARIDSNNSIFPLIVASRLGRILPL
>Ae.speltoides.TS01.3B01G0034600.1
LVGNAAGLIRRIIQAVETARQNKRECEHLALRLSIIGDVLPGLPQDAEVERPLMELGKTLREAHDLVTACQTWSAANQFFGARRHADSFRGVNSRIDSHLALF
>Ae.speltoides.TS01.3B01G0034400.1
LVGTIGRLISKIIDAARAAHQNKRECDHLMVRLSIIGDVLPRLLQDAEVKRPLTELGKTLGEAHELVLACQNWSTARQLIGARRHTESFRVVNGKIDSWLS
>Ae.speltoides.TS01.2B01G0808500.1
LYVHGLVTKITGAAETARQNKLECKNLASRVSVIGDLLLQLQDPAVAQPLAGLGHTLQEAHDLVVACQKWSARRKFLYADDQAERFREVNRRIDSHLILIPLLSHISITRR
>Ae.speltoides.TS01.3B01G0034800.1
LVGNAFGLICKIKRAVETARQNKMECELIVRRVPTINGVLSSLPQEPEVVAPLKELNSTLQEAHDMVVACRDRSSANLFFRSRRHAECFTQVNLRIMSDISVLSLCLLNIIARQQT
>Ae.speltoides.TS01.2B01G0808400.1
LVFGLISDIVKKADTARQNKLECNHLKRHVSQIGRLLPRLQLQDPEVAEALAGLRDTLQEAHVLVVACQKSNMVKEIFSAGEQAMKFTQVNGRIDSHLLVIQLHSQISITHRL
>Ae.speltoides.TS01.3B01G0034900.1
LIGQASGLIYKIIRAVETARQNRRECELLARRVPTINDVLSRLPRTRRGGARHGRACQSWGAVRQFFGSSDHAECFTQVNARINSDVGILN
>Ae.speltoides.TS01.2B01G0034800.1
AEIRPFRPRAKKSSNRKSKHRVQPLAGLSDTLRDAHELVVSCQVRSAAYQFVVAGRTAGRFREVQSKIDSYLILFPVISHISITRR
>Ae.speltoides.TS01.3B01G0828800.1
QLGDVATVAQLVGTDAAETARQNRRDCRQLARRVLIINLAAAAVAGLGDTLQEAHELLMSCQRRSEGRDREGQGLREMQNKIDFYLLLFPVTSHIGIARR
>Ae.speltoides.TS01.1B01G0039100.1
VTQVINIALQIQQLVETVRQNKEDCMAIAKRVEMLRDFMERLNSVSVEILTGNLNELEQTLLRALKLVKACQTRHKVWLLLRAGNLSKQLREVKGEMTDQIQIASFASTI
>Ae.speltoides.TS01.2B01G0934100.1
SLILTMVQLIAKAAETAQQNKKKCWELAQRVRTLANVLPNYTYPAANDQETETVMRRLKETLDEALMLIQSCRTVTVFSRSRKAAELDGVNRKINDCITDLNFIRQV
>Ae.speltoides.TS01.6B01G0099600.1
ADAVKLVVMIVQAAQTVRHNKKTCQQLVNRAQMIGGLLEKLQQGSEKMQQPEIRSPLKNSSYVYQFLMGRKQADQFRVVQNKIDSYLLLFPLISHIETAAQLDQILNAVRPQAAEV
>Ae.speltoides.TS01.2B01G0359600.2
SMILSMVQLIARAAQTAQHNKKRCLDLAQRAATLANVLPSYTHAAANDVQTARVLKTLKEALDEAFTLIQSCQTRSILGIFSRMAAELDGVNGKINDCIT
>Ae.speltoides.TS01.5B01G0294700.1
ATIAQLVGAAQTVQRNKETCQELVQDVQLINGLLRMLQNPEMMQREEIVNALNGLEGTLREAYSLVSSCQDCSTTYRIFMGWKHTDQFRRVKKKIAKHLRFYPMIFHADIT
>Ae.speltoides.TS01.3B01G0845000.1
QLQQIAGVARDIKDAVETVLQNTEACTEIRKRVSTVSALLLKLDNTEMVKEQAMKDTLNKLLKIFRRAHTLIMACQKSGVVTMLVCSPPCKLSKQLT
>Ae.speltoides.TS01.7B01G0185200.1
VTGVVKIALQIQELVETVHQNKDDCKKIATRVERLRAIVQCLHDTDVSSTKPMIDALNELEETFRRALKLVKACQAKNIVCLFLRAGNVSKQLREVKDEIMEHMHIANFSN
>Ae.speltoides.TS01.3B01G0844900.1
TKIVQVALKIKKAADLVKQNEDVCKQIQSRVEILGTTLSQYQNSMEVMNNLAVRAALEALDEILGESLKLVTDCQEENTNFVCLFYTAG
>Ae.speltoides.TS01.1B01G0181700.1
LGLVSMVVQATLAARRQRDACVRLAQHVELVGGLLRELELAELMRREATRRPLEQLRGALRRCYALATACQDCGYLRRLLLGARMADELRAAQHEIDMFIRLIPLISLVDNSTNSRRA
>Ae.speltoides.TS01.1B01G0039200.1
SVSDVFKIGIQIQELVETVQQNKEDCKKIASRVEWVRAIVESLNNTDMSSEKHMIDMLKALETMFLGALEFVKTCQTKNSVWLFLRARNVSKQLREVRIDIKDLVQIITLANVVQQNVKN
>Ae.speltoides.TS01.3B01G0836500.2-1
TNALDIVFKIKHAMDTVKRNEKECQKIKRRVERVGHTLSLCQKDAELMNPEGSGTALEALREILAEALELVTDCQEETNICCLLIKAGEMSKQLNQVDQSISCINSEVSLAIM
>Ae.speltoides.TS01.3B01G0836500.2-2
SVPHTISEVAVEIKVALDKVQRNKAECNEIEKRVNGVNALLSQFGNTELMRDPYMRASIEKLHTTFCIAHRLVMDCQKTNIIFIRSGWELSKQLHEVL
>Ae.speltoides.TS01.7B01G0180600.1
VVSAIAKVVQAIVKAAATARENSERCRELAVRASAIGGILLLDSSTAGTSSSANGYTARLRTPSLEMLKAALEEALKLVESQQPGGFGAELKKLVTSGPTADRFKEV
>Ae.speltoides.TS01.7B01G0180800.1
VVSAIVKVVQEIAKAVETDRENSESCLDLADRAHAVGHIIHHIDSSTASTRSSGSGRTVMIREPSLKRLKAALDDALKLVESQQPSGFLGGHVNRLINSGTTADRFQRVEARINA
>Ae.speltoides.TS01.3B01G0834900.1-1
TNALDIVFKIKHAVDTVKRNEKECQKIKRRVERVGHTLSLCQKDAELMNPEGSGTALEALREILAEALELVTDCQEETNICCLLIKAGEMSKQLNQVDQSISCINSEVSLAIM
>Ae.speltoides.TS01.3B01G0834900.1-2
SAPHTISEVAVEIKVALDKVQWNKAECNEIEKRVNGVNTLLSQFGNTELMKDPYMRASIEKLHTTFCIARTLVMDCQKRNIIFIRSGWELSKQLHEVL
>Ae.speltoides.TS01.3B01G0752500.1
PTEILRLALAIRQAANTVRQNREDCLEIQRCVNRLHGIMSSAIRGTDTDMIANLAVRAALGDLERILRRALDLVTTCQRRSTICHCFTAGRMSGQLLRVQRDIANQLLM
>AET3Gv20018900.1
LVGTVGRLISKIIDAARTARQNKRECEYLTVRLSVIGEVLPRLPQHAEVKRSLTELGKTLGEAHQLVLACQNWSTARQLIAASRHADSLKEVNGRIDSHIG
>AET2Gv20045400.1
GADVGGLISMIVQAALTARQNRSECEQLARRALMIAQLLPHVQEPEAAQPLAGLGDTLRDAHELVVSCQGRSAAYQFIMAGRTAEKFREVQSKIDSYLILFPVISHIGITR
>AET3Gv21139500.2
ADVAGLISVIMLAAETARQNRRECRQLARRVLIISRLLPLVQDPESARPMAGLCDTLREAHELLQSCQRRSAAYRLFMAGRKAVRFREMQNKIDFYLLLFPVTSHIAIARR
>AET5Gv21038900.1
VDAGGLISLITQAALTARQNKKACEQLSRRVHMIADLLPHLQEPELMRRPEFQRPLAGLGDTLREAHDLVMVCQRKSRFYRFFMSGRLADKFRDIQSRLDSYLLVVPFISYIALTHNLNRICDSLPQN
>AET2Gv21282300.3
LVGMILTMVQLIASAAETARQNKKKCWELAQRACTLANVLPDYKYPAANDQETEIVLRRLKETLDEALTLIQSCQTVTVFSRSRKAAELDGVNRKINDCITDLNFIRQARTNH
>HORVU.MOREX.r3.3HG0219610.1
LVGTVGRLISKIIDAARTARQNKRECEYLTARLSIIGEVLPRLPQDTKVKRSLTELVKTLGEAHDLVLACKNWSTARHLIGARRLADSLKEVNARIDSHVV
>HORVU.MOREX.r3.2HG0204150.1
VRGLVTKITGAAETARQNKLECQNLARRVSVIGDLLLQLQDPGVAQPLAGLGDTLQEAHDLVVACQKWSARRKFLYADEQAERFREVNRRIDSHLILIPLLSHISITR
>HORVU.MOREX.r3.2HG0098890.1
GGLVSMIVQAAMTARQNKSECEQLARRVLMIAQLLPHVQEPEAVQPLAGLGDTLRDAHELVVSCQVRSAAYQLVMAGRTAERFREVQGRIDSYLILFPVISHIGITRR
>HORVU.MOREX.r3.2HG0098930.1
ADVGGLISMIVQAAMTARQNRSECEQLARRVLMIAQLLPHVQEPEAAQPLAGLGDTLRDAHELVVSCQGRSAAYQFVMAGRTAERFREVQGKIDSYLILFPVISHIGITRR
>HORVU.MOREX.r3.2HG0098910.1
MIVQATITARQNKTECEQLARRVLMIAQLLPHVQEPEAVQPLAGLGDTLRDAHELVMSCQVRSAAYRLVMAGRTAERFREVQSKIDSYLILFPVISHIGITRR
>HORVU.MOREX.r3.3HG0321210.1
ADVGGLISRITQAAETARQNRRECQQLARRVLIISRLLPLVEDPEAARQMAGLGDTLREAHELLQSCQRSSAAYHFFMAGRKAVRFREMQNKIDFYLLLFPVTSHIGIARR
>HORVU.MOREX.r3.3HG0219640.1
LIGQATGLIAKIIRAVETARQNRVECDHLVCRVSSVHGVVYNLPPYQEMAPPLKVVNHTLEEAHRMVIACRNRGAASQFFGSRRIADCFSQINLRIAADVVIL
>HORVU.MOREX.r3.5HG0520950.1
VDAGGLITLITQAALTARQNKKACEQLSRRVYMIADLLPHLQQPELMRRPEFQRPLAGLGHTLREAHDLVMLCQRKSRFYRFLNARSLADKLRDIQSRIDSYLVLVPAISYIALTHNLNRIDSLRQN
>HORVU.MOREX.r3.7HG0642600.1
YGLITMIVEAARTVRRNRETCQLLARRVKMIGDLLQQLESTQLMQHTETRNPVEQLEETLRHTYMVIKSCQDGSYLYSCFMGGNQADQLHQVRNEIAFYLQLFPLVGFVDTSRT
>HORVU.MOREX.r3.7HG0729700.1
LGLISMVVQAALAARRHRDACMQLAQHVELVGGLLRELELAELMRREASRRPLEQLGSALRRCYALVTACQDCGYLRRLLLGARMADELRAAQHEIDMFIRLIPLISLVDNSTNT
>HORVU.MOREX.r3.5HG0519350.1
VRQITQVAMAIKVAADTVQKNKSDCRKIAARINRLTAVLSWLESTGMARHPAMSAMLEELEGTMDQALTLVKACQEKNGIAHLFSAKSLSKDLRQVNQDISERMMDAMFATSAQVTITLVT
>HORVU.MOREX.r3.2HG0215980.1
LVGLILTMVQLIAKEAETARQNKKKCLDLAERARTLANVLPSYEYPAVKDEDTERVLRRLKEALDETLTLIQSCQTVSICSRNRKAAELDGVNGKINDCIRDLNFIRNARTNQVA
>HORVU.MOREX.r3.7HG0729760.1
LGLVSMVVQAALVARRHRDACVWLAQHVELVGGLLRELELAELMRREATRRPLEQLRAALRRCYALVTACQDCGYLRRLLLGARMADEFRAAQHEIDMFIRLIPLISLVDNSTNTRRV
>HORVU.MOREX.r3.3HG0315360.1
GVKQILHLALKVKEAAETVKQNKEECHDIRRRVHVLHGILLSLTADGTEVIANSVVSDALGDLERSLQRALELVTTCQGKSGISNCWTAGRLSKRLFRVQQDITYQVLTVNLA
>HORVU.MOREX.r3.3HG0321770.1-1
TKALDIVFKIKEAVDTVKQNEKDCEQIKKRVERVQHTLSLFQKDADLMNSAGSRTALEALREVLAEALELVTGCKEETNMCCLLIEAGEVSKKLNKADQTISNINSEVSLAIM
>HORVU.MOREX.r3.3HG0321770.1-2
SVPPTISEISVEIKVAVEKVQRNKAECIEIDKRVNGVNALLSQFGNTELMKDPSMSASVEKLHMTFCIARTLVMDCQKRNILFIRSGWELSKQLREVLD
>HORVU.MOREX.r3.5HG0419950.1
LVSAILGIAGQITSLADTAQRNMEKCKLLSDRMETIIILVQELQNCMNPEVWMKKLLENLKGVLRDGITLVDSCQAKRSWSRVFKTQKKANKFDALHQRISMIMEQFDLANS
>HORVU.MOREX.r3.7HG0651100.1
VVSAITNVVQEIVKAAVTARNNKKRCLDLADRAQAIVDLIHNPDGSSTASTTSSGSGRTMTMKEPFLNRLKAVLDEALKLVESQQPGGFVDGGKKLITSTWTADKFVTVDAKITACVTDFGLAEQFAARHRAC
>HORVU.MOREX.r3.3HG0315350.1
PREILRLALAIRQAAETVRQNREDCFEIQQCVSRVHGILSLAAHATGTGTDMVANSAVSAALGDLERSLRRALDLVTTCQQRSTLCHCFTAGRLSAQLLRVQRDIANQLSIVNFAQVTLLITTRRV
>HORVU.MOREX.r3.7HG0651070.1
VNTIFVVALKIAKAVETARENKAMCLDLADRASTICNILRQDRDSGAIMTAGGGDSQASQITRRTLERLKAALDDALDLVESQRQSGVIERAVASFTVDVARKFQLLQTRISDCVNDLKYAKLVAADHRAQD
>TraesCS3A03G0019500.1
LIEQVTGIVSRIIRAVATARQNKQECEHLALRLSIIGDVLPHLPRLPVVERPLKELRAALGKAHEIVLACQDRSAANQFFGARRHADSFREVNDRIYFLLSLFPMVNYAAITTHLAR
>TraesCS3D03G0016400.1
LVGTVGRLISKIIDAARTARQNKRECEYLAVLLSIIGDVLPRLPHDADVDRPLRELGKTLGEAHELVLACQNWSTARQLIGARCHADSLKEVSTRIDSYIN
>TraesCS3A03G0019700.1
LVGTVGRLISKIIDAARTARQNKRECLYLTVRLSIIGEVLPRLPQDAKVKRSLTELGKTLGEAHELVLDCQNWSTARQLIGARRHADSLKEVNGRIDSHINLLNLVFNTSGRF
>TraesCS2A03G1182300.1
LYVHGLVTKITSAAETARQNKLECQNLARRVSVIGDLLVQLQDPGVAQPLAGLGDTLQEAHDLVVACQKWSARRKFLYADDQAERFREVNRRIDSHLILTPLLSHISIARRL
>TraesCS2A03G0050200.1
VDIGGLISMIVQAARMARQNRSECEQLARRVLMIAQLLPHVQEPEAVQPLAELGDTLREAHELVVSCQGRNAAYQLVMAGRQAERFRDVHSRIDSYLILFPVISHIGMTRR
>TraesCS2B03G1346400.1
LYVHGLVTKITGAAETARQNKLECKNLASRVSVIGDLLLQLQDPAVAQPLAGLGHTLQEAHDLVVACQKWSARRKFLYADDQAERFREVNRRIDSHLILIPLLSHISITRR
>TraesCS2D03G0051000.1
ADVGGLISMIVQAAMTARQNRSECEQLARRALMIAQLLPHVQEPEAAQPLAGLGDTLRDAHELVVSCQGRSAAYQFIMAGRTAEKFREVQSKIDSYLILFPVISHIGITRR
>TraesCS2A03G0050300.1
ADVGGLVSMILQSALTARQNKSECEQLARRVLMIAQLLPHVQEPEAAEPLAGLGDTLRDAHELVLSCQGRSAAYQFVMAGRTAERFREVQSKIDSYLIVFPVISHIGITRR
>TraesCS2A03G1185500.1
LYVHGLVTKITGAAETARQNKLECKNLASRVSVIGDLLLQLQDPAVAQPLAGLGHTLQEAHDLVVACQRWSARRKFLYADDQAERFREVNRRIDSHLILIPLLSHISITR
>TraesCS2B03G0074900.1
GGLISMIVQAAMTARQNRSECEQLARRVLMIAQLLPHVQEPEAAQPLAGLGDMLRDAHELVVSCQGRSAAYQFIMAGRTAERFREVQSKIDSYLILFPVISHIGITRR
>TraesCS3B03G1362700.1
TDVVGLISRITQAAETARQNRRDCRQLARRVLIISRLLPLVEDPEAARQMAGLGDTLQEAHELLMSCQRRSAAYCLFMAGRKAVRFREMQNKIDFYLLLFPVTSHIGIARR
>TraesCS2D03G0121700.1
GGLISMIVQAAMTARQNKSECEQLARRVLMIAQLLPHVQEPEPEAAQPLAGLGDALRDAHELVVSCQGRGAAYQFVMAGRTAERFREVQSKIDSYLILFPVISHIGITRR
>TraesCS2A03G0078300.1
ADVGGLISMTMQAALTARQNRAECEQLARRVLMIAQLLPHVQLADDPEAAAWPLAGLGDALRDAHELVVSCQGRSAAYQFVMAGRTADGFREVQGRIDSYLILFPVISHIGITRR
>TraesCS2B03G0114500.1
ADVGGLISMTMQAALTARQNRAECEQLARRVLMIAQLLPHVQLADEPEATAWPLAGLGDVLRDAHELVVSCQGRSAAYQFVMAGRTAERFREIQGRIDSYLILFPVISHIGITRR
>TraesCS3A03G0019800.1
LIGQAIGLVAMIIRAVDTVRQNRLECEHLACRVSTVDGVLSNLPRDQEMAPPLKVLKNTLEEAHRMVIACQNRGAASHFFGSRRHADCFNQVNNRIISDIVILN
>TraesCS3D03G1091800.1
ADVAGLISVIMLAAETARQNRRECRQLARRVLIISRLLPLVQDPESARPMAGLCDTLREAHELLQSCQRRSAAYRLFMAGRKAVRFREMQNKIDFYLLLFPVTSHIGIARR
>TraesCS3D03G0016800.1
LIGQAIGLVAMIIRAVKTAHQNRLECQHLACSVSTVDGVLSNLPRDQEMAPPLKVLNNTLEEAHRMVIACQNRGAVSQFFGSRRHADCFNQVNNRITSDIVILN
>TraesCSU03G0027500.1
LIGQAIGLVAMIIRAVETAHQNRLECERLACRVSTVDGVLSDLPRAQEMAPPLKVLNNTLEEAHRMVIACQNRGAASHFFGSRRHADCFNQVNNRITSDIVILN
>TraesCS3A03G0019400.1
LVGNAFGLIAKIKRAVETARQNKLECDLIARCVPTINGVLSSLPQEPEVVAPLQELNITLQEAHDMVVACRDRSSANLFFRSRRHAECFTQVNLRIMSDINILNLCLLNIIARRQKTT
>TraesCS2A03G0050600LC.1
ADIGGLISMIMQSAMTARKNRSECEQLARRVLMIAQLLPHVQEPEAAQPLAGIGDTLRSAHELVLSCQGRSTAYQFVMAGRT
>TraesCS2D03G0072200LC.1
VGADVGGLISMTMQAALTAQQNRAECEQLARRVLMIAQLLPHVQLADDPEAVAWPLAGLGEALWDAHELVVSCQGRSAAYQFVMAGRTAER
>TraesCS4A03G1171500.1
ADIGGLISMFMQAALTARQNKKECEQLARRVLAGLEDTLRDANELIVSCQGRSTAYQVFMAGRQAERFKEVQSNVDFYLMLFPVISHIDVTCRLH
>TraesCS5D03G1001100.1
VDAGGLISLITQAALTARQNKKACEQLSRRVHMIADLLPHLQEPELMRRPEFQRPLAGLGDTLREAHDLVMVCQRKSRFYRFFMSGRLADKF
>TraesCS3A03G0019600LC.1
LVGTAFGLITNINQALEKARQNKADYQHLKQRLPTIGYVLHRLPPDPELEPLLAPLINMLQEAYDVLVSCQKRSSTNQLIRASIHA
>TraesCS2D03G1137400.1
LVFGLISDIVKKAETARQNKLECNYLKRHVSQIGRLLLRLQLQDPEVAEALAGLRDTLQEAHVLVVACQKSNMVKEIFSAGEQAMKFTQVNGRIDSHLLVIQLLSQISITHRL
>TraesCS4A03G1079000.1
YGLITMIVEAARTVRRNRRTCQLLARRVKMIGDLLRQLESTQLMQHTETRNPVEQLEETLRHTYVLIRSCQDGSYLYSCFMGGKQADQLHQVQNEITFYLQLFPLVGFVDTSRT
>TraesCS7A03G0127500.1
YGLITMIVEAARTVRRNQETCQLLARRVKMIGDLLQQLESTQLMQHTETRNPVEQLEETLQRTYVVITSCQGSSYLRSCFIGGKQADQLHQVQNEIAFYLQLFPLVGFVDTSRT
>TraesCS5B03G0496200.2
LGLISTIVQAAQTVQRNKETCQELVQDVQLINGLLWMLQNPEIMQREEIVNALNGLEGTLREAYSLVSSCQDCSTTYRIFMGWKHTDQFRRVKKKIAKHLRFYPMIFHADITCR
>TraesCS5A03G0494900.1
LGLISTIVQAAQTVQRNKETCQELVQDVQLINGLLRMLQNPEMMQREEIVNALNGLEGTLREAYSLVSSCQDCSTTYRIFMGWKHTDQFRRVKKKIAKHLRFYPMIFHADITCR
>TraesCS2B03G1543500.1
DVGLILTMVQLIAKAADTAQQNKKKCWELAQRVCTLANVLPNYTYPAANDQETEIVMRRLKETLDEALTLIQSCQTVTVFSRSRKAGELDGVNRKINDCITDLNFIRQV
>TraesCS7A03G1051700.1
LGLISMVVQAALAARRHRDACMQLAQHVELVGGLLKELELADLMRREATRRPLEQLRGALRRCYALVTACQDCSYLRRLLLGARMGNELRAAQHEIDMFIRLIPLIALVDNSTNTHRIQEAA
>TRITD3Bv1G002560.1
LIGQAIGLVAMIIRAVETAHQNRLECERLACRVSTVDGVLSDLPRAQEMAPPLKVLNNTLEEAHRMVIACQNRGAASHFFGSRRHADCFNQVNNRITSDIVILN
>TRITD3Bv1G002580.1
LVGNAFGLICKIKRAMEAARQNKLECDLIARCVPTINGVLSSLPQEPAMVAPLKELNSTLQEAHDMVVACRDRSSANLFFRSRRHAECFTQV
>TRITD3Bv1G002620.2
LVGTVGRLISKIIDAARTARQNKRECDHLTVRLSVIGEVLPRLPQHTEVKRSLMELSKTLGEAHQLVLACQNWSTARQLIAARHHADSLKEVNARIDSHIN
>TRITD3Bv1G002710.1
LVGTLARLISKIIDAVRTARQSKRECEYLTVRLSIIGDVLPRLPQDAKMKRSLAELAKTLGEAHKLVLDCQNWSPARELIGLGQRHADSLKEVNARIDSHIN
>TRITD3Av1G002820.2
LIGQAIGLVAMIIRAVDTVRQNRLECEHLACRVSTVDGVLSNLPRDQEMAPPLKVLNNTLEEAHGMVIACQNRGAASQFFGSRRHADCFNQLNARITGDVVILN
>TRITD3Av1G002830.2
LVGTVGRLISKIIDAARTARQNKRECVYLTVRLSIIGEVLPRLPQDAKVKRSLTELGKTLGEAHELVLDCQNWSTARQLIGARRHADSLKEVNGRIDSHIN
>TRITD3Av1G002850.1
LIEQVTGIVSRIIRAVATARQNKQECEHLALRLSIIGDVLPHLPRLPVVERPLKELRAALGKAHEIVLACQDRSAANQFFGARRHADSFREVNDRIYFLLSLFPMVNYAAITTHLAR
>TRITD3Av1G002880.1
LVGTVGRLISKIIDAARTARQNKRECEYLTVRLSVIGEVLPRLPQRAEVKRSLTELGKTLGEAHQLVLACQNWSTARQLIVARRHADSLKEVNGRIDSHIGLLNLVFTTSGSGDQTRPPNH
>TRITD2Bv1G007520.5
ADVGGLISMIVQAALTARQNRSECEQLARRALMIAQLLRHVQEPEAAQPLAGLGDALRNAHELVVSCKGRSAAYQFVMASRTAEKFREVRSKIDSYLILFLVISHIGITRR
>TRITD2Bv1G007610.4
GGLISMIVQAAMTARQNRTECEQLARRALMIAQLLPHVQEPEAAQPLAGLGDALRDAHELVVSCQGRSAAYQFIMAGRTAEKFREVQSKIDSYLILFPVISHIGITRR
>TRITD2Av1G009240.1
TMQAALTARQNRAECEQLARRVLMIAQLLPHVQLADDPEAAAWPLAGLGDALRDAHELLVSCQGRSAAYQFVMAGRTADRFREVQGRIDSYLILFPVISHIGITRR
>TRITD2Bv1G012650.2
ADVGGLISMTMQAALTARQNRAECEQLARRVLMIAQLLPHVQLADEPEATAWPLAGLGDVLRDAHELVVSCQGRSAAYQFVMAGRTAERFREIQGRIDSYLILFPVISHIGITRR
>TRITD0Uv1G113560.3
GGLISMIVQAAMTARQNRTECEQLARRALMIAQLLPHVQEPEAAQPLAGLGDALRDAHELVVSCQGRSAAYQFIMAGRTAEKFREVQSKIDSYLILFPVISHIGITRR
>TRITD2Bv1G237820.1
LYVHGLVTKITGAAETARQNKLECKNLASRVSVIGDLLLQLQDPAVAQPLAGLGHTLQEAHDLVVACQKWSARRKFLYADDQAERFREVNRRIDSHLILIPLLSHISITRR
>TRITD3Bv1G264170.2
ADVVGLISRITQAAETARQNRRDCRQLARRVLIISRLLPLVEDPEAARPMAGLGDTLKEAHELLMSCQRRSAAYHFFMAGRKAVRFREMQNKIDFYLLLFPVTSHIGIARR
>TRITD3Av1G269510.1
ADVVGLISRITQAAETARQNRRECRQLARRVLIISRLLPLVEDPEAARPMAGLGDMLQEAHELLMSCQRRSAAYHFFMAGRKAVRFREMQNKIDFYLLLFPVTSHIGIARR
>TRITD2Av1G274020.1
LYVHGLVTKITSAAETARQNKLECQNLARRVSVIGDLLVQLQDPGVAQPLAGLGDTLQEAHDLVVACQKWSARRKFLYADDQAERFREVNRRIDSHLILTPLLSHISIARRL
>TRITD2Av1G274120.1
LYVHGLVTKITGAAETARQNKLECKNLASRVSVIGDLLLQLQDPAVAQPLAGLGHTLQEAHDLVVACQRWSARRKFLYADDQAERFREVNRRIDSHLILIPLLSHISITR
>ScWN1R01G477200.1
LVGTVGRLISKIIDAARTARQNKRECEYLAVRLSIIGEVLPRLPQDAEVKRSLTELGKTLGEADKLVIACQNSSTARQLIGARHHADSLKEVNARIDSHIG
>ScWN5R01G614500.1
GKGDAGGLIAMIIRAAATARQNRRECEQLARRVLMIAELLPHLEHLPEAAARSLAGLDETLREAHELVGSCQGRSVAYQFVLARRQADKFRELHGRIDSYLIVFPVVSYIGITRR
>ScWN3R01G023600.1
LVGNAFGLICKIKRAVETAHQNKLECDLIARRLPTINGVLSSLPQEAEIVPPLKELNITLQEAHDMVVACRDWSSANLFFRSRRHAECFTQVNLRIMSDINILNLCLLSII
>ScWN4R01G505700.1
YGLISMIVEAARTVRRNRETCQLLARRVKMIGDLLQQLESTQLMQHTETRNPVEQLEETLRHTYMLIKSCQCGSYLYSCFMGGKQADQLHQVQNEIAFYLQLFPLVGFVDTSRT
>ScWN5R01G199200.1
LGLISTIVQAAQTVQRNKETCQELVQDVQLINGLLRMLQNPEMMQREEIVNALNGLEGMLREACSLVSSCQDCSTTYRIFMGWKHTDQFRRVKKKIAKHLRFYPMIFHADITCC
>ScWN2R01G230700.1
SMILSVVQLIARAAKTAQQNKKKCLDLAQRAATLANVLPNYTYAAANDEQTARVLKTLKEALDEAFTLIQSCQSKSILSIFSRMAAELDGVNGKINDCIT
>ScWN4R01G409000.1
VVSAIAEFVQKIVKAAATARENRERCLDLADRARVVGDIIRHLDSSTVSTISSRTMMMREDPLNRLKAALKEALELVESQQPAGFGSGAKKLITSGTTAADFQRIEAKITACVID
>ScWN2R01G632200.1
LGLVSMVVQAALAARRHRDACVRLAQHVELVGGLLRELELAELMRREATRRPLEQLRGALRRCYELVTACQDCGYLRRLLLGARMAGELRAAQHEIDMFIRLIPLISLVDNSTNTRRV
>ScWN7R01G431000.1
LGLVSMVVQAALAARRHRDACVRLAQHVELVGGLLRELELAELMRREATRRPLEQLRGALRRCYELVTACQDCGYLRRLLLGARMAGELRAAQHEIDMFIRLIPLISLVDNSTNTRRA
>ScWN4R01G400300.1
AVSAILALAQKIAKAAETARQNKDRCLDLADRARTIGDILREDHDSGASMIAGAGRIRRAPLARLKAALDDALELVESQPQSGGLGWGVALFTSGTAAARFQLVEARISGCVGDLGLAELLAASHRAHD
>ScWN6R01G444100.2-1
TKALDIVFKIKEAVDTVKQNEKDCEQIKKRVERVQHTLSLFQKDAELMNSAGSRTALEALSEVLAEALELVTGCKEETNLCCLLIKAGEVSKKLNKADQTISNINSEVSLTIL
>ScWN6R01G444100.2-2
SVPPTISEIAVEIKLAVDRVQRNKAECIEVDKRVNGVNALLSQFGNTELMKDPSMSALIEKLHTTFCIARTLVMDCQKRNIIFIRSGSELSKQLREVLD
>ScWN7R01G421900.2
LGLVSMVVQAALAARRHRDACVRLAQHVELVGGLLGELELDELMRREATRRPLEQLGGALRSCYALATACQDCGYLRRLLLGGRMADELRAAQQEIDMFIRLIPLIALVDNSTNTRRA
>ScWN4R01G408700.1
VVSAIAKVVQEIVKAAATARENRERCLDLADRARVVGDIVFLDSSKASTVSSASGYTVRMRKPSLERLKAALDKALELVESQRPGGFGAEVKKLVTSGMTADRFQTVEATITNSVAD
>ScWN4R01G408900.1
VVSAIAEFAQKIVKAAATARENRERCLDLADRARVVGDIIRHLDSSTVSTISSRTMMMRKDPLNRLKAALKEALELVDGVKKLITSGTTVADFQRIEAKITACVID
>ScWN5R01G437600.1
CPIALQIQELVETVHQNKDDCKKIATRVERLRAIVQCLDDTDVSSTKPMIDALNELEETFRRALKLVKACQAKNILREVKDE
>Tel2E01T864600.1
VHGLITKITKAAETVRQNKLECDHLARRVSVIGKLLPRLQLQDPEVAQPLAGLGDTLQEAYDLIVACQKWSASRKFFYAGVQAEKFREVNGRIDSHLILIPLLSHISITRRLDQII
>Tel2E01T864800.1
LYVHGLVTKITGAAETARQNKLECKNLARRVSVIGDLLLQLQDPAVAQPLAGLGDTLQEAHDLVVACQRWSARRKFLYADDQAERFREVNRRIDSHLILIPLLSHISITR
>Tel4E01T560500.1
GKGDAGRLIAMIIRAAGTARQNRRECEQLARRVLMIAELLPHLEHLPEAAARSLAGLDETLREAHELVVSCQGRSVAYQFVLARRQADRFRELHGRIDSYLIVFPVVSYIGITRR
>Tel6E01T023200.1
GGLISMIVQAALTARQNRSECEQLARRAIMIAQLLPHVQEPEAAKPLAGLGDTLQDAHELVVSCQGRSAAYQFVMASRTAEKFRVVQSKIDSYLILFPVISHIGITRR
>Tel5E01T764700.1
LVGNAFGLICKIMRAVETARQNKLECDLIARRVPTINGVLSSLPQEPEVVAPLKELNSTLQEAHDMVVACRDRSSANLFFRSRRHAECFTQVNLRIMSDISVLNLCLLNIIARRQTTT
>Tel7E01T207600.1
ADVGGLVSTIVKAALTARKNKSECEQLASQVFLIGQLLPQVQDPEAARLLGGLGDTLRDAHKLVVSCQAGGLTYKLIMAGRQAERFKEMQNKIDFYLKLFPVTSHIGITQSNNGITRLLE
>Tel4E01T229500.1
YGLIKMIADAAQTVRRNRATCLQLARRAKMIGDLLHQLHAAQLMQQPETRNPMEQLEETLRRALLLVRSCQGRGYVYRCFMGARHADELREVQGEITFYLQLFPLVSYVDTTLT
>Tel7E01T121900.1
YGLITMIVEAASTVRRNRETCQLLARRVKMIGDLLQQLESTQLMQHTETRNPVEQLEETLRHTYMIIASCQGGTYLYSCFMGGKQTEQLHQVQNEIAFYLQLFPLVGFVDTSRT
>Tel1E01T066400.1
VAQIVKIALQIQELVETAYQNKEDCKKIAKRVGRLRAIVERLSSTDVASEKTMIDALNDLEETFLQALKLVKACQTKNKVWLFLRAGNVSKQLREVKDEMMDHMH
>Tel7E01T724800.1
LGLVSMVVQAALAARRHRDACVRLAQHVELVGGLLRELELAELLRREATRRPLEQLGAALRRCYALVTACQDCGYLRRLLLGARMAAELRAAQHEIDMFIRLIPLISLVDNSTNTRRV
>Tel3E01T802900.1-1
TNALDIVFKIKHAVDTVKRNEKDCQKIKRRVERVGHTLSLCQKDAELMNPDGSGTALEALREILAEALELVTDCQEETNMCCLLIKAGEMSKQLNQVDQSISSINSDVSVAIM
>Tel3E01T802900.1-2
SVPHTISEVAVEIKVALNKVQRNKAECNEIEKRVNGVNALLSQFGNTELMKDPYMRASIEKLHTTFCIAHTLVMDCQKRNIIFIRSGWELSKQLHEVL
>Tel7E01T024400.1
TIKEIVEFGLKIKSALEKARHNAEDCSRIGDLLGRLSAIAKHLQGSPKIMEDDSMRDTAEGLGKALQRASELVAKCEGKGFLRRAFNANDIAEKLRGVCLDVLLNMSAVLLANGALNNSLLAELKENVAQLR
>TuG1812G0200000269.01
GGLISMIVQAAMTARQNKSECEQLARRVLMIAQLLPHVQEPEAAQPLAGLGDTLRDTHELVVSCQGRSAAYQFVMASRTAEKFREVQSKIDSYLILFPVISHIGITRR
>TuG1812G0300000120.01
LIGQAIGLVAMIIRAVDTVRQNRLECEHLACRVSTVDGVLSNLPRDQEMAPPLKVLNNTLEEAHRMVIACQNRGAASHFFGSRRHADCFNQVNNRIISDIVILN
>TuG1812S0001447000.01
QLLAGLGDTLQDAHELVMSCQGRSTAYQFVKANMMVERFREVQSKIDSYLIVFPVISHIGITRRL
>TuG1812G0100000047.01
VATIVEIVLQIKDVVETVKKNRKVCREIADRASRLGDILSMLKDIGVIHHHPAICGVLIALKDILAEALDLVKACQERTTLGNVLKVYELREELNLVNR
>TuG1812G0300005356.01-1
TKALDIVFKIKEAVDTVKQNEKDCEQIKKRVERVQHTLTLFQQDVELMNSAGSRTALEALREVLSEALELVTGCKEETNLCCLLIKAGEVSKKLNKADQTISNINSEVSLTIM
>TuG1812G0300005356.01-2
SVPPTISEIAVEIKVAVDRVQRNKEECIEVDKRVNGVNALLSQFGNTELMKDPSMSASIEKLHTTFCIARTLVMECQKRNIIFIRSGWELSKQLREVLD
>TuG1812G0700001082.01
VVSAIVKVVEEIVKAVETNRQNSESCLDLASRARAVGDIIHHLDDSTASTRSSGSGHTVMIREPSLKRLKAALDDALKLVKSQQPSGFLGDHVNRLITSGTTAARFQRVEARITAYVTD
>TuG1812G0100000411.01
VAQIVKIALQIQELVKTAQRNKEDCKKIAMRVKRLRAIVERLSSTDVSSEKTMVDALNDLEE
>TRIDC4AG064110.9
YGLITMIVEAARTVRRNRETCQLLARRVKMIGDLLQQLESTQLMQHTETRNPVEQLEETLRHTYMLIRSCQDGSYLYSWFMGGKQADQLHQVQNEIAFYLQLFPLVGFVDTSRT
>TRIDC7AG005940.6
YGLITMIVEAARTVRRNQETCQLLARRVKMIGDLLQQLESTQLMQHTETRNPVEQLEETLQRTYVVITSCQGSSYLRSCFIGGKQADQLHQVQNEIAFYLQLFPLVGFVDTSRT
>TRIDC2BG077560.1
LYVHGLVTKITGAAETARQNKLECKNLASRVSVIGDLLLQLQDPAVAQPLAGLGHTLQEAHDLVVACQKWSARRKFLYADDQAERFREVNRRIDSHLILIPLLSHISITRR
>TRIDC2BG004920.1
ADVGGLISMTMQAALTARQNRAECEQLARRVLMIAQLLPYVQLADEPEATAWPLAGLGDVLRDAHELVVSCQGRSAAYQFVMAGRTAERFREIQGRIDSYLILFPVISHIGITRR
