# Supplementary material for: Wheat powdery mildew resistance gene Pm13 encodes a mixed lineage kinase domain-like protein
Source: Nat Commun. 2024 Mar 19;15:2449. doi: 10.1038/s41467-024-46814-7 (PMC10951266; doi:10.1038/s41467-024-46814-7)
Supplement: Supplementary file 18 — Supplementary Data 15 [file 41467_2024_46814_MOESM18_ESM.xls]

## Sheet: Supplementary Data 15
Supplementary Data 15. Wheat accessions used for identification of Pm13.
Assesion	Species	Genome	Origin
YT2	Yunnan hull wheat (Triticum aestivum ssp. yunnanense)	AABBDD	China
YT6	Yunnan hull wheat (T. aestivum ssp. yunnanense)	AABBDD	China
YT19	Yunnan hull wheat (T. aestivum ssp. yunnanense)	AABBDD	China
YT31	Yunnan hull wheat (T. aestivum ssp. yunnanense)	AABBDD	China
YT32	Yunnan hull wheat (T. aestivum ssp. yunnanense)	AABBDD	China
MA1	macha wheat (T. aestivum ssp. macha)	AABBDD	N/A
MA2	macha wheat (T. aestivum ssp. macha)	AABBDD	N/A
MA3	macha wheat (T. aestivum ssp. macha)	AABBDD	N/A
Altgold	spelt wheat (T. aestivum ssp. spelta)	AABBDD	N/A
Hubel	spelt wheat (T. aestivum ssp. spelta)	AABBDD	Switzerland
3418	spelt wheat (T. aestivum ssp. spelta)	AABBDD	N/A
S11-7	spelt wheat (T. aestivum ssp. spelta)	AABBDD	N/A
S11-8	spelt wheat (T. aestivum ssp. spelta)	AABBDD	N/A
S11-9	spelt wheat (T. aestivum ssp. spelta)	AABBDD	N/A
S11-10	spelt wheat (T. aestivum ssp. spelta)	AABBDD	N/A
S11-11	spelt wheat (T. aestivum ssp. spelta)	AABBDD	N/A
S11-12	spelt wheat (T. aestivum ssp. spelta)	AABBDD	N/A
S11-13	spelt wheat (T. aestivum ssp. spelta)	AABBDD	N/A
S11-14	spelt wheat (T. aestivum ssp. spelta)	AABBDD	N/A
S11-16	spelt wheat (T. aestivum ssp. spelta)	AABBDD	N/A
S11-17	spelt wheat (T. aestivum ssp. spelta)	AABBDD	N/A
S11-18	spelt wheat (T. aestivum ssp. spelta)	AABBDD	N/A
S11-19	spelt wheat (T. aestivum ssp. spelta)	AABBDD	N/A
S11-22	spelt wheat (T. aestivum ssp. spelta)	AABBDD	N/A
S12-2	spelt wheat (T. aestivum ssp. spelta)	AABBDD	N/A
S12-3	spelt wheat (T. aestivum ssp. spelta)	AABBDD	N/A
S12-7	spelt wheat (T. aestivum ssp. spelta)	AABBDD	N/A
S12-10	spelt wheat (T. aestivum ssp. spelta)	AABBDD	N/A
S12-13	spelt wheat (T. aestivum ssp. spelta)	AABBDD	N/A
XM001303	Tibetan semi-wild wheat (T. aestivum ssp. tibetanum Shao)	AABBDD	China
AS1772	Tibetan semi-wild wheat (T. aestivum ssp. tibetanum Shao)	AABBDD	China
XM001202	Tibetan semi-wild wheat (T. aestivum ssp. tibetanum Shao)	AABBDD	China
XM001203	Tibetan semi-wild wheat (T. aestivum ssp. tibetanum Shao)	AABBDD	China
XM001231	Tibetan semi-wild wheat (T. aestivum ssp. tibetanum Shao)	AABBDD	China
XM001237	Tibetan semi-wild wheat (T. aestivum ssp. tibetanum Shao)	AABBDD	China
XM001238	Tibetan semi-wild wheat (T. aestivum ssp. tibetanum Shao)	AABBDD	China
XM001264	Tibetan semi-wild wheat (T. aestivum ssp. tibetanum Shao)	AABBDD	China
XM001274	Tibetan semi-wild wheat (T. aestivum ssp. tibetanum Shao)	AABBDD	China
XM001289	Tibetan semi-wild wheat (T. aestivum ssp. tibetanum Shao)	AABBDD	China
XM001290	Tibetan semi-wild wheat (T. aestivum ssp. tibetanum Shao)	AABBDD	China
XM001296	Tibetan semi-wild wheat (T. aestivum ssp. tibetanum Shao)	AABBDD	China
XM001341	Tibetan semi-wild wheat (T. aestivum ssp. tibetanum Shao)	AABBDD	China
XM001360	Tibetan semi-wild wheat (T. aestivum ssp. tibetanum Shao)	AABBDD	China
XM001372	Tibetan semi-wild wheat (T. aestivum ssp. tibetanum Shao)	AABBDD	China
XM001374	Tibetan semi-wild wheat (T. aestivum ssp. tibetanum Shao)	AABBDD	China
XM001387	Tibetan semi-wild wheat (T. aestivum ssp. tibetanum Shao)	AABBDD	China
XM001389	Tibetan semi-wild wheat (T. aestivum ssp. tibetanum Shao)	AABBDD	China
XM001302	Tibetan semi-wild wheat (T. aestivum ssp. tibetanum Shao)	AABBDD	China
XM001439	Tibetan semi-wild wheat (T. aestivum ssp. tibetanum Shao)	AABBDD	China
XM001454	Tibetan semi-wild wheat (T. aestivum ssp. tibetanum Shao)	AABBDD	China
XM001466	Tibetan semi-wild wheat (T. aestivum ssp. tibetanum Shao)	AABBDD	China
XM001471	Tibetan semi-wild wheat (T. aestivum ssp. tibetanum Shao)	AABBDD	China
XM001486	Tibetan semi-wild wheat (T. aestivum ssp. tibetanum Shao)	AABBDD	China
XM001503	Tibetan semi-wild wheat (T. aestivum ssp. tibetanum Shao)	AABBDD	China
XM001505	Tibetan semi-wild wheat (T. aestivum ssp. tibetanum Shao)	AABBDD	China
XM001532	Tibetan semi-wild wheat (T. aestivum ssp. tibetanum Shao)	AABBDD	China
XM011290	Tibetan semi-wild wheat (T. aestivum ssp. tibetanum Shao)	AABBDD	China
XM021360	Tibetan semi-wild wheat (T. aestivum ssp. tibetanum Shao)	AABBDD	China
XM061466	Tibetan semi-wild wheat (T. aestivum ssp. tibetanum Shao)	AABBDD	China
XM081486	Tibetan semi-wild wheat (T. aestivum ssp. tibetanum Shao)	AABBDD	China
Bainong 64	common wheat (T. aestivum ssp. aestivum)	AABBDD	China
Bainong 207	common wheat (T. aestivum ssp. aestivum)	AABBDD	China
Zhoumai 16	common wheat (T. aestivum ssp. aestivum)	AABBDD	China
Zhoumai 18	common wheat (T. aestivum ssp. aestivum)	AABBDD	China
Zhoumai 22	common wheat (T. aestivum ssp. aestivum)	AABBDD	China
Zhoumai 28	common wheat (T. aestivum ssp. aestivum)	AABBDD	China
Pingan 602	common wheat (T. aestivum ssp. aestivum)	AABBDD	China
Pingan 0518	common wheat (T. aestivum ssp. aestivum)	AABBDD	China
Pingan 901	common wheat (T. aestivum ssp. aestivum)	AABBDD	China
Yanzhan 4110	common wheat (T. aestivum ssp. aestivum)	AABBDD	China
Aikang 58	common wheat (T. aestivum ssp. aestivum)	AABBDD	China
Zhengzhou 366	common wheat (T. aestivum ssp. aestivum)	AABBDD	China
Xinong 979	common wheat (T. aestivum ssp. aestivum)	AABBDD	China
Nannong 9918	common wheat (T. aestivum ssp. aestivum)	AABBDD	China
Tianmin 198	common wheat (T. aestivum ssp. aestivum)	AABBDD	China
Tianmin 369	common wheat (T. aestivum ssp. aestivum)	AABBDD	China
Yangmai 5	common wheat (T. aestivum ssp. aestivum)	AABBDD	China
Yunong 202	common wheat (T. aestivum ssp. aestivum)	AABBDD	China
Yumai 49-198	common wheat (T. aestivum ssp. aestivum)	AABBDD	China
H11113-5H-5	common wheat (T. aestivum ssp. aestivum)	AABBDD	China
Zheng 7698	common wheat (T. aestivum ssp. aestivum)	AABBDD	China
Fengdecun 5	common wheat (T. aestivum ssp. aestivum)	AABBDD	China
CB307	common wheat (T. aestivum ssp. aestivum)	AABBDD	China
Liangxing 619	common wheat (T. aestivum ssp. aestivum)	AABBDD	China
Guomai 301	common wheat (T. aestivum ssp. aestivum)	AABBDD	China
Yunong 905	common wheat (T. aestivum ssp. aestivum)	AABBDD	China
Yunong 908	common wheat (T. aestivum ssp. aestivum)	AABBDD	China
Yunong 912	common wheat (T. aestivum ssp. aestivum)	AABBDD	China
Yunong 923	common wheat (T. aestivum ssp. aestivum)	AABBDD	China
Yunong 927	common wheat (T. aestivum ssp. aestivum)	AABBDD	China
Changmai 12	common wheat (T. aestivum ssp. aestivum)	AABBDD	China
Saidemai 6	common wheat (T. aestivum ssp. aestivum)	AABBDD	China
Yingman 208	common wheat (T. aestivum ssp. aestivum)	AABBDD	China
Zaoxiang 168	common wheat (T. aestivum ssp. aestivum)	AABBDD	China
Xianmai 17	common wheat (T. aestivum ssp. aestivum)	AABBDD	China
Yunong 516	common wheat (T. aestivum ssp. aestivum)	AABBDD	China
Fengmai 6	common wheat (T. aestivum ssp. aestivum)	AABBDD	China
Huamai 999	common wheat (T. aestivum ssp. aestivum)	AABBDD	China
Zhengmai 1342	common wheat (T. aestivum ssp. aestivum)	AABBDD	China
Chuangxin 105	common wheat (T. aestivum ssp. aestivum)	AABBDD	China
Tunfeng 809	common wheat (T. aestivum ssp. aestivum)	AABBDD	China
Fengdecun 21	common wheat (T. aestivum ssp. aestivum)	AABBDD	China
Tunmai 257	common wheat (T. aestivum ssp. aestivum)	AABBDD	China
Jiayuan 6	common wheat (T. aestivum ssp. aestivum)	AABBDD	China
Luomai 6010	common wheat (T. aestivum ssp. aestivum)	AABBDD	China
Caizhi 141	common wheat (T. aestivum ssp. aestivum)	AABBDD	China
Junmai 169	common wheat (T. aestivum ssp. aestivum)	AABBDD	China
Jinfeng 205	common wheat (T. aestivum ssp. aestivum)	AABBDD	China
Xiangmai 0318	common wheat (T. aestivum ssp. aestivum)	AABBDD	China
Zhengfu 6	common wheat (T. aestivum ssp. aestivum)	AABBDD	China
Xufu 1	common wheat (T. aestivum ssp. aestivum)	AABBDD	China
Yunong 804	common wheat (T. aestivum ssp. aestivum)	AABBDD	China
Wenyuan 0528	common wheat (T. aestivum ssp. aestivum)	AABBDD	China
Changmai 13	common wheat (T. aestivum ssp. aestivum)	AABBDD	China
Zhengpinmai 24	common wheat (T. aestivum ssp. aestivum)	AABBDD	China
Jinzhan 638	common wheat (T. aestivum ssp. aestivum)	AABBDD	China
Yufeng 5	common wheat (T. aestivum ssp. aestivum)	AABBDD	China
Saidemai 7	common wheat (T. aestivum ssp. aestivum)	AABBDD	China
Meng 615	common wheat (T. aestivum ssp. aestivum)	AABBDD	China
Ximai 505	common wheat (T. aestivum ssp. aestivum)	AABBDD	China
Zhengmai 136	common wheat (T. aestivum ssp. aestivum)	AABBDD	China
Zhongzhi 0914	common wheat (T. aestivum ssp. aestivum)	AABBDD	China
Taimai 1	common wheat (T. aestivum ssp. aestivum)	AABBDD	China
Mengmai 0818	common wheat (T. aestivum ssp. aestivum)	AABBDD	China
Anmai 12-41	common wheat (T. aestivum ssp. aestivum)	AABBDD	China
Xinong 364	common wheat (T. aestivum ssp. aestivum)	AABBDD	China
Hefeng 3	common wheat (T. aestivum ssp. aestivum)	AABBDD	China
Kelinmai 968	common wheat (T. aestivum ssp. aestivum)	AABBDD	China
Chuangxing 26	common wheat (T. aestivum ssp. aestivum)	AABBDD	China
Zhongyu 1428	common wheat (T. aestivum ssp. aestivum)	AABBDD	China
Xuyou 318	common wheat (T. aestivum ssp. aestivum)	AABBDD	China
Xixuan 369	common wheat (T. aestivum ssp. aestivum)	AABBDD	China
Baohao 5	common wheat (T. aestivum ssp. aestivum)	AABBDD	China
Shunmai 6	common wheat (T. aestivum ssp. aestivum)	AABBDD	China
Huaichuan 101	common wheat (T. aestivum ssp. aestivum)	AABBDD	China
Liangyuan 22	common wheat (T. aestivum ssp. aestivum)	AABBDD	China
Zhengmai 2698	common wheat (T. aestivum ssp. aestivum)	AABBDD	China
Yunong 49-198	common wheat (T. aestivum ssp. aestivum)	AABBDD	China
TAM112	common wheat (T. aestivum ssp. aestivum)	AABBDD	USA
TA5028	common wheat (T. aestivum ssp. aestivum)	AABBDD	USA
MILAN	common wheat (T. aestivum ssp. aestivum)	AABBDD	USA
Ventnar	common wheat (T. aestivum ssp. aestivum)	AABBDD	USA
RL6088	common wheat (T. aestivum ssp. aestivum)	AABBDD	USA
PASTOR	common wheat (T. aestivum ssp. aestivum)	AABBDD	USA
Heyne	common wheat (T. aestivum ssp. aestivum)	AABBDD	USA
Jefimija	common wheat (T. aestivum ssp. aestivum)	AABBDD	USA
Everest	common wheat (T. aestivum ssp. aestivum)	AABBDD	USA
CnSr9g	common wheat (T. aestivum ssp. aestivum)	AABBDD	USA
W2691SrTt-1	common wheat (T. aestivum ssp. aestivum)	AABBDD	USA
Hatcher	common wheat (T. aestivum ssp. aestivum)	AABBDD	USA
COᶲ1WI	common wheat (T. aestivum ssp. aestivum)	AABBDD	USA
Sr22Tb	common wheat (T. aestivum ssp. aestivum)	AABBDD	USA
FULLER	common wheat (T. aestivum ssp. aestivum)	AABBDD	USA
W2691Sr10	common wheat (T. aestivum ssp. aestivum)	AABBDD	USA
UMANP135	common wheat (T. aestivum ssp. aestivum)	AABBDD	USA
FRAME	common wheat (T. aestivum ssp. aestivum)	AABBDD	USA
ISr7b-Ra	common wheat (T. aestivum ssp. aestivum)	AABBDD	USA
Bullet	common wheat (T. aestivum ssp. aestivum)	AABBDD	USA
SantaFe	common wheat (T. aestivum ssp. aestivum)	AABBDD	USA
Rusty	common wheat (T. aestivum ssp. aestivum)	AABBDD	USA
SILVERSTAR	common wheat (T. aestivum ssp. aestivum)	AABBDD	USA
CnSrTmp	common wheat (T. aestivum ssp. aestivum)	AABBDD	USA
302-5	common wheat (T. aestivum ssp. aestivum)	AABBDD	USA
ISr6-Ra	common wheat (T. aestivum ssp. aestivum)	AABBDD	USA
Jackpot	common wheat (T. aestivum ssp. aestivum)	AABBDD	USA
HR58	common wheat (T. aestivum ssp. aestivum)	AABBDD	USA
Machete	common wheat (T. aestivum ssp. aestivum)	AABBDD	USA
ISr11-Ra	common wheat (T. aestivum ssp. aestivum)	AABBDD	USA
Trident	common wheat (T. aestivum ssp. aestivum)	AABBDD	USA
Armour	common wheat (T. aestivum ssp. aestivum)	AABBDD	USA
GOLDMARK	common wheat (T. aestivum ssp. aestivum)	AABBDD	USA
Cns-T-mono	common wheat (T. aestivum ssp. aestivum)	AABBDD	USA
TIMGALEN.1	common wheat (T. aestivum ssp. aestivum)	AABBDD	USA
TTR19	common wheat (T. aestivum ssp. aestivum)	AABBDD	USA
Lakin	common wheat (T. aestivum ssp. aestivum)	AABBDD	USA
Potch92	common wheat (T. aestivum ssp. aestivum)	AABBDD	USA
ISr9a-Ra	common wheat (T. aestivum ssp. aestivum)	AABBDD	USA
Ike	common wheat (T. aestivum ssp. aestivum)	AABBDD	USA
Aspen	common wheat (T. aestivum ssp. aestivum)	AABBDD	USA
Potch93	common wheat (T. aestivum ssp. aestivum)	AABBDD	USA
