# Supplementary material for: Wheat powdery mildew resistance gene Pm13 encodes a mixed lineage kinase domain-like protein
Source: Nat Commun. 2024 Mar 19;15:2449. doi: 10.1038/s41467-024-46814-7 (PMC10951266; doi:10.1038/s41467-024-46814-7)
Supplement: Supplementary file 20 — Source Data [file 41467_2024_46814_MOESM20_ESM.xls]

## Sheet: Fig. 2d
Expression levels of the AelMLKL of BSMV:γ- and BSMV:AelMLKL-infected TA3575 plants assessed by qRT-PCR.
Sample	2-∆Ct (three replicates)
BSMV:γ	0.166039	0.143147	0.140155
BSMV:AelMLKL	0.039815	0.0402162	0.045809

## Sheet: Fig. 5b
Percentage of cells with intraROS of Bgt-inoculated cells.
Accessions	Infected cells with intraROS (%)
CS	5.31
CS	5.74
CS	4.96
TA3575	22.39
TA3575	25
TA3575	20.93

## Sheet: Fig. 5c
Percentage of cells with cell death of Bgt-inoculated cells.
Accessions	Infected cells with cell death (%)
CS	2.79
CS	2.97
CS	3.35
TA3575	22.26
TA3575	19.53
TA3575	25

## Sheet: Fig. 5d
Transcript levels of Pm13 in different tissues of TA3575 including first leaves at three-leaf stage and roots, stems, flag leaves, glumes and spikes at heading stage by qRT-PCR.
Sample	2-∆Ct (three replicates)			one way ANOVA P values
				Root	Stem	First leaf	Flag leaf	Glume	Spike
Root	0.007842	0.007961	0.00735
Stem	0.006721	0.007839	0.008695	1
First leaf	0.01435	0.018232	0.014216	0.993779	0.993901
Flag leaf	0.121935	0.166339	0.211141	2.12e-06	2.12e-06	3.67e-06
Glume	0.022131	0.021873	0.020949	0.929391	0.930049	0.99819	5.68e-06
Spike	0.00287	0.00219	0.002994	0.999251	0.999226	0.947502	1.51e-06	0.793353

## Sheet: Fig. 5e
qRT-PCR analysis of Pm13 expression in one-week-old seeding plants at 0, 6, 12, 18, 24, 36, 48, and 72 hpi with Bgt isolate E09 in TA3575.
Sample	2-∆Ct (three replicates)			one way ANOVA P values
				TA3575-0 hpi	TA3575-6 hpi	TA3575-12 hpi	TA3575-18 hpi	TA3575-24 hpi	TA3575-36 hpi	TA3575-48 hpi	TA3575-72 hpi
TA3575-0 hpi	0.002285	0.001572	0.001575
TA3575-6 hpi	0.012558	0.007519	0.007168	0.498086
TA3575-12 hpi	0.077946	0.081764	0.066251	1.7899e-11	7.52254e-11
TA3575-18 hpi	0.087249	0.085469	0.094109	1.51112e-12	5.75273e-12	0.0269328
TA3575-24 hpi	0.048944	0.043788	0.050465	1.95901e-08	2.3e-07	2.1e-05	9.28514e-08
TA3575-36 hpi	0.037324	0.037637	0.045377	2.61769e-07	4.62e-06	8.44e-07	8.01473e-09	0.443638
TA3575-48 hpi	0.059361	0.057448	0.056813	9.95679e-10	8.1051e-09	0.0034081	4.55e-06	0.15741	0.0028763
TA3575-72 hpi	0.052726	0.044798	0.043495	2.46659e-08	3.01e-07	1.51e-05	7.23513e-08	0.999999	0.55931	0.111328

## Sheet: Supplementary Fig. 4
The transcriptional levels of AelMLKL gene in T1 transgenic positive plants derived from selfing of different T0 individuals were examined before inoculation at the seedling stage.
Sample	2-∆Ct (three replicates)
Fielder	0.000395	0.000636	0.00038
TA3575	0.053007	0.064576	0.053956
AelMLKL-OE1	0.170897	0.159251	0.152508
AelMLKL-OE2	0.751043	0.690611	0.703175
AelMLKL-OE3	0.098873	0.065018	0.071498
AelMLKL-OE4	0.112962	0.083735	0.116413
AelMLKL-OE5	0.260289	0.235376	0.206595
AelMLKL-OE6	0.419147	0.332082	0.336217
AelMLKL-OE7	0.564663	0.685665	0.659387
AelMLKL-OE8	0.78546	0.760762	0.587227
AelMLKL-OE9	0.483433	0.670951	0.527802
AelMLKL-OE10	0.296113	0.328495	0.298656
AelMLKL-OE11	0.377112	0.31484	0.308155
AelMLKL-OE12	0.364641	0.354061	0.355829
AelMLKL-OE13	2.13171	2.06408	1.91191
AelMLKL-OE14	0.161877	0.214962	0.165328

## Sheet: Supplementary Fig. 13
Relative expression level of PR genes from one-week-old Pm13 transgenic lines AelMLKL-OE11 and AelMLKL-OE14 and susceptible control Fielder seeding plants at 0, 12, 18, 24, 36 and 48 hpi with Bgt isolate E09.
Sample	PR1 2-∆Ct (three replicates)			PR2 2-∆Ct (three replicates)			PR3 2-∆Ct (three replicates)			PR4 2-∆Ct (three replicates)			PR5 2-∆Ct (three replicates)			PR9 2-∆Ct (three replicates)
Fielder-0 hpi	0.001961	0.002444	0.002369	0.000363	0.000414	0.0004	0.118671	0.135076	0.1353	0.102527	0.07308	0.086987	5.4e-05	8.7e-05	0.000301	0.000155	0.000312	0.000312
Fielder-12 hpi	0.040336	0.043022	0.043762	0.004217	0.00546	0.005878	0.143881	0.152845	0.170309	0.129057	0.143277	0.136966	0.002758	0.002707	0.003277	0.053969	0.058702	0.055296
Fielder-18 hpi	0.129854	0.148589	0.148901	0.007299	0.007264	0.006838	0.287347	0.3395	0.358982	0.350958	0.405711	0.389174	0.002752	0.00744	0.013846	0.026229	0.029834	0.031248
Fielder-24 hpi	0.174304	0.158102	0.160922	0.004949	0.004317	0.004227	0.309681	0.332537	0.320958	0.409633	0.379168	0.334385	0.017182	0.017258	0.014119	0.064495	0.065521	0.0713
Fielder-36 hpi	0.255409	0.266329	0.287199	0.018019	0.014538	0.011904	0.360259	0.297479	0.372609	0.45918	0.438281	0.44142	0.097693	0.087992	0.087035	0.296168	0.271233	0.26314
Fielder-48 hpi	0.404471	0.338575	0.315637	0.007746	0.007777	0.007605	0.159615	0.13902	0.132484	0.76824	0.729185	0.745339	0.012572	0.019917	0.024878	0.07788	0.085055	0.068443
AelMLKL-OE11-0 hpi	0.024136	0.03046	0.0203	0.006745	0.007342	0.0049	0.141462	0.133952	0.142216	0.102527	0.07308	0.086987	0.000369	0.000363	0.000493	0.002146	0.002151	0.002409
AelMLKL-OE11-12 hpi	0.019409	0.020028	0.019425	0.006244	0.006488	0.005451	1.03733	1.41059	1.22401	0.129057	0.143277	0.136966	0.004677	0.005318	0.005289	0.015606	0.014643	0.013894
AelMLKL-OE11-18 hpi	0.891364	0.992797	1.03677	0.06191	0.062737	0.062367	5.70427	6.17465	6.62473	3.68247	3.16154	4.37645	0.021239	0.022716	0.032593	0.46622	0.649738	0.430376
AelMLKL-OE11-24 hpi	1.42923	1.45674	1.54414	0.080994	0.073243	0.085558	3.67968	3.59685	4.64312	3.88714	4.56421	3.11212	0.047205	0.046254	0.064275	1.37733	1.24998	1.21872
AelMLKL-OE11-36 hpi	6.18478	6.92086	5.29939	0.442545	0.549612	0.399379	1.84469	2.03423	1.74468	2.13221	2.01006	2.27426	0.158532	0.188264	0.160945	2.51504	2.7454	1.63748
AelMLKL-OE11-48 hpi	8.92685	7.3271	5.37455	0.402962	0.332364	0.257107	2.24213	2.56425	2.62734	6.02808	6.22648	5.84122	0.101136	0.078751	0.089722	0.465363	0.428516	0.561238
AelMLKL-OE14-0 hpi	0.022545	0.0204	0.019923	0.003886	0.004841	0.004137	0.180217	0.151686	0.161263	0.173447	0.158908	0.166395	0.001774	0.001521	0.001549	0.025944	0.025714	0.028515
AelMLKL-OE14-12 hpi	0.235735	0.194239	0.178817	0.008355	0.006579	0.006987	2.81797	2.22191	2.00358	0.168325	0.148151	0.147045	0.005323	0.00489	0.005355	0.03695	0.038782	0.060278
AelMLKL-OE14-18 hpi	1.12593	1.18657	1.03824	0.099678	0.127819	0.115561	3.62366	3.8632	3.48229	6.04567	5.20999	5.18394	0.023199	0.025856	0.025524	0.479201	0.63385	0.822115
AelMLKL-OE14-24 hpi	0.915497	1.11877	0.946681	0.055758	0.072385	0.061479	2.72364	2.57489	2.76148	1.50662	1.39921	1.25999	0.046893	0.04272	0.044722	1.3947	2.32342	2.22384
AelMLKL-OE14-36 hpi	10.2784	9.46887	7.96853	0.360559	0.389289	0.360238	3.10129	3.67559	2.88199	2.41372	2.31622	1.88655	0.155181	0.156869	0.155201	1.25613	1.82292	2.02186
AelMLKL-OE14-48 hpi	6.01602	4.59591	4.81083	0.152411	0.116271	0.07406	1.13894	0.934344	0.648566	3.84617	3.68079	3.12923	0.071515	0.067869	0.064252	0.401833	0.60824	0.866499
